# Supplementary material for: Brief moderate-intensity aerobic exercise improves the executive function of Chinese undergraduates regardless of mobile phone addiction: Evidence from the antisaccade task
Source: Front Psychol. 2023 Mar 9;14:849442. doi: 10.3389/fpsyg.2023.849442 (PMC10034195; doi:10.3389/fpsyg.2023.849442)
Supplement: Supplementary file 2 [file Data_Sheet_1.CSV]

sub	group	prepost	exercise	TRIAL_INDEX	block	filename	id	position	type	CURRENT_FIX_DURATION	CURRENT_FIX_END	CURRENT_FIX_INDEX	CURRENT_FIX_INPUT_EVENTS	CURRENT_FIX_INTEREST_AREAS	CURRENT_FIX_INTEREST_AREA_DWELL_TIME	CURRENT_FIX_INTEREST_AREA_FIX_COUNT	CURRENT_FIX_INTEREST_AREA_GROUP	CURRENT_FIX_INTEREST_AREA_ID	CURRENT_FIX_INTEREST_AREA_INDEX	CURRENT_FIX_INTEREST_AREA_LABEL	CURRENT_FIX_INTEREST_AREA_PIXEL_AREA	CURRENT_FIX_INTEREST_AREA_RUN_ID	CURRENT_FIX_LABEL	CURRENT_FIX_NEAREST_INTEREST_AREA	CURRENT_FIX_NEAREST_INTEREST_AREA_DISTANCE	CURRENT_FIX_NEAREST_INTEREST_AREA_LABEL	CURRENT_FIX_PUPIL	CURRENT_FIX_REFIX_INTEREST_AREA	CURRENT_FIX_REFIX_PREV_INTEREST_AREA	CURRENT_FIX_RUN_DWELL_TIME	CURRENT_FIX_RUN_INDEX	CURRENT_FIX_RUN_SIZE	CURRENT_FIX_START	CURRENT_FIX_START_OTHER	CURRENT_FIX_TRIAL_SPAN	CURRENT_FIX_X	CURRENT_FIX_X_OTHER	CURRENT_FIX_X_RESOLUTION	CURRENT_FIX_Y	CURRENT_FIX_Y_OTHER	CURRENT_FIX_Y_RESOLUTION	NEXT_FIX_ANGLE	NEXT_FIX_BLINK_AROUND	NEXT_FIX_DIRECTION	NEXT_FIX_DISTANCE	NEXT_FIX_DURATION	NEXT_FIX_END	NEXT_FIX_END_OTHER	NEXT_FIX_INPUT_EVENTS
2	addicted	posttest	exercise	28	2	leftdot.PNG	21	left	experiment	203	1231	1	[]	[ 1]	203	1	.	1	1	CrossPosition	52785	1	Fixation: 1028 ms	1	0.69	CrossPosition	879	0	0	203	1	1	1028	.	SPAN_NONE	1002.7	.	61.85	575.3	.	63.6	1.19	NONE	RIGHT	10.49	600	1891	.	[]
2	addicted	posttest	exercise	29	2	rightdot.PNG	74	right	experiment	190	1223	1	[]	[ 1]	190	1	.	1	1	CrossPosition	52785	1	Fixation: 1033 ms	1	0.52	CrossPosition	827	0	0	190	1	1	1033	.	SPAN_NONE	1000	.	61.8	558.4	.	63.5	176.79	AFTER	LEFT	9.82	777	2049	.	[]
2	addicted	posttest	exercise	26	2	rightdot.PNG	61	right	experiment	209	1238	1	[]	[ 1]	209	1	.	1	1	CrossPosition	52785	1	Fixation: 1029 ms	1	0.71	CrossPosition	918	0	0	209	1	1	1029	.	SPAN_NONE	1006.5	.	61.9	570.8	.	63.6	174.42	NONE	LEFT	9.6	1150	2436	.	[]
2	addicted	pretest	exercise	7	2	leftdot.PNG	30	left	experiment	197	1227	1	[]	[ 1]	197	1	.	1	1	CrossPosition	52785	1	Fixation: 1030 ms	1	0.22	CrossPosition	1021	0	0	197	1	1	1030	.	SPAN_NONE	960.9	.	61.75	557.5	.	63.4	-1.48	NONE	RIGHT	12.67	352	1637	.	[]
2	addicted	pretest	exercise	10	2	leftdot.PNG	9	left	experiment	315	1348	1	[]	[ 1]	315	1	.	1	1	CrossPosition	52785	1	Fixation: 1033 ms	1	0.37	CrossPosition	924	0	0	315	1	1	1033	.	SPAN_NONE	960.6	.	61.7	524.9	.	63.2	2.27	NONE	RIGHT	4.23	383	1762	.	[]
2	addicted	posttest	exercise	30	2	rightdot.PNG	49	right	experiment	216	1244	1	[]	[ 1]	216	1	.	1	1	CrossPosition	52785	1	Fixation: 1028 ms	1	0.5	CrossPosition	897	0	0	216	1	1	1028	.	SPAN_NONE	994.5	.	61.75	565.1	.	63.35	173.12	NONE	LEFT	9.44	505	1801	.	[]
2	addicted	pretest	exercise	6	2	rightdot.PNG	57	right	experiment	202	1232	1	[]	[ 1]	202	1	.	1	1	CrossPosition	52785	1	Fixation: 1030 ms	1	0.24	CrossPosition	1043	0	0	202	1	1	1030	.	SPAN_NONE	983.3	.	61.7	540.9	.	63.3	179.18	NONE	LEFT	13.75	466	1773	.	[]
2	addicted	pretest	exercise	13	2	rightdot.PNG	63	right	experiment	214	1244	1	[]	[ 1]	214	1	.	1	1	CrossPosition	52785	1	Fixation: 1030 ms	1	0.42	CrossPosition	930	0	0	214	1	1	1030	.	SPAN_NONE	981.8	.	61.6	522.6	.	63.1	-176.56	NONE	LEFT	11.09	219	1526	.	[]
2	addicted	pretest	exercise	14	2	rightdot.PNG	43	right	experiment	210	1247	1	[]	[ 1]	210	1	.	1	1	CrossPosition	52785	1	Fixation: 1037 ms	1	0.37	CrossPosition	879	0	0	210	1	1	1037	.	SPAN_NONE	966.6	.	61.65	522.9	.	63.2	-177.36	NONE	LEFT	9.38	930	2229	.	[]
2	addicted	pretest	exercise	11	2	rightdot.PNG	47	right	experiment	222	1256	1	[]	[ 1]	222	1	.	1	1	CrossPosition	52785	1	Fixation: 1034 ms	1	0.33	CrossPosition	937	0	0	222	1	1	1034	.	SPAN_NONE	949.7	.	61.7	541.5	.	63.25	-179.5	NONE	LEFT	12.28	318	1636	.	[]
2	addicted	pretest	exercise	12	2	leftdot.PNG	27	left	experiment	209	1234	1	[]	[ 1]	209	1	.	1	1	CrossPosition	52785	1	Fixation: 1025 ms	1	0.4	CrossPosition	950	0	0	209	1	1	1025	.	SPAN_NONE	967.3	.	61.65	521.2	.	63.15	1.22	NONE	RIGHT	9.19	1239	2523	.	[]
2	addicted	posttest	exercise	25	2	leftdot.PNG	22	left	experiment	173	1212	1	[]	[ 1]	173	1	.	1	1	CrossPosition	52785	1	Fixation: 1039 ms	1	0.88	CrossPosition	908	0	0	173	1	1	1039	.	SPAN_NONE	1000.3	.	61.9	593.6	.	63.65	-0.44	NONE	RIGHT	10.67	323	1592	.	[]
2	addicted	pretest	exercise	52	2	leftdot.PNG	31	left	experiment	150	1176	1	[]	[ 1]	150	1	.	1	1	CrossPosition	52785	1	Fixation: 1026 ms	1	1.5	CrossPosition	879	0	0	150	1	1	1026	.	SPAN_NONE	973.4	.	62.15	643.2	.	64.2	3.33	NONE	RIGHT	11.35	1007	2242	.	[]
2	addicted	pretest	exercise	53	2	rightdot.PNG	58	right	experiment	151	1184	1	[]	[ 1]	151	1	.	1	1	CrossPosition	52785	1	Fixation: 1033 ms	1	1.19	CrossPosition	895	0	0	151	1	1	1033	.	SPAN_NONE	954.3	.	62.05	621.4	.	63.95	174.85	NONE	LEFT	10.98	501	1742	.	[]
2	addicted	pretest	exercise	54	2	leftdot.PNG	32	left	experiment	137	1246	2	[]	[ 1]	200	2	.	1	1	CrossPosition	52785	1	Fixation: 1109 ms	1	1.48	CrossPosition	921	0	0	200	2	2	1109	.	SPAN_NONE	949.9	.	62.2	639.3	.	64.2	2.85	NONE	RIGHT	9.69	1234	2528	.	[]
2	addicted	pretest	exercise	55	2	rightdot.PNG	64	right	experiment	186	1223	1	[]	[ 1]	186	1	.	1	1	CrossPosition	52785	1	Fixation: 1037 ms	1	1.3	CrossPosition	876	0	0	186	1	1	1037	.	SPAN_NONE	991.1	.	62.05	626.9	.	64	176.79	NONE	LEFT	10.03	586	1858	.	[]
2	addicted	posttest	exercise	31	2	leftdot.PNG	39	left	experiment	189	1227	1	[]	[ 1]	189	1	.	1	1	CrossPosition	52785	1	Fixation: 1038 ms	1	1.2	CrossPosition	538	0	0	189	1	1	1038	.	SPAN_NONE	983.3	.	61.45	471.7	.	62.8	-4.53	NONE	RIGHT	10.3	1259	2536	.	[]
2	addicted	posttest	exercise	32	2	rightdot.PNG	43	right	experiment	134	1173	1	[]	[ 1]	134	1	.	1	1	CrossPosition	52785	1	Fixation: 1039 ms	1	1.05	CrossPosition	876	0	0	134	1	1	1039	.	SPAN_NONE	1032.7	.	61.8	565.1	.	63.45	177.72	NONE	LEFT	11.81	469	1699	.	[]
2	addicted	posttest	exercise	33	2	rightdot.PNG	60	right	experiment	172	1211	1	[]	[ 1]	172	1	.	1	1	CrossPosition	52785	1	Fixation: 1039 ms	1	0.66	CrossPosition	679	0	0	172	1	1	1039	.	SPAN_NONE	1008.8	.	61.75	534.2	.	63.25	174.82	NONE	LEFT	10.99	546	1816	.	[]
2	addicted	posttest	exercise	34	2	leftdot.PNG	8	left	experiment	532	1565	1	[]	[ 1]	532	1	.	1	1	CrossPosition	52785	1	Fixation: 1033 ms	1	0.86	CrossPosition	935	0	0	532	1	1	1033	.	SPAN_NONE	1010.8	.	61.9	581.9	.	63.65	5.51	AFTER	RIGHT	6.77	762	2371	.	[]
2	addicted	posttest	exercise	35	2	rightdot.PNG	66	right	experiment	137	1169	1	[]	[ 1]	137	1	.	1	1	CrossPosition	52785	1	Fixation: 1032 ms	1	0.98	CrossPosition	883	0	0	137	1	1	1032	.	SPAN_NONE	1008.8	.	61.9	594.6	.	63.7	173.03	NONE	LEFT	9.03	1314	2530	.	[]
2	addicted	posttest	exercise	37	2	leftdot.PNG	33	left	experiment	224	1265	1	[]	[ 1]	224	1	.	1	1	CrossPosition	52785	1	Fixation: 1041 ms	1	0.6	CrossPosition	667	0	0	224	1	1	1041	.	SPAN_NONE	996.2	.	61.7	519.3	.	63.25	-3.86	NONE	RIGHT	10.8	1126	2445	.	[]
2	addicted	posttest	exercise	38	2	rightdot.PNG	67	right	experiment	198	1228	1	[]	[ 1]	198	1	.	1	1	CrossPosition	52785	1	Fixation: 1030 ms	1	0.75	CrossPosition	654	0	0	198	1	1	1030	.	SPAN_NONE	992.5	.	61.6	504.9	.	63	-178.87	NONE	LEFT	10.47	545	1823	.	[]
2	addicted	pretest	exercise	16	2	leftdot.PNG	22	left	experiment	227	1261	1	[]	[ 1]	227	1	.	1	1	CrossPosition	52785	1	Fixation: 1034 ms	1	1.65	CrossPosition	670	0	0	227	1	1	1034	.	SPAN_NONE	986.6	.	61.45	443.4	.	62.8	-4.35	NONE	RIGHT	10.83	416	1733	.	[]
2	addicted	pretest	exercise	17	2	rightdot.PNG	70	right	experiment	168	1203	1	[]	[ 1]	168	1	.	1	1	CrossPosition	52785	1	Fixation: 1035 ms	1	0.77	CrossPosition	881	0	0	168	1	1	1035	.	SPAN_NONE	967.8	.	61.55	497.7	.	62.9	-178.93	NONE	LEFT	9.78	712	1972	.	[]
2	addicted	pretest	exercise	18	2	leftdot.PNG	21	left	experiment	301	1342	1	[]	[ 1]	301	1	.	1	1	CrossPosition	52785	1	Fixation: 1041 ms	1	0.57	CrossPosition	840	0	0	301	1	1	1041	.	SPAN_NONE	986.5	.	61.6	514.9	.	63.1	1.93	NONE	RIGHT	6.24	295	1676	.	[]
2	addicted	pretest	exercise	19	2	rightdot.PNG	71	right	experiment	202	1242	1	[]	[ 1]	202	1	.	1	1	CrossPosition	52785	1	Fixation: 1040 ms	1	0.45	CrossPosition	924	0	0	202	1	1	1040	.	SPAN_NONE	991.5	.	61.65	528.1	.	63.1	179.45	NONE	LEFT	9.67	601	1895	.	[]
2	addicted	pretest	exercise	20	2	rightdot.PNG	75	right	experiment	200	1231	1	[]	[ 1]	200	1	.	1	1	CrossPosition	52785	1	Fixation: 1031 ms	1	0.41	CrossPosition	855	0	0	200	1	1	1031	.	SPAN_NONE	974.2	.	61.6	521	.	63.05	-177.19	NONE	LEFT	10.05	511	1796	.	[]
2	addicted	pretest	exercise	22	2	leftdot.PNG	18	left	experiment	224	1249	1	[]	[ 1]	224	1	.	1	1	CrossPosition	52785	1	Fixation: 1025 ms	1	0.42	CrossPosition	885	0	0	224	1	1	1025	.	SPAN_NONE	964.3	.	61.65	520.4	.	63.15	-3.67	NONE	RIGHT	11.1	181	1488	.	[]
2	addicted	pretest	exercise	23	2	rightdot.PNG	49	right	experiment	162	1198	1	[]	[ 1]	162	1	.	1	1	CrossPosition	52785	1	Fixation: 1036 ms	1	0.68	CrossPosition	740	0	0	162	1	1	1036	.	SPAN_NONE	980	.	61.6	504.8	.	62.95	-179.6	NONE	LEFT	8.92	451	1705	.	[]
2	addicted	pretest	exercise	24	2	leftdot.PNG	28	left	experiment	233	1265	1	[]	[ 1]	233	1	.	1	1	CrossPosition	52785	1	Fixation: 1032 ms	1	0.27	CrossPosition	950	0	0	233	1	1	1032	.	SPAN_NONE	966.5	.	61.65	529.6	.	63.1	3.3	NONE	RIGHT	8.58	1217	2530	.	[]
2	addicted	pretest	exercise	26	2	rightdot.PNG	60	right	experiment	220	1257	1	[]	[ 1]	220	1	.	1	1	CrossPosition	52785	1	Fixation: 1037 ms	1	0.95	CrossPosition	657	0	0	220	1	1	1037	.	SPAN_NONE	979.9	.	61.45	487.3	.	62.8	173.27	NONE	LEFT	6.98	376	1669	.	[]
2	addicted	pretest	exercise	27	2	rightdot.PNG	54	right	experiment	204	1237	1	[]	[ 1]	204	1	.	1	1	CrossPosition	52785	1	Fixation: 1033 ms	1	0.68	CrossPosition	811	0	0	204	1	1	1033	.	SPAN_NONE	997.5	.	61.65	513.8	.	63.1	-178.97	NONE	LEFT	9.66	480	1767	.	[]
2	addicted	pretest	exercise	29	2	rightdot.PNG	59	right	experiment	329	1371	1	[]	[ 1]	329	1	.	1	1	CrossPosition	52785	1	Fixation: 1042 ms	1	0.52	CrossPosition	820	0	0	329	1	1	1042	.	SPAN_NONE	981	.	61.6	515.7	.	63.05	178.52	NONE	LEFT	8.65	1116	2533	.	[]
2	addicted	posttest	exercise	6	2	rightdot.PNG	55	right	experiment	190	1228	1	[]	[ 1]	190	1	.	1	1	CrossPosition	52785	1	Fixation: 1038 ms	1	0.34	CrossPosition	898	0	0	190	1	1	1038	.	SPAN_NONE	973.2	.	61.8	567.8	.	63.5	173.98	NONE	LEFT	10.77	1188	2470	.	[]
2	addicted	posttest	exercise	7	2	leftdot.PNG	6	left	experiment	189	1227	1	[]	[ 1]	189	1	.	1	1	CrossPosition	52785	1	Fixation: 1038 ms	1	0.48	CrossPosition	1031	0	0	189	1	1	1038	.	SPAN_NONE	968.8	.	61.9	577	.	63.65	2.44	NONE	RIGHT	10.81	408	1687	.	[]
2	addicted	posttest	exercise	8	2	rightdot.PNG	69	right	experiment	203	1230	1	[]	[ 1]	203	1	.	1	1	CrossPosition	52785	1	Fixation: 1027 ms	1	0.35	CrossPosition	911	0	0	203	1	1	1027	.	SPAN_NONE	975.9	.	61.8	568.1	.	63.45	175.84	NONE	LEFT	10.2	474	1759	.	[]
2	addicted	posttest	exercise	9	2	leftdot.PNG	34	left	experiment	219	1247	1	[]	[ 1]	219	1	.	1	1	CrossPosition	52785	1	Fixation: 1028 ms	1	0.21	CrossPosition	895	0	0	219	1	1	1028	.	SPAN_NONE	977.1	.	61.7	557.1	.	63.3	3.36	NONE	RIGHT	7.96	389	1685	.	[]
2	addicted	posttest	exercise	10	2	rightdot.PNG	46	right	experiment	146	1176	1	[]	[ 1]	146	1	.	1	1	CrossPosition	52785	1	Fixation: 1030 ms	1	0.6	CrossPosition	954	0	0	146	1	1	1030	.	SPAN_NONE	978.1	.	61.85	584	.	63.6	172.09	NONE	LEFT	9.25	471	1701	.	[]
2	addicted	posttest	exercise	11	2	rightdot.PNG	70	right	experiment	351	1392	1	[]	[ 1]	351	1	.	1	1	CrossPosition	52785	1	Fixation: 1041 ms	1	0.42	CrossPosition	979	0	0	351	1	1	1041	.	SPAN_NONE	983.1	.	61.85	569.1	.	63.55	171.99	NONE	LEFT	6.75	558	1994	.	[]
2	addicted	posttest	exercise	12	2	leftdot.PNG	36	left	experiment	182	1210	1	[]	[ 1]	182	1	.	1	1	CrossPosition	52785	1	Fixation: 1028 ms	1	0.35	CrossPosition	883	0	0	182	1	1	1028	.	SPAN_NONE	984.4	.	61.8	562.5	.	63.5	2.78	NONE	RIGHT	10.53	458	1723	.	[]
2	addicted	posttest	exercise	13	2	leftdot.PNG	11	left	experiment	285	1323	1	[]	[ 1]	285	1	.	1	1	CrossPosition	52785	1	Fixation: 1038 ms	1	0.25	CrossPosition	842	0	0	285	1	1	1038	.	SPAN_NONE	984.1	.	61.7	551.7	.	63.35	1.94	NONE	RIGHT	7.09	584	1950	.	[]
2	addicted	posttest	exercise	14	2	rightdot.PNG	41	right	experiment	137	1177	1	[]	[ 1]	137	1	.	1	1	CrossPosition	52785	1	Fixation: 1040 ms	1	0.25	CrossPosition	794	0	0	137	1	1	1040	.	SPAN_NONE	983.9	.	61.7	541	.	63.3	176.21	NONE	LEFT	10.53	601	1825	.	[]
2	addicted	posttest	exercise	15	2	leftdot.PNG	37	left	experiment	141	1175	1	[]	[ 1]	141	1	.	1	1	CrossPosition	52785	1	Fixation: 1034 ms	1	0.43	CrossPosition	833	0	0	141	1	1	1034	.	SPAN_NONE	993.6	.	61.8	558.1	.	63.45	5.23	NONE	RIGHT	9.09	650	1874	.	[]
2	addicted	posttest	exercise	16	2	rightdot.PNG	65	right	experiment	208	1237	1	[]	[ 1]	208	1	.	1	1	CrossPosition	52785	1	Fixation: 1029 ms	1	0.32	CrossPosition	720	0	0	208	1	1	1029	.	SPAN_NONE	975.5	.	61.6	527.1	.	63.05	173.14	NONE	LEFT	7.4	1242	2528	.	[]
2	addicted	posttest	exercise	17	2	leftdot.PNG	15	left	experiment	191	1220	1	[]	[ 1]	191	1	.	1	1	CrossPosition	52785	1	Fixation: 1029 ms	1	0.55	CrossPosition	872	0	0	191	1	1	1029	.	SPAN_NONE	998.2	.	61.85	565.7	.	63.5	4	NONE	RIGHT	10.16	383	1655	.	[]
2	addicted	posttest	exercise	18	2	rightdot.PNG	50	right	experiment	222	1254	1	[]	[ 1]	222	1	.	1	1	CrossPosition	52785	1	Fixation: 1032 ms	1	0.39	CrossPosition	776	0	0	222	1	1	1032	.	SPAN_NONE	993.8	.	61.7	542.9	.	63.3	173.67	NONE	LEFT	9.31	1032	2336	.	[]
2	addicted	posttest	exercise	19	2	rightdot.PNG	68	right	experiment	190	1221	1	[]	[ 1]	190	1	.	1	1	CrossPosition	52785	1	Fixation: 1031 ms	1	0.4	CrossPosition	768	0	0	190	1	1	1031	.	SPAN_NONE	989.1	.	61.7	530.8	.	63.25	174.52	NONE	LEFT	8.94	1008	2279	.	[]
2	addicted	posttest	exercise	21	2	rightdot.PNG	54	right	experiment	239	1267	1	[]	[ 1]	251	2	.	1	1	CrossPosition	52785	1	Fixation: 1028 ms	1	0.37	CrossPosition	921	0	0	239	1	1	1028	.	SPAN_NONE	981.6	.	61.8	566.5	.	63.5	172.73	NONE	LEFT	7.01	583	1895	.	[]
2	addicted	posttest	exercise	22	2	leftdot.PNG	35	left	experiment	167	1209	1	[]	[ 1]	167	1	.	1	1	CrossPosition	52785	1	Fixation: 1042 ms	1	0.59	CrossPosition	970	0	0	167	1	1	1042	.	SPAN_NONE	989.7	.	61.9	577.6	.	63.6	7.99	NONE	RIGHT	9.2	1282	2540	.	[]
2	addicted	posttest	exercise	23	2	rightdot.PNG	52	right	experiment	133	1168	1	[]	[ 1]	133	1	.	1	1	CrossPosition	52785	1	Fixation: 1035 ms	1	0.31	CrossPosition	727	0	0	133	1	1	1035	.	SPAN_NONE	978	.	61.65	529	.	63.2	175.63	NONE	LEFT	9.93	610	1829	.	[]
2	addicted	posttest	exercise	74	2	leftdot.PNG	9	left	experiment	181	1213	1	[]	[ 1]	181	1	.	1	1	CrossPosition	52785	1	Fixation: 1032 ms	1	0.15	CrossPosition	814	0	0	181	1	1	1032	.	SPAN_NONE	973.1	.	61.7	538	.	63.25	0.6	NONE	RIGHT	9.83	665	1935	.	[]
2	addicted	posttest	exercise	41	2	leftdot.PNG	25	left	experiment	210	1243	1	[]	[ 1]	210	1	.	1	1	CrossPosition	52785	1	Fixation: 1033 ms	1	0.65	CrossPosition	969	0	0	210	1	1	1033	.	SPAN_NONE	999.3	.	61.85	575.1	.	63.6	2.74	NONE	RIGHT	8.89	1236	2531	.	[]
2	addicted	posttest	exercise	43	2	rightdot.PNG	58	right	experiment	180	1218	1	[]	[ 1]	180	1	.	1	1	CrossPosition	52785	1	Fixation: 1038 ms	1	0.82	CrossPosition	881	0	0	180	1	1	1038	.	SPAN_NONE	1017.4	.	61.8	564.5	.	63.5	174.92	NONE	LEFT	10.73	392	1667	.	[]
2	addicted	posttest	exercise	44	2	rightdot.PNG	42	right	experiment	159	1191	1	[]	[ 1]	363	2	.	1	1	CrossPosition	52785	1	Fixation: 1032 ms	1	0.55	CrossPosition	794	0	0	159	1	1	1032	.	SPAN_NONE	1003.2	.	61.75	539.5	.	63.35	177.42	NONE	LEFT	11.15	236	1488	.	[]
2	addicted	posttest	exercise	45	2	leftdot.PNG	18	left	experiment	198	1227	1	[]	[ 1]	198	1	.	1	1	CrossPosition	52785	1	Fixation: 1029 ms	1	0.51	CrossPosition	812	0	0	198	1	1	1029	.	SPAN_NONE	999.7	.	61.8	558.1	.	63.4	2.14	NONE	RIGHT	11.13	1228	2527	.	[]
2	addicted	pretest	exercise	56	2	leftdot.PNG	38	left	experiment	170	1198	1	[]	[ 1]	170	1	.	1	1	CrossPosition	52785	1	Fixation: 1028 ms	1	1.45	CrossPosition	848	0	0	170	1	1	1028	.	SPAN_NONE	990.6	.	62.15	637.2	.	64.1	2.87	NONE	RIGHT	12.43	355	1610	.	[]
2	addicted	pretest	exercise	57	2	leftdot.PNG	23	left	experiment	192	1222	1	[]	[ 1]	192	1	.	1	1	CrossPosition	52785	1	Fixation: 1030 ms	1	1.15	CrossPosition	763	0	0	192	1	1	1030	.	SPAN_NONE	987.3	.	62.1	618.6	.	64.15	3.66	NONE	RIGHT	10.87	1255	2529	.	[]
2	addicted	pretest	exercise	58	2	rightdot.PNG	52	right	experiment	233	1273	1	[]	[ 1]	233	1	.	1	1	CrossPosition	52785	1	Fixation: 1040 ms	1	1.45	CrossPosition	787	0	0	233	1	1	1040	.	SPAN_NONE	993.6	.	62.1	636	.	64.1	-179.96	NONE	LEFT	7.07	428	1742	.	[]
2	addicted	pretest	exercise	59	2	rightdot.PNG	72	right	experiment	409	1450	1	[]	[ 1]	591	2	.	1	1	CrossPosition	52785	1	Fixation: 1041 ms	1	0.55	CrossPosition	662	0	0	409	1	1	1041	.	SPAN_NONE	974.2	.	61.9	581.9	.	63.7	-177.55	AFTER	LEFT	9.11	580	2082	.	[]
2	addicted	pretest	exercise	60	2	leftdot.PNG	19	left	experiment	175	1212	1	[]	[ 1]	175	1	.	1	1	CrossPosition	52785	1	Fixation: 1037 ms	1	1.09	CrossPosition	797	0	0	175	1	1	1037	.	SPAN_NONE	984.6	.	62	614.7	.	63.9	1.16	NONE	RIGHT	10.59	596	1854	.	[]
2	addicted	pretest	exercise	61	2	rightdot.PNG	61	right	experiment	191	1220	1	[]	[ 1]	191	1	.	1	1	CrossPosition	52785	1	Fixation: 1029 ms	1	1.06	CrossPosition	823	0	0	191	1	1	1029	.	SPAN_NONE	982	.	62.05	613.7	.	63.95	178.25	NONE	LEFT	11.24	564	1844	.	[]
2	addicted	pretest	exercise	62	2	leftdot.PNG	14	left	experiment	143	1181	1	[]	[ 1]	263	2	.	1	1	CrossPosition	52785	1	Fixation: 1038 ms	1	0.05	CrossPosition	557	0	0	143	1	1	1038	.	SPAN_NONE	972.2	.	61.8	548.2	.	63.4	0.14	NONE	RIGHT	9.66	536	1765	.	[]
2	addicted	posttest	exercise	39	2	leftdot.PNG	10	left	experiment	197	1229	1	[]	[ 1]	197	1	.	1	1	CrossPosition	52785	1	Fixation: 1032 ms	1	0.95	CrossPosition	876	0	0	197	1	1	1032	.	SPAN_NONE	1014.2	.	61.9	586.5	.	63.7	0.5	NONE	RIGHT	12.36	140	1436	.	[]
2	addicted	posttest	exercise	40	2	rightdot.PNG	51	right	experiment	200	1234	1	[]	[ 1]	200	1	.	1	1	CrossPosition	52785	1	Fixation: 1034 ms	1	0.59	CrossPosition	834	0	0	200	1	1	1034	.	SPAN_NONE	1006	.	61.75	543.1	.	63.3	176.45	NONE	LEFT	7.81	731	2009	.	[]
2	addicted	posttest	exercise	58	2	leftdot.PNG	14	left	experiment	182	1215	1	[]	[ 1]	182	1	.	1	1	CrossPosition	52785	1	Fixation: 1033 ms	1	0.24	CrossPosition	869	0	0	182	1	1	1033	.	SPAN_NONE	983.9	.	61.75	542.4	.	63.4	-0.45	NONE	RIGHT	11.98	210	1507	.	[]
2	addicted	posttest	exercise	60	2	rightdot.PNG	64	right	experiment	262	1298	1	[]	[ 1]	464	2	.	1	1	CrossPosition	52785	1	Fixation: 1036 ms	1	0.5	CrossPosition	657	0	0	262	1	1	1036	.	SPAN_NONE	990.5	.	61.55	523.3	.	63	177.74	NONE	LEFT	11.08	251	1603	.	[]
2	addicted	posttest	exercise	61	2	leftdot.PNG	38	left	experiment	162	1192	1	[]	[ 1]	162	1	.	1	1	CrossPosition	52785	1	Fixation: 1030 ms	1	0.61	CrossPosition	648	0	0	162	1	1	1030	.	SPAN_NONE	982.4	.	61.55	510	.	62.95	2.38	NONE	RIGHT	10.11	486	1734	.	[]
2	addicted	posttest	exercise	62	2	rightdot.PNG	73	right	experiment	147	1186	1	[]	[ 1]	410	3	.	1	1	CrossPosition	52785	1	Fixation: 1039 ms	1	0.54	CrossPosition	863	0	0	147	1	1	1039	.	SPAN_NONE	995.7	.	61.8	568.3	.	63.5	175.19	NONE	LEFT	10.77	958	2203	.	[]
2	addicted	posttest	exercise	46	2	leftdot.PNG	24	left	experiment	203	1244	1	[]	[ 1]	203	1	.	1	1	CrossPosition	52785	1	Fixation: 1041 ms	1	1.25	CrossPosition	555	0	0	203	1	1	1041	.	SPAN_NONE	992	.	61.5	470.6	.	62.8	-4.36	NONE	RIGHT	10.79	1240	2539	.	[]
2	addicted	posttest	exercise	48	2	rightdot.PNG	72	right	experiment	172	1203	1	[]	[ 1]	172	1	.	1	1	CrossPosition	52785	1	Fixation: 1031 ms	1	0.49	CrossPosition	874	0	0	172	1	1	1031	.	SPAN_NONE	998.4	.	61.8	558	.	63.4	174.76	NONE	LEFT	13.56	242	1521	.	[]
2	addicted	posttest	exercise	49	2	leftdot.PNG	7	left	experiment	193	1223	1	[]	[ 1]	193	1	.	1	1	CrossPosition	52785	1	Fixation: 1030 ms	1	0.69	CrossPosition	874	0	0	193	1	1	1030	.	SPAN_NONE	993	.	61.85	583.7	.	63.6	4.52	NONE	RIGHT	11.79	742	2023	.	[]
2	addicted	posttest	exercise	50	2	leftdot.PNG	23	left	experiment	180	1205	1	[]	[ 1]	180	1	.	1	1	CrossPosition	52785	1	Fixation: 1025 ms	1	0.63	CrossPosition	737	0	0	180	1	1	1025	.	SPAN_NONE	1008.9	.	61.8	550.7	.	63.45	2.13	NONE	RIGHT	10.02	590	1850	.	[]
2	addicted	posttest	exercise	52	2	leftdot.PNG	40	left	experiment	191	1222	1	[]	[ 1]	288	2	.	1	1	CrossPosition	52785	1	Fixation: 1031 ms	1	0.65	CrossPosition	843	0	0	191	1	1	1031	.	SPAN_NONE	1009.2	.	61.7	536	.	63.25	-0.34	NONE	RIGHT	11.07	713	1988	.	[]
2	addicted	posttest	exercise	53	2	rightdot.PNG	45	right	experiment	170	1197	1	[]	[ 1]	367	2	.	1	1	CrossPosition	52785	1	Fixation: 1027 ms	1	0.89	CrossPosition	905	0	0	170	1	1	1027	.	SPAN_NONE	1014.7	.	61.9	579.7	.	63.65	175.85	NONE	LEFT	12.7	996	2267	.	[]
2	addicted	posttest	exercise	54	2	rightdot.PNG	53	right	experiment	146	1179	1	[]	[ 1]	146	1	.	1	1	CrossPosition	52785	1	Fixation: 1033 ms	1	0.81	CrossPosition	907	0	0	146	1	1	1033	.	SPAN_NONE	1013.1	.	61.9	572.6	.	63.6	175.98	NONE	LEFT	11.52	1185	2420	.	[]
2	addicted	posttest	exercise	56	2	leftdot.PNG	28	left	experiment	198	1230	1	[]	[ 1]	198	1	.	1	1	CrossPosition	52785	1	Fixation: 1032 ms	1	0.43	CrossPosition	762	0	0	198	1	1	1032	.	SPAN_NONE	996.1	.	61.8	552.5	.	63.4	1.65	NONE	RIGHT	11.37	1247	2532	.	[]
2	addicted	posttest	exercise	57	2	rightdot.PNG	63	right	experiment	175	1212	1	[]	[ 1]	236	2	.	1	1	CrossPosition	52785	1	Fixation: 1037 ms	1	0.9	CrossPosition	644	0	0	175	1	1	1037	.	SPAN_NONE	982.6	.	61.5	490.8	.	62.8	-179.32	NONE	LEFT	11.11	353	1622	.	[]
2	addicted	pretest	exercise	51	2	rightdot.PNG	42	right	experiment	253	1279	1	[]	[ 1]	604	2	.	1	1	CrossPosition	52785	1	Fixation: 1026 ms	1	0.48	CrossPosition	640	0	0	253	1	1	1026	.	SPAN_NONE	974.2	.	61.9	576.6	.	63.7	177.95	NONE	LEFT	10.59	785	2121	.	[]
2	addicted	pretest	exercise	67	2	leftdot.PNG	13	left	experiment	201	1242	1	[]	[ 1]	201	1	.	1	1	CrossPosition	52785	1	Fixation: 1041 ms	1	1.12	CrossPosition	931	0	0	201	1	1	1041	.	SPAN_NONE	982.8	.	62.05	616.8	.	64	3.74	NONE	RIGHT	8.61	1251	2539	.	[]
2	addicted	pretest	exercise	68	2	rightdot.PNG	73	right	experiment	93	1133	1	[]	[ 1]	93	1	.	1	1	CrossPosition	52785	1	Fixation: 1040 ms	1	1.24	CrossPosition	845	0	0	93	1	1	1040	.	SPAN_NONE	981	.	62.1	625.1	.	64.1	175.91	NONE	LEFT	5.05	85	1260	.	[]
2	addicted	pretest	exercise	69	2	leftdot.PNG	33	left	experiment	126	1158	1	[]	[ 1]	126	1	.	1	1	CrossPosition	52785	1	Fixation: 1032 ms	1	1.46	CrossPosition	796	0	0	126	1	1	1032	.	SPAN_NONE	994.1	.	62.1	637.1	.	64	9.63	NONE	RIGHT	12.63	236	1449	.	[]
2	addicted	posttest	exercise	63	2	leftdot.PNG	31	left	experiment	178	1208	1	[]	[ 1]	178	1	.	1	1	CrossPosition	52785	1	Fixation: 1030 ms	1	0.42	CrossPosition	850	0	0	178	1	1	1030	.	SPAN_NONE	991.2	.	61.8	561.7	.	63.45	3.29	NONE	RIGHT	11.9	1090	2368	.	[]
2	addicted	posttest	exercise	66	2	rightdot.PNG	62	right	experiment	167	1194	1	[]	[ 1]	167	1	.	1	1	CrossPosition	52785	1	Fixation: 1027 ms	1	0.91	CrossPosition	839	0	0	167	1	1	1027	.	SPAN_NONE	1005.5	.	61.9	591.1	.	63.65	170.57	NONE	LEFT	10.78	1276	2526	.	[]
2	addicted	posttest	exercise	67	2	leftdot.PNG	29	left	experiment	179	1211	1	[]	[ 1]	179	1	.	1	1	CrossPosition	52785	1	Fixation: 1032 ms	1	0.78	CrossPosition	897	0	0	179	1	1	1032	.	SPAN_NONE	1004	.	61.85	582.3	.	63.5	4.51	NONE	RIGHT	10.8	618	1891	.	[]
2	addicted	posttest	exercise	68	2	leftdot.PNG	17	left	experiment	196	1234	1	[]	[ 1]	196	1	.	1	1	CrossPosition	52785	1	Fixation: 1038 ms	1	0.43	CrossPosition	825	0	0	196	1	1	1038	.	SPAN_NONE	987.4	.	61.85	566.8	.	63.5	2.24	NONE	RIGHT	10.24	1203	2536	.	[]
2	addicted	posttest	exercise	69	2	rightdot.PNG	71	right	experiment	184	1215	1	[]	[ 1]	258	2	.	1	1	CrossPosition	52785	1	Fixation: 1031 ms	1	0.3	CrossPosition	708	0	0	184	1	1	1031	.	SPAN_NONE	988.2	.	61.65	545.1	.	63.2	175.04	NONE	LEFT	11.66	411	1693	.	[]
2	addicted	posttest	exercise	70	2	leftdot.PNG	12	left	experiment	155	1189	1	[]	[ 1]	155	1	.	1	1	CrossPosition	52785	1	Fixation: 1034 ms	1	1.03	CrossPosition	564	0	0	155	1	1	1034	.	SPAN_NONE	975.7	.	61.5	481.4	.	62.85	3.7	NONE	RIGHT	11.97	234	1482	.	[]
2	addicted	posttest	exercise	71	2	leftdot.PNG	27	left	experiment	152	1181	1	[]	[ 1]	152	1	.	1	1	CrossPosition	52785	1	Fixation: 1029 ms	1	0.3	CrossPosition	737	0	0	152	1	1	1029	.	SPAN_NONE	984.8	.	61.7	535.3	.	63.25	1.35	NONE	RIGHT	12.62	212	1466	.	[]
2	addicted	posttest	exercise	72	2	rightdot.PNG	44	right	experiment	172	1208	1	[]	[ 1]	172	1	.	1	1	CrossPosition	52785	1	Fixation: 1036 ms	1	0.73	CrossPosition	629	0	0	172	1	1	1036	.	SPAN_NONE	974	.	61.6	500.6	.	63	177.21	NONE	LEFT	9.75	827	2092	.	[]
2	addicted	posttest	exercise	73	2	rightdot.PNG	57	right	experiment	213	1246	1	[]	[ 1]	423	2	.	1	1	CrossPosition	52785	1	Fixation: 1033 ms	1	0.22	CrossPosition	698	0	0	213	1	1	1033	.	SPAN_NONE	973.2	.	61.75	533.3	.	63.35	178.65	NONE	LEFT	10.3	976	2274	.	[]
2	addicted	pretest	exercise	65	2	rightdot.PNG	48	right	experiment	281	1307	1	[]	[ 1]	281	1	.	1	1	CrossPosition	52785	1	Fixation: 1026 ms	1	0.52	CrossPosition	642	0	0	281	1	1	1026	.	SPAN_NONE	981.1	.	61.9	577.8	.	63.7	-176.1	NONE	LEFT	9.73	1169	2525	.	[]
2	addicted	pretest	exercise	33	2	rightdot.PNG	74	right	experiment	156	1188	1	[]	[ 1]	156	1	.	1	1	CrossPosition	52785	1	Fixation: 1032 ms	1	0.94	CrossPosition	811	0	0	156	1	1	1032	.	SPAN_NONE	990.1	.	61.45	490.5	.	62.75	-175.49	BEFORE	LEFT	10.04	1291	2530	.	[]
2	addicted	pretest	exercise	34	2	leftdot.PNG	36	left	experiment	222	1264	1	[]	[ 1]	222	1	.	1	1	CrossPosition	52785	1	Fixation: 1042 ms	1	0.63	CrossPosition	890	0	0	222	1	1	1042	.	SPAN_NONE	992.9	.	61.65	514.2	.	63.15	0	NONE	RIGHT	10.18	1224	2540	.	[]
2	addicted	pretest	exercise	35	2	leftdot.PNG	39	left	experiment	163	1492	2	[]	[ 1]	445	2	.	1	1	CrossPosition	52785	1	Fixation: 1329 ms	1	1.56	CrossPosition	964	0	0	445	2	2	1329	.	SPAN_NONE	1059.7	.	61.6	506.8	.	63.05	-1.62	NONE	RIGHT	7.14	748	2298	.	[]
2	addicted	pretest	exercise	71	2	rightdot.PNG	66	right	experiment	297	1331	1	[]	[ 1]	297	1	.	1	1	CrossPosition	52785	1	Fixation: 1034 ms	1	1.45	CrossPosition	800	0	0	297	1	1	1034	.	SPAN_NONE	1008.2	.	62.1	632.6	.	64.15	176.47	NONE	LEFT	7.38	473	1851	.	[]
2	addicted	pretest	exercise	75	2	leftdot.PNG	7	left	experiment	352	1391	1	[]	[ 1]	352	1	.	1	1	CrossPosition	52785	1	Fixation: 1039 ms	1	1.49	CrossPosition	788	0	0	352	1	1	1039	.	SPAN_NONE	1014.6	.	62.1	630.6	.	64.05	0.56	NONE	RIGHT	6.85	599	2032	.	[]
2	addicted	pretest	exercise	39	2	rightdot.PNG	55	right	experiment	159	1195	1	[]	[ 1]	159	1	.	1	1	CrossPosition	52785	1	Fixation: 1036 ms	1	0.54	CrossPosition	790	0	0	159	1	1	1036	.	SPAN_NONE	987	.	61.9	576.2	.	63.65	178.41	NONE	LEFT	12.98	316	1571	.	[]
2	addicted	pretest	exercise	41	2	leftdot.PNG	26	left	experiment	181	1221	1	[]	[ 1]	181	1	.	1	1	CrossPosition	52785	1	Fixation: 1040 ms	1	0.64	CrossPosition	814	0	0	181	1	1	1040	.	SPAN_NONE	1000.1	.	61.9	573.3	.	63.7	1.02	NONE	RIGHT	13.39	261	1544	.	[]
2	addicted	pretest	exercise	42	2	rightdot.PNG	67	right	experiment	214	1253	1	[]	[ 1]	214	1	.	1	1	CrossPosition	52785	1	Fixation: 1039 ms	1	0.68	CrossPosition	825	0	0	214	1	1	1039	.	SPAN_NONE	981.4	.	61.9	588.4	.	63.7	179.2	AFTER	LEFT	9.08	28	1334	.	[]
2	addicted	pretest	exercise	43	2	rightdot.PNG	69	right	experiment	144	1170	1	[]	[ 1]	324	2	.	1	1	CrossPosition	52785	1	Fixation: 1026 ms	1	0.99	CrossPosition	744	0	0	144	1	1	1026	.	SPAN_NONE	1010.5	.	62	594.8	.	63.8	176.62	BEFORE	LEFT	9.07	787	2108	.	[]
2	addicted	pretest	exercise	46	2	rightdot.PNG	45	right	experiment	195	1228	1	[]	[ 1]	307	2	.	1	1	CrossPosition	52785	1	Fixation: 1033 ms	1	0.82	CrossPosition	857	0	0	195	1	1	1033	.	SPAN_NONE	961.1	.	62	598.6	.	63.85	179.09	NONE	LEFT	11.68	831	2116	.	[]
2	addicted	pretest	exercise	47	2	rightdot.PNG	68	right	experiment	194	1220	1	[]	[ 1]	194	1	.	1	1	CrossPosition	52785	1	Fixation: 1026 ms	1	0.99	CrossPosition	808	0	0	194	1	1	1026	.	SPAN_NONE	969.4	.	62	609.8	.	63.85	178.36	AFTER	LEFT	8.62	356	1625	.	[]
2	addicted	pretest	exercise	63	2	leftdot.PNG	17	left	experiment	190	1226	1	[]	[ 1]	190	1	.	1	1	CrossPosition	52785	1	Fixation: 1036 ms	1	1.46	CrossPosition	806	0	0	190	1	1	1036	.	SPAN_NONE	1002.8	.	62	634.3	.	63.9	1.7	NONE	RIGHT	9.41	955	2230	.	[]
2	addicted	pretest	exercise	30	2	rightdot.PNG	65	right	experiment	219	1251	1	[]	[ 1]	219	1	.	1	1	CrossPosition	52785	1	Fixation: 1032 ms	1	0.65	CrossPosition	862	0	0	219	1	1	1032	.	SPAN_NONE	993.7	.	61.65	512.5	.	63.1	-176.01	NONE	LEFT	10.76	453	1778	.	[]
2	addicted	pretest	exercise	38	2	leftdot.PNG	24	left	experiment	174	1206	1	[]	[ 1]	174	1	.	1	1	CrossPosition	52785	1	Fixation: 1032 ms	1	0.45	CrossPosition	793	0	0	174	1	1	1032	.	SPAN_NONE	972	.	61.9	575.5	.	63.65	0.2	NONE	RIGHT	13.56	171	1441	.	[]
2	addicted	pretest	exercise	36	2	rightdot.PNG	46	right	experiment	112	1250	2	[]	[ 1]	194	2	.	1	1	CrossPosition	52785	1	Fixation: 1138 ms	1	2.05	CrossPosition	686	0	0	194	2	2	1138	.	SPAN_NONE	1064.8	.	61.45	460.7	.	62.65	-176.11	NONE	LEFT	8.63	412	1706	.	[]
2	addicted	pretest	exercise	50	2	leftdot.PNG	25	left	experiment	181	1222	1	[]	[ 1]	181	1	.	1	1	CrossPosition	52785	1	Fixation: 1041 ms	1	1.33	CrossPosition	910	0	0	181	1	1	1041	.	SPAN_NONE	981.4	.	62.05	631	.	64	6.67	NONE	RIGHT	9.15	1272	2539	.	[]
2	addicted	pretest	exercise	48	2	leftdot.PNG	16	left	experiment	198	1225	1	[]	[ 1]	198	1	.	1	1	CrossPosition	52785	1	Fixation: 1027 ms	1	1.01	CrossPosition	857	0	0	198	1	1	1027	.	SPAN_NONE	970.6	.	61.95	611.6	.	63.75	1.71	NONE	RIGHT	11.78	1237	2526	.	[]
4	addicted	pretest	exercise	55	2	rightdot.PNG	69	right	experiment	187	1320	2	[]	[ 1]	282	2	.	1	1	CrossPosition	52785	1	Fixation: 1133 ms	1	0.91	CrossPosition	554	0	0	282	2	2	1133	.	SPAN_NONE	920.5	.	61.65	516.3	.	63.1	-173.71	NONE	LEFT	10.25	1157	2531	.	[]
4	addicted	pretest	exercise	56	2	rightdot.PNG	55	right	experiment	177	1306	2	[]	[ 1]	261	2	.	1	1	CrossPosition	52785	1	Fixation: 1129 ms	1	0.83	CrossPosition	617	0	0	261	2	2	1129	.	SPAN_NONE	938.8	.	61.5	503.1	.	62.9	-171.74	NONE	LEFT	12.25	857	2227	.	[]
4	addicted	posttest	exercise	64	2	rightdot.PNG	61	right	experiment	219	1252	1	[]	[ 1]	219	1	.	1	1	CrossPosition	52785	1	Fixation: 1033 ms	1	0.83	CrossPosition	377	0	0	219	1	1	1033	.	SPAN_NONE	922.8	.	61.85	570.7	.	63.6	-176.94	NONE	LEFT	11.02	1210	2532	.	[]
4	addicted	pretest	exercise	54	2	leftdot.PNG	19	left	experiment	340	1369	1	[]	[ 1]	340	1	.	1	1	CrossPosition	52785	1	Fixation: 1029 ms	1	0.53	CrossPosition	584	0	0	340	1	1	1029	.	SPAN_NONE	960	.	61.6	514.1	.	63.05	-2.83	NONE	RIGHT	12.62	1090	2527	.	[]
4	addicted	pretest	exercise	59	2	rightdot.PNG	42	right	experiment	313	1341	1	[]	[ 1]	313	1	.	1	1	CrossPosition	52785	1	Fixation: 1028 ms	1	0.87	CrossPosition	587	0	0	313	1	1	1028	.	SPAN_NONE	927.8	.	61.6	509.9	.	63.1	-172.7	NONE	LEFT	11.87	1106	2527	.	[]
4	addicted	pretest	exercise	60	2	leftdot.PNG	33	left	experiment	316	1348	1	[]	[ 1]	316	1	.	1	1	CrossPosition	52785	1	Fixation: 1032 ms	1	0.7	CrossPosition	569	0	0	316	1	1	1032	.	SPAN_NONE	937.9	.	61.6	515	.	63	-1.85	NONE	RIGHT	11.46	135	1608	.	[]
4	addicted	pretest	exercise	57	2	leftdot.PNG	31	left	experiment	306	1337	1	[]	[ 1]	306	1	.	1	1	CrossPosition	52785	1	Fixation: 1031 ms	1	0.39	CrossPosition	599	0	0	306	1	1	1031	.	SPAN_NONE	955.5	.	61.55	525.7	.	62.95	-0.73	NONE	RIGHT	12.03	1039	2529	.	[]
4	addicted	posttest	exercise	72	2	leftdot.PNG	35	left	experiment	353	1385	1	[]	[ 1]	353	1	.	1	1	CrossPosition	52785	1	Fixation: 1032 ms	1	1.21	CrossPosition	345	0	0	353	1	1	1032	.	SPAN_NONE	896.5	.	61.8	567.7	.	63.5	-2.64	NONE	RIGHT	11.31	1075	2531	.	[]
4	addicted	posttest	exercise	73	2	rightdot.PNG	73	right	experiment	263	1293	1	[]	[ 1]	263	1	.	1	1	CrossPosition	52785	1	Fixation: 1030 ms	1	1.48	CrossPosition	342	0	0	263	1	1	1030	.	SPAN_NONE	878.6	.	61.9	567	.	63.6	-178.51	NONE	LEFT	8.8	219	1565	.	[]
4	addicted	posttest	exercise	74	2	rightdot.PNG	56	right	experiment	250	1275	1	[]	[ 1]	250	1	.	1	1	CrossPosition	52785	1	Fixation: 1025 ms	1	0.89	CrossPosition	362	0	0	250	1	1	1025	.	SPAN_NONE	913.5	.	61.65	543.8	.	63.1	-172.25	NONE	LEFT	5.29	141	1455	.	[]
4	addicted	posttest	exercise	75	2	leftdot.PNG	38	left	experiment	271	1308	1	[]	[ 1]	271	1	.	1	1	CrossPosition	52785	1	Fixation: 1037 ms	1	1	CrossPosition	354	0	0	271	1	1	1037	.	SPAN_NONE	913.3	.	61.9	575.3	.	63.65	2.22	NONE	RIGHT	13.02	1116	2535	.	[]
4	addicted	posttest	exercise	63	2	leftdot.PNG	6	left	experiment	320	1347	1	[]	[ 1]	320	1	.	1	1	CrossPosition	52785	1	Fixation: 1027 ms	1	0.81	CrossPosition	441	0	0	320	1	1	1027	.	SPAN_NONE	938.4	.	61.85	588.1	.	63.6	-2.01	NONE	RIGHT	11.98	715	2120	.	[]
4	addicted	posttest	exercise	62	2	rightdot.PNG	72	right	experiment	235	1265	1	[]	[ 1]	235	1	.	1	1	CrossPosition	52785	1	Fixation: 1030 ms	1	0.66	CrossPosition	429	0	0	235	1	1	1030	.	SPAN_NONE	939.8	.	61.85	576.2	.	63.5	-177.82	NONE	LEFT	8.21	164	1479	.	[]
4	addicted	posttest	exercise	61	2	rightdot.PNG	68	right	experiment	242	1277	1	[]	[ 1]	242	1	.	1	1	CrossPosition	52785	1	Fixation: 1035 ms	1	1.62	CrossPosition	490	0	0	242	1	1	1035	.	SPAN_NONE	917.1	.	62.1	636.7	.	64.1	170.16	NONE	LEFT	7.26	23	1347	.	[]
4	addicted	posttest	exercise	17	2	leftdot.PNG	22	left	experiment	264	1304	1	[]	[ 1]	264	1	.	1	1	CrossPosition	52785	1	Fixation: 1040 ms	1	0.79	CrossPosition	875	0	0	264	1	1	1040	.	SPAN_NONE	1018.4	.	61.7	548	.	63.2	11.64	NONE	RIGHT	8.54	101	1450	.	[]
4	addicted	pretest	exercise	6	2	rightdot.PNG	63	right	experiment	285	1320	1	[]	[ 1]	285	1	.	1	1	CrossPosition	52785	1	Fixation: 1035 ms	1	1.5	CrossPosition	1006	0	0	285	1	1	1035	.	SPAN_NONE	1054.2	.	61.55	502.1	.	62.9	-171.42	NONE	LEFT	14.87	1151	2534	.	[]
4	addicted	pretest	exercise	58	2	rightdot.PNG	74	right	experiment	331	1366	1	[]	[ 1]	331	1	.	1	1	CrossPosition	52785	1	Fixation: 1035 ms	1	0.94	CrossPosition	585	0	0	331	1	1	1035	.	SPAN_NONE	919.5	.	61.6	515.2	.	63.1	-174.2	NONE	LEFT	9.68	1101	2516	.	[]
4	addicted	posttest	exercise	67	2	leftdot.PNG	21	left	experiment	264	1293	1	[]	[ 1]	264	1	.	1	1	CrossPosition	52785	1	Fixation: 1029 ms	1	0.87	CrossPosition	381	0	0	264	1	1	1029	.	SPAN_NONE	931.5	.	61.95	586.2	.	63.75	7.69	NONE	RIGHT	11.46	1150	2527	.	[]
4	addicted	posttest	exercise	68	2	rightdot.PNG	69	right	experiment	294	1324	1	[]	[ 1]	294	1	.	1	1	CrossPosition	52785	1	Fixation: 1030 ms	1	0.84	CrossPosition	340	0	0	294	1	1	1030	.	SPAN_NONE	921.5	.	61.75	570.5	.	63.4	-178.35	NONE	LEFT	12.12	1084	2528	.	[]
4	addicted	posttest	exercise	71	2	rightdot.PNG	62	right	experiment	228	1260	1	[]	[ 1]	228	1	.	1	1	CrossPosition	52785	1	Fixation: 1032 ms	1	1.22	CrossPosition	295	0	0	228	1	1	1032	.	SPAN_NONE	893.1	.	61.75	561.6	.	63.4	-176.4	NONE	LEFT	11.54	444	1813	.	[]
4	addicted	pretest	exercise	10	2	leftdot.PNG	6	left	experiment	284	1313	1	[]	[ 1]	284	1	.	1	1	CrossPosition	52785	1	Fixation: 1029 ms	1	1.54	CrossPosition	859	0	0	284	1	1	1029	.	SPAN_NONE	1055.7	.	61.6	500	.	63.05	-3.85	NONE	RIGHT	11.77	1155	2528	.	[]
4	addicted	pretest	exercise	11	2	leftdot.PNG	36	left	experiment	315	1341	1	[]	[ 1]	315	1	.	1	1	CrossPosition	52785	1	Fixation: 1026 ms	1	1.27	CrossPosition	830	0	0	315	1	1	1026	.	SPAN_NONE	1050.3	.	61.65	538.6	.	63.15	-4.48	NONE	RIGHT	13.09	1116	2525	.	[]
4	addicted	pretest	exercise	12	2	rightdot.PNG	59	right	experiment	294	1329	1	[]	[ 1]	294	1	.	1	1	CrossPosition	52785	1	Fixation: 1035 ms	1	1.88	CrossPosition	854	0	0	294	1	1	1035	.	SPAN_NONE	1076.1	.	61.6	495.9	.	62.95	-173.71	NONE	LEFT	12.31	1145	2533	.	[]
4	addicted	pretest	exercise	13	2	leftdot.PNG	35	left	experiment	241	1274	1	[]	[ 1]	241	1	.	1	1	CrossPosition	52785	1	Fixation: 1033 ms	1	0.98	CrossPosition	760	0	0	241	1	1	1033	.	SPAN_NONE	1006	.	61.5	496.3	.	62.9	-0.22	NONE	RIGHT	13.31	680	2019	.	[]
4	addicted	pretest	exercise	15	2	rightdot.PNG	71	right	experiment	274	1306	1	[]	[ 1]	274	1	.	1	1	CrossPosition	52785	1	Fixation: 1032 ms	1	1.08	CrossPosition	810	0	0	274	1	1	1032	.	SPAN_NONE	1008.2	.	61.55	489.9	.	62.9	-174.87	NONE	LEFT	13.1	992	2356	.	[]
4	addicted	pretest	exercise	52	2	rightdot.PNG	47	right	experiment	282	1324	1	[]	[ 1]	282	1	.	1	1	CrossPosition	52785	1	Fixation: 1042 ms	1	0.45	CrossPosition	626	0	0	282	1	1	1042	.	SPAN_NONE	947.1	.	61.65	528.9	.	63.15	177.75	NONE	LEFT	5.31	73	1441	.	[]
4	addicted	pretest	exercise	53	2	rightdot.PNG	58	right	experiment	304	1331	1	[]	[ 1]	304	1	.	1	1	CrossPosition	52785	1	Fixation: 1027 ms	1	0.89	CrossPosition	722	0	0	304	1	1	1027	.	SPAN_NONE	976.4	.	61.5	490.1	.	62.9	-172.12	NONE	LEFT	12	1134	2525	.	[]
4	addicted	posttest	exercise	16	2	rightdot.PNG	59	right	experiment	335	1366	1	[]	[ 1]	335	1	.	1	1	CrossPosition	52785	1	Fixation: 1031 ms	1	0.82	CrossPosition	924	0	0	335	1	1	1031	.	SPAN_NONE	1006.4	.	61.7	510.9	.	63.25	-170.39	NONE	LEFT	7.78	1113	2530	.	[]
4	addicted	posttest	exercise	59	2	leftdot.PNG	16	left	experiment	302	1329	1	[]	[ 1]	302	1	.	1	1	CrossPosition	52785	1	Fixation: 1027 ms	1	0.58	CrossPosition	425	0	0	302	1	1	1027	.	SPAN_NONE	939.8	.	61.9	568.2	.	63.6	0.14	BEFORE	RIGHT	12.69	763	2163	.	[]
4	addicted	posttest	exercise	65	2	rightdot.PNG	75	right	experiment	244	1281	1	[]	[ 1]	244	1	.	1	1	CrossPosition	52785	1	Fixation: 1037 ms	1	1.24	CrossPosition	340	0	0	244	1	1	1037	.	SPAN_NONE	902.7	.	61.9	588.4	.	63.7	-177.18	NONE	LEFT	8.97	659	1997	.	[]
4	addicted	pretest	exercise	7	2	leftdot.PNG	9	left	experiment	299	1333	1	[]	[ 1]	299	1	.	1	1	CrossPosition	52785	1	Fixation: 1034 ms	1	1.99	CrossPosition	947	0	0	299	1	1	1034	.	SPAN_NONE	1080.5	.	61.55	485.8	.	62.85	-9.98	NONE	RIGHT	11.38	1139	2532	.	[]
4	addicted	pretest	exercise	8	2	leftdot.PNG	25	left	experiment	294	1320	1	[]	[ 1]	294	1	.	1	1	CrossPosition	52785	1	Fixation: 1026 ms	1	2.03	CrossPosition	938	0	0	294	1	1	1026	.	SPAN_NONE	1081.9	.	61.55	483.5	.	62.9	-7.03	NONE	RIGHT	11.57	1144	2525	.	[]
4	addicted	pretest	exercise	9	2	rightdot.PNG	41	right	experiment	303	1333	1	[]	[ 1]	303	1	.	1	1	CrossPosition	52785	1	Fixation: 1030 ms	1	1.82	CrossPosition	926	0	0	303	1	1	1030	.	SPAN_NONE	1068.4	.	61.55	487.8	.	62.9	-173.16	NONE	LEFT	14.25	1135	2528	.	[]
4	addicted	pretest	exercise	26	2	rightdot.PNG	53	right	experiment	324	1361	1	[]	[ 1]	324	1	.	1	1	CrossPosition	52785	1	Fixation: 1037 ms	1	0.76	CrossPosition	784	0	0	324	1	1	1037	.	SPAN_NONE	982.2	.	61.55	499.9	.	62.9	-175	NONE	LEFT	12.09	920	2344	.	[]
4	addicted	pretest	exercise	27	2	leftdot.PNG	13	left	experiment	270	1304	1	[]	[ 1]	270	1	.	1	1	CrossPosition	52785	1	Fixation: 1034 ms	1	1.28	CrossPosition	839	0	0	270	1	1	1034	.	SPAN_NONE	1000.3	.	61.45	471.3	.	62.75	-4.69	NONE	RIGHT	11.88	1169	2532	.	[]
4	addicted	pretest	exercise	28	2	rightdot.PNG	73	right	experiment	293	1324	1	[]	[ 1]	293	1	.	1	1	CrossPosition	52785	1	Fixation: 1031 ms	1	1.26	CrossPosition	787	0	0	293	1	1	1031	.	SPAN_NONE	1001.8	.	61.45	473.5	.	62.65	-170.46	NONE	LEFT	11.41	1152	2530	.	[]
4	addicted	pretest	exercise	29	2	leftdot.PNG	12	left	experiment	285	1317	1	[]	[ 1]	285	1	.	1	1	CrossPosition	52785	1	Fixation: 1032 ms	1	0.58	CrossPosition	717	0	0	285	1	1	1032	.	SPAN_NONE	968.5	.	61.55	509.5	.	62.9	-1.98	NONE	RIGHT	12.74	1149	2531	.	[]
4	addicted	pretest	exercise	14	2	leftdot.PNG	29	left	experiment	328	1356	1	[]	[ 1]	328	1	.	1	1	CrossPosition	52785	1	Fixation: 1028 ms	1	0.92	CrossPosition	796	0	0	328	1	1	1028	.	SPAN_NONE	1006.3	.	61.5	500.9	.	62.85	3.39	NONE	RIGHT	11.66	353	1767	.	[]
4	addicted	pretest	exercise	64	2	leftdot.PNG	10	left	experiment	175	1326	2	[]	[ 1]	292	2	.	1	1	CrossPosition	52785	1	Fixation: 1151 ms	1	0.97	CrossPosition	469	0	0	292	2	2	1151	.	SPAN_NONE	923	.	61.6	506.4	.	63.05	-1.74	NONE	RIGHT	13	1064	2524	.	[]
4	addicted	pretest	exercise	17	2	rightdot.PNG	56	right	experiment	278	1308	1	[]	[ 1]	278	1	.	1	1	CrossPosition	52785	1	Fixation: 1030 ms	1	0.64	CrossPosition	818	0	0	278	1	1	1030	.	SPAN_NONE	979.5	.	61.55	506.7	.	63	-171.91	NONE	LEFT	13.48	386	1759	.	[]
4	addicted	pretest	exercise	18	2	rightdot.PNG	67	right	experiment	336	1365	1	[]	[ 1]	336	1	.	1	1	CrossPosition	52785	1	Fixation: 1029 ms	1	0.55	CrossPosition	701	0	0	336	1	1	1029	.	SPAN_NONE	939.5	.	61.65	528.3	.	63.1	-177.12	NONE	LEFT	13.65	145	1578	.	[]
4	addicted	pretest	exercise	19	2	leftdot.PNG	18	left	experiment	289	1328	1	[]	[ 1]	289	1	.	1	1	CrossPosition	52785	1	Fixation: 1039 ms	1	0.33	CrossPosition	721	0	0	289	1	1	1039	.	SPAN_NONE	953.3	.	61.6	533.2	.	63.05	-0.47	NONE	RIGHT	12.71	1146	2537	.	[]
4	addicted	posttest	exercise	19	2	rightdot.PNG	43	right	experiment	308	1342	1	[]	[ 1]	308	1	.	1	1	CrossPosition	52785	1	Fixation: 1034 ms	1	1.06	CrossPosition	793	0	0	308	1	1	1034	.	SPAN_NONE	1031.3	.	61.85	571.1	.	63.6	-175.83	NONE	LEFT	9.94	530	1925	.	[]
4	addicted	pretest	exercise	23	2	rightdot.PNG	66	right	experiment	329	1355	1	[]	[ 1]	329	1	.	1	1	CrossPosition	52785	1	Fixation: 1026 ms	1	0.38	CrossPosition	741	0	0	329	1	1	1026	.	SPAN_NONE	954.6	.	61.7	527.4	.	63.2	-174.29	NONE	LEFT	11.41	229	1642	.	[]
4	addicted	pretest	exercise	24	2	leftdot.PNG	28	left	experiment	304	1335	1	[]	[ 1]	304	1	.	1	1	CrossPosition	52785	1	Fixation: 1031 ms	1	0.2	CrossPosition	779	0	0	304	1	1	1031	.	SPAN_NONE	975.3	.	61.7	535	.	63.2	3.71	NONE	RIGHT	12.48	1135	2528	.	[]
4	addicted	pretest	exercise	25	2	leftdot.PNG	7	left	experiment	321	1346	1	[]	[ 1]	321	1	.	1	1	CrossPosition	52785	1	Fixation: 1025 ms	1	1.29	CrossPosition	837	0	0	321	1	1	1025	.	SPAN_NONE	997	.	61.55	469.2	.	62.9	-6.22	NONE	RIGHT	11.61	1115	2524	.	[]
4	addicted	pretest	exercise	42	2	leftdot.PNG	21	left	experiment	265	1297	1	[]	[ 1]	265	1	.	1	1	CrossPosition	52785	1	Fixation: 1032 ms	1	0.36	CrossPosition	706	0	0	265	1	1	1032	.	SPAN_NONE	971.6	.	61.65	523.6	.	63.1	2.38	NONE	RIGHT	11.49	1164	2531	.	[]
4	addicted	posttest	exercise	6	2	rightdot.PNG	65	right	experiment	294	1320	1	[]	[ 1]	294	1	.	1	1	CrossPosition	52785	1	Fixation: 1026 ms	1	0.65	CrossPosition	843	0	0	294	1	1	1026	.	SPAN_NONE	980.6	.	61.85	586.6	.	63.6	-178.54	NONE	LEFT	9.41	1152	2525	.	[]
4	addicted	posttest	exercise	7	2	rightdot.PNG	51	right	experiment	273	1314	1	[]	[ 1]	273	1	.	1	1	CrossPosition	52785	1	Fixation: 1041 ms	1	0.9	CrossPosition	830	0	0	273	1	1	1041	.	SPAN_NONE	1001.4	.	61.9	594.3	.	63.65	-177.43	NONE	LEFT	5.64	325	1677	.	[]
4	addicted	posttest	exercise	8	2	leftdot.PNG	28	left	experiment	281	1312	1	[]	[ 1]	281	1	.	1	1	CrossPosition	52785	1	Fixation: 1031 ms	1	1.33	CrossPosition	813	0	0	281	1	1	1031	.	SPAN_NONE	984.4	.	62.15	630.6	.	64.2	4.1	NONE	RIGHT	10.01	242	1631	.	[]
4	addicted	posttest	exercise	9	2	leftdot.PNG	11	left	experiment	328	1366	1	[]	[ 1]	328	1	.	1	1	CrossPosition	52785	1	Fixation: 1038 ms	1	0.94	CrossPosition	818	0	0	328	1	1	1038	.	SPAN_NONE	1001.4	.	62	597.1	.	63.9	2.67	NONE	RIGHT	11	701	2181	.	[]
4	addicted	posttest	exercise	10	2	rightdot.PNG	54	right	experiment	307	1344	1	[]	[ 1]	307	1	.	1	1	CrossPosition	52785	1	Fixation: 1037 ms	1	0.84	CrossPosition	824	0	0	307	1	1	1037	.	SPAN_NONE	986.1	.	61.95	597.9	.	63.8	-176.61	NONE	LEFT	9.32	1023	2418	.	[]
4	addicted	posttest	exercise	12	2	leftdot.PNG	10	left	experiment	316	1344	1	[]	[ 1]	316	1	.	1	1	CrossPosition	52785	1	Fixation: 1028 ms	1	0.72	CrossPosition	862	0	0	316	1	1	1028	.	SPAN_NONE	967.3	.	62.05	592.4	.	63.95	3.45	NONE	RIGHT	8.98	55	1538	.	[]
4	addicted	posttest	exercise	13	2	rightdot.PNG	52	right	experiment	359	1388	1	[]	[ 1]	359	1	.	1	1	CrossPosition	52785	1	Fixation: 1029 ms	1	1.44	CrossPosition	822	0	0	359	1	1	1029	.	SPAN_NONE	997.5	.	62.1	634.7	.	64.15	176.83	NONE	LEFT	8.52	1049	2527	.	[]
4	addicted	posttest	exercise	58	2	rightdot.PNG	45	right	experiment	268	1303	1	[]	[ 1]	268	1	.	1	1	CrossPosition	52785	1	Fixation: 1035 ms	1	0.87	CrossPosition	447	0	0	268	1	1	1035	.	SPAN_NONE	932.3	.	61.85	588.1	.	63.6	179.78	NONE	LEFT	12.48	1135	2533	.	[]
4	addicted	pretest	exercise	51	2	leftdot.PNG	40	left	experiment	336	1370	1	[]	[ 1]	336	1	.	1	1	CrossPosition	52785	1	Fixation: 1034 ms	1	0.95	CrossPosition	535	0	0	336	1	1	1034	.	SPAN_NONE	927	.	61.6	503.6	.	63.05	6.24	NONE	RIGHT	14.31	26	1496	.	[]
4	addicted	pretest	exercise	67	2	leftdot.PNG	15	left	experiment	470	1503	1	[]	[ 1]	470	1	.	1	1	CrossPosition	52785	1	Fixation: 1033 ms	1	1.3	CrossPosition	545	0	0	470	1	1	1033	.	SPAN_NONE	958.7	.	62.05	629.6	.	64	1.36	NONE	RIGHT	11.63	972	2532	.	[]
4	addicted	posttest	exercise	20	2	leftdot.PNG	30	left	experiment	301	1338	1	[]	[ 1]	301	1	.	1	1	CrossPosition	52785	1	Fixation: 1037 ms	1	0.73	CrossPosition	807	0	0	301	1	1	1037	.	SPAN_NONE	1001.8	.	61.7	513.6	.	63.15	7.71	NONE	RIGHT	11.74	64	1610	.	[]
4	addicted	posttest	exercise	21	2	leftdot.PNG	12	left	experiment	298	1332	1	[]	[ 1]	298	1	.	1	1	CrossPosition	52785	1	Fixation: 1034 ms	1	1.16	CrossPosition	745	0	0	298	1	1	1034	.	SPAN_NONE	1011.7	.	62	607.8	.	63.85	6.07	NONE	RIGHT	11.78	62	1550	.	[]
4	addicted	posttest	exercise	22	2	rightdot.PNG	63	right	experiment	332	1357	1	[]	[ 1]	332	1	.	1	1	CrossPosition	52785	1	Fixation: 1025 ms	1	1.57	CrossPosition	813	0	0	332	1	1	1025	.	SPAN_NONE	1058.2	.	62	590.7	.	63.7	-179.38	NONE	LEFT	11.87	1110	2523	.	[]
4	addicted	posttest	exercise	23	2	rightdot.PNG	60	right	experiment	236	1273	1	[]	[ 1]	283	2	.	1	1	CrossPosition	52785	1	Fixation: 1037 ms	1	1.2	CrossPosition	737	0	0	236	1	1	1037	.	SPAN_NONE	1020.2	.	61.95	603.5	.	63.8	178.64	NONE	LEFT	11.75	724	2065	.	[]
4	addicted	posttest	exercise	24	2	leftdot.PNG	32	left	experiment	280	1306	1	[]	[ 1]	280	1	.	1	1	CrossPosition	52785	1	Fixation: 1026 ms	1	1.21	CrossPosition	688	0	0	280	1	1	1026	.	SPAN_NONE	978	.	62.1	623.7	.	64.05	15.1	NONE	RIGHT	11.42	48	1452	.	[]
4	addicted	pretest	exercise	61	2	leftdot.PNG	16	left	experiment	381	1417	1	[]	[ 1]	381	1	.	1	1	CrossPosition	52785	1	Fixation: 1036 ms	1	0.82	CrossPosition	543	0	0	381	1	1	1036	.	SPAN_NONE	928.3	.	61.65	515.5	.	63.15	6.08	NONE	RIGHT	13.31	43	1530	.	[]
4	addicted	pretest	exercise	62	2	rightdot.PNG	44	right	experiment	290	1347	2	[]	[ 1]	311	2	.	1	1	CrossPosition	52785	1	Fixation: 1057 ms	1	1.06	CrossPosition	526	0	0	311	2	2	1057	.	SPAN_NONE	916.2	.	61.6	505.8	.	63.05	-173.72	NONE	LEFT	13.77	123	1571	.	[]
4	addicted	pretest	exercise	63	2	leftdot.PNG	24	left	experiment	317	1345	1	[]	[ 1]	317	1	.	1	1	CrossPosition	52785	1	Fixation: 1028 ms	1	0.8	CrossPosition	535	0	0	317	1	1	1028	.	SPAN_NONE	935.2	.	61.6	509	.	63	-3.68	NONE	RIGHT	12.79	1075	2527	.	[]
4	addicted	posttest	exercise	26	2	rightdot.PNG	48	right	experiment	292	1318	1	[]	[ 1]	292	1	.	1	1	CrossPosition	52785	1	Fixation: 1026 ms	1	1.1	CrossPosition	743	0	0	292	1	1	1026	.	SPAN_NONE	1000.1	.	62	609.3	.	63.95	174.78	NONE	LEFT	9.93	880	2341	.	[]
4	addicted	posttest	exercise	27	2	leftdot.PNG	33	left	experiment	379	1409	1	[]	[ 1]	379	1	.	1	1	CrossPosition	52785	1	Fixation: 1030 ms	1	1.2	CrossPosition	649	0	0	379	1	1	1030	.	SPAN_NONE	983.8	.	62.05	622.4	.	64	4.67	NONE	RIGHT	7.01	187	1645	.	[]
4	addicted	pretest	exercise	65	2	rightdot.PNG	72	right	experiment	477	1508	1	[]	[ 1]	477	1	.	1	1	CrossPosition	52785	1	Fixation: 1031 ms	1	0.43	CrossPosition	533	0	0	477	1	1	1031	.	SPAN_NONE	956.7	.	61.75	570.6	.	63.4	-177.26	NONE	LEFT	9.89	975	2530	.	[]
4	addicted	pretest	exercise	66	2	leftdot.PNG	39	left	experiment	346	1375	1	[]	[ 1]	346	1	.	1	1	CrossPosition	52785	1	Fixation: 1029 ms	1	1.35	CrossPosition	541	0	0	346	1	1	1029	.	SPAN_NONE	899.1	.	61.95	596.4	.	63.75	-5.8	NONE	RIGHT	13.22	1082	2528	.	[]
4	addicted	pretest	exercise	37	2	leftdot.PNG	34	left	experiment	275	1317	1	[]	[ 1]	275	1	.	1	1	CrossPosition	52785	1	Fixation: 1042 ms	1	1.17	CrossPosition	787	0	0	275	1	1	1042	.	SPAN_NONE	1008	.	61.55	483.4	.	62.95	0.7	NONE	RIGHT	10.81	1166	2540	.	[]
4	addicted	pretest	exercise	20	2	leftdot.PNG	8	left	experiment	384	1423	1	[]	[ 1]	384	1	.	1	1	CrossPosition	52785	1	Fixation: 1039 ms	1	0.95	CrossPosition	734	0	0	384	1	1	1039	.	SPAN_NONE	981.3	.	61.45	487.3	.	62.8	-2.32	NONE	RIGHT	12.54	1043	2538	.	[]
4	addicted	pretest	exercise	21	2	rightdot.PNG	75	right	experiment	272	1308	1	[]	[ 1]	272	1	.	1	1	CrossPosition	52785	1	Fixation: 1036 ms	1	1.8	CrossPosition	783	0	0	272	1	1	1036	.	SPAN_NONE	1021.3	.	61.65	445.3	.	63.1	-170.77	NONE	LEFT	11.4	784	2146	.	[]
4	addicted	pretest	exercise	22	2	leftdot.PNG	32	left	experiment	304	1336	1	[]	[ 1]	304	1	.	1	1	CrossPosition	52785	1	Fixation: 1032 ms	1	0.95	CrossPosition	793	0	0	304	1	1	1032	.	SPAN_NONE	989.7	.	61.45	489.8	.	62.7	-2.13	NONE	RIGHT	12.02	1139	2531	.	[]
4	addicted	pretest	exercise	73	2	leftdot.PNG	22	left	experiment	297	1330	1	[]	[ 1]	297	1	.	1	1	CrossPosition	52785	1	Fixation: 1033 ms	1	0.09	CrossPosition	718	0	0	297	1	1	1033	.	SPAN_NONE	965.1	.	61.7	542.8	.	63.25	0.21	NONE	RIGHT	13.06	1012	2431	.	[]
4	addicted	pretest	exercise	74	2	leftdot.PNG	17	left	experiment	326	1354	1	[]	[ 1]	326	1	.	1	1	CrossPosition	52785	1	Fixation: 1028 ms	1	0.2	CrossPosition	668	0	0	326	1	1	1028	.	SPAN_NONE	978.9	.	61.75	555.2	.	63.35	-2.32	NONE	RIGHT	12.7	1105	2527	.	[]
4	addicted	pretest	exercise	75	2	rightdot.PNG	52	right	experiment	274	1299	1	[]	[ 1]	274	1	.	1	1	CrossPosition	52785	1	Fixation: 1025 ms	1	1.13	CrossPosition	737	0	0	274	1	1	1025	.	SPAN_NONE	1002.1	.	61.45	482.9	.	62.75	-172.29	NONE	LEFT	9.74	1177	2523	.	[]
4	addicted	posttest	exercise	38	2	rightdot.PNG	42	right	experiment	318	1349	1	[]	[ 1]	318	1	.	1	1	CrossPosition	52785	1	Fixation: 1031 ms	1	0.5	CrossPosition	501	0	0	318	1	1	1031	.	SPAN_NONE	969.6	.	61.8	578.8	.	63.5	178.91	NONE	LEFT	12.96	1065	2530	.	[]
4	addicted	pretest	exercise	31	2	rightdot.PNG	50	right	experiment	354	1387	1	[]	[ 1]	354	1	.	1	1	CrossPosition	52785	1	Fixation: 1033 ms	1	0.69	CrossPosition	785	0	0	354	1	1	1033	.	SPAN_NONE	960.5	.	61.6	503.4	.	63	-176.01	NONE	LEFT	9.84	180	1616	.	[]
4	addicted	pretest	exercise	32	2	leftdot.PNG	38	left	experiment	254	1292	1	[]	[ 1]	254	1	.	1	1	CrossPosition	52785	1	Fixation: 1038 ms	1	1.17	CrossPosition	779	0	0	254	1	1	1038	.	SPAN_NONE	1008.2	.	61.6	482.9	.	63	-0.51	NONE	RIGHT	11.73	1181	2537	.	[]
4	addicted	pretest	exercise	33	2	rightdot.PNG	60	right	experiment	299	1334	1	[]	[ 1]	299	1	.	1	1	CrossPosition	52785	1	Fixation: 1035 ms	1	0.97	CrossPosition	772	0	0	299	1	1	1035	.	SPAN_NONE	969.4	.	61.5	484.7	.	62.85	-173.14	NONE	LEFT	9.05	425	1809	.	[]
4	addicted	pretest	exercise	34	2	leftdot.PNG	37	left	experiment	257	1283	1	[]	[ 1]	257	1	.	1	1	CrossPosition	52785	1	Fixation: 1026 ms	1	0.44	CrossPosition	648	0	0	257	1	1	1026	.	SPAN_NONE	988.7	.	61.6	526.4	.	62.95	0.91	NONE	RIGHT	10.37	1151	2524	.	[]
4	addicted	pretest	exercise	35	2	rightdot.PNG	65	right	experiment	296	1324	1	[]	[ 1]	296	1	.	1	1	CrossPosition	52785	1	Fixation: 1028 ms	1	0.36	CrossPosition	721	0	0	296	1	1	1028	.	SPAN_NONE	958.3	.	61.65	526.6	.	63.15	-175.29	NONE	LEFT	10.06	1151	2527	.	[]
4	addicted	posttest	exercise	43	2	rightdot.PNG	47	right	experiment	321	1351	1	[]	[ 1]	321	1	.	1	1	CrossPosition	52785	1	Fixation: 1030 ms	1	0.03	CrossPosition	477	0	0	321	1	1	1030	.	SPAN_NONE	968	.	61.75	547.6	.	63.35	-177.76	NONE	LEFT	11.98	647	2113	.	[]
4	addicted	pretest	exercise	38	2	rightdot.PNG	61	right	experiment	283	1313	1	[]	[ 1]	283	1	.	1	1	CrossPosition	52785	1	Fixation: 1030 ms	1	0.54	CrossPosition	805	0	0	283	1	1	1030	.	SPAN_NONE	935.9	.	61.7	544	.	63.25	-178.25	NONE	LEFT	8.46	421	1782	.	[]
4	addicted	pretest	exercise	39	2	leftdot.PNG	26	left	experiment	283	1324	1	[]	[ 1]	283	1	.	1	1	CrossPosition	52785	1	Fixation: 1041 ms	1	1.7	CrossPosition	856	0	0	283	1	1	1041	.	SPAN_NONE	1007.9	.	61.35	446.4	.	62.55	-1.7	NONE	RIGHT	9.83	1163	2540	.	[]
4	addicted	pretest	exercise	41	2	rightdot.PNG	64	right	experiment	299	1325	1	[]	[ 1]	299	1	.	1	1	CrossPosition	52785	1	Fixation: 1026 ms	1	1.25	CrossPosition	731	0	0	299	1	1	1026	.	SPAN_NONE	973	.	61.4	467.4	.	62.6	-172.43	NONE	LEFT	9	242	1616	.	[]
4	addicted	posttest	exercise	49	2	rightdot.PNG	50	right	experiment	291	1320	1	[]	[ 1]	291	1	.	1	1	CrossPosition	52785	1	Fixation: 1029 ms	1	0.58	CrossPosition	398	0	0	291	1	1	1029	.	SPAN_NONE	944.9	.	61.8	573.9	.	63.5	-178.92	NONE	LEFT	12.78	1142	2528	.	[]
4	addicted	posttest	exercise	50	2	rightdot.PNG	74	right	experiment	249	1279	1	[]	[ 1]	249	1	.	1	1	CrossPosition	52785	1	Fixation: 1030 ms	1	0.83	CrossPosition	412	0	0	249	1	1	1030	.	SPAN_NONE	920.4	.	61.8	564.5	.	63.5	-178.95	NONE	LEFT	9.8	364	1696	.	[]
4	addicted	pretest	exercise	43	2	rightdot.PNG	43	right	experiment	283	1315	1	[]	[ 1]	283	1	.	1	1	CrossPosition	52785	1	Fixation: 1032 ms	1	0.4	CrossPosition	669	0	0	283	1	1	1032	.	SPAN_NONE	972.6	.	61.55	520.9	.	63	-178.1	NONE	LEFT	9.74	351	1723	.	[]
4	addicted	pretest	exercise	44	2	leftdot.PNG	30	left	experiment	255	1283	1	[]	[ 1]	255	1	.	1	1	CrossPosition	52785	1	Fixation: 1028 ms	1	0.6	CrossPosition	583	0	0	255	1	1	1028	.	SPAN_NONE	943.1	.	61.6	519.4	.	63.05	1.02	NONE	RIGHT	12.61	1167	2527	.	[]
4	addicted	pretest	exercise	45	2	rightdot.PNG	70	right	experiment	276	1314	1	[]	[ 1]	276	1	.	1	1	CrossPosition	52785	1	Fixation: 1038 ms	1	0.8	CrossPosition	666	0	0	276	1	1	1038	.	SPAN_NONE	932.5	.	61.6	512.6	.	63.1	-178.19	NONE	LEFT	9.42	1173	2537	.	[]
4	addicted	pretest	exercise	46	2	rightdot.PNG	49	right	experiment	429	1460	1	[]	[ 1]	429	1	.	1	1	CrossPosition	52785	1	Fixation: 1031 ms	1	0.87	CrossPosition	584	0	0	429	1	1	1031	.	SPAN_NONE	938.9	.	61.5	500.8	.	62.9	-173.28	NONE	LEFT	10.13	1016	2529	.	[]
4	addicted	pretest	exercise	47	2	leftdot.PNG	14	left	experiment	368	1395	1	[]	[ 1]	368	1	.	1	1	CrossPosition	52785	1	Fixation: 1027 ms	1	0.91	CrossPosition	558	0	0	368	1	1	1027	.	SPAN_NONE	918.3	.	61.7	520.5	.	63.15	3.91	NONE	RIGHT	13.48	52	1543	.	[]
4	addicted	pretest	exercise	49	2	rightdot.PNG	54	right	experiment	281	1322	1	[]	[ 1]	281	1	.	1	1	CrossPosition	52785	1	Fixation: 1041 ms	1	0.51	CrossPosition	633	0	0	281	1	1	1041	.	SPAN_NONE	970	.	61.6	513.7	.	63.1	-174.64	NONE	LEFT	12.28	933	2316	.	[]
4	addicted	pretest	exercise	50	2	rightdot.PNG	51	right	experiment	411	1446	1	[]	[ 1]	411	1	.	1	1	CrossPosition	52785	1	Fixation: 1035 ms	1	0.24	CrossPosition	682	0	0	411	1	1	1035	.	SPAN_NONE	954.9	.	61.7	541.5	.	63.2	-177.42	NONE	LEFT	10.4	192	1686	.	[]
4	addicted	posttest	exercise	57	2	leftdot.PNG	14	left	experiment	259	1287	1	[]	[ 1]	259	1	.	1	1	CrossPosition	52785	1	Fixation: 1028 ms	1	1.05	CrossPosition	441	0	0	259	1	1	1028	.	SPAN_NONE	924.4	.	61.9	595.7	.	63.7	4.88	BEFORE	RIGHT	12.47	24	1421	.	[]
4	addicted	posttest	exercise	28	2	rightdot.PNG	41	right	experiment	269	1294	1	[]	[ 1]	269	1	.	1	1	CrossPosition	52785	1	Fixation: 1025 ms	1	1.33	CrossPosition	653	0	0	269	1	1	1025	.	SPAN_NONE	965.2	.	62.15	631.9	.	64.15	177.28	NONE	LEFT	9.34	1173	2523	.	[]
4	addicted	pretest	exercise	68	2	rightdot.PNG	62	right	experiment	292	1330	1	[]	[ 1]	292	1	.	1	1	CrossPosition	52785	1	Fixation: 1038 ms	1	0.51	CrossPosition	493	0	0	292	1	1	1038	.	SPAN_NONE	940.3	.	61.7	533.4	.	63.2	-172.63	NONE	LEFT	11.64	612	2051	.	[]
4	addicted	pretest	exercise	70	2	leftdot.PNG	11	left	experiment	312	1341	1	[]	[ 1]	312	1	.	1	1	CrossPosition	52785	1	Fixation: 1029 ms	1	0.42	CrossPosition	651	0	0	312	1	1	1029	.	SPAN_NONE	964.8	.	61.6	520.2	.	63.05	-3.76	NONE	RIGHT	12.65	1122	2528	.	[]
4	addicted	pretest	exercise	71	2	rightdot.PNG	57	right	experiment	284	1318	1	[]	[ 1]	284	1	.	1	1	CrossPosition	52785	1	Fixation: 1034 ms	1	0.41	CrossPosition	754	0	0	284	1	1	1034	.	SPAN_NONE	981	.	61.6	522.7	.	63.05	-173.31	NONE	LEFT	12.14	1147	2532	.	[]
4	addicted	posttest	exercise	33	2	leftdot.PNG	7	left	experiment	287	1320	1	[]	[ 1]	287	1	.	1	1	CrossPosition	52785	1	Fixation: 1033 ms	1	1.34	CrossPosition	657	0	0	287	1	1	1033	.	SPAN_NONE	992.1	.	62.05	629.7	.	63.95	-0.07	BEFORE	RIGHT	11.32	733	2531	.	[]
4	addicted	posttest	exercise	34	2	rightdot.PNG	44	right	experiment	85	1302	2	[]	[ 1]	254	2	.	1	1	CrossPosition	52785	1	Fixation: 1217 ms	1	1.34	CrossPosition	770	0	0	254	2	2	1217	.	SPAN_NONE	1030.1	.	62	607	.	63.9	-174.72	NONE	LEFT	10.28	377	1734	.	[]
4	addicted	posttest	exercise	35	2	rightdot.PNG	67	right	experiment	329	1369	1	[]	[ 1]	329	1	.	1	1	CrossPosition	52785	1	Fixation: 1040 ms	1	1.48	CrossPosition	444	0	0	329	1	1	1040	.	SPAN_NONE	912.4	.	62.2	622.4	.	64.25	179.38	NONE	LEFT	8.56	162	1581	.	[]
4	addicted	posttest	exercise	36	2	leftdot.PNG	36	left	experiment	272	1301	1	[]	[ 1]	272	1	.	1	1	CrossPosition	52785	1	Fixation: 1029 ms	1	0.25	CrossPosition	455	0	0	272	1	1	1029	.	SPAN_NONE	980.6	.	61.7	534.9	.	63.3	0.06	NONE	RIGHT	13	1123	2527	.	[]
4	addicted	posttest	exercise	25	2	rightdot.PNG	57	right	experiment	344	1381	1	[]	[ 1]	344	1	.	1	1	CrossPosition	52785	1	Fixation: 1037 ms	1	1.5	CrossPosition	677	0	0	344	1	1	1037	.	SPAN_NONE	983.1	.	62.1	642.4	.	64.05	178.64	NONE	LEFT	7.44	164	1594	.	[]
4	addicted	posttest	exercise	40	2	rightdot.PNG	49	right	experiment	248	1280	1	[]	[ 1]	248	1	.	1	1	CrossPosition	52785	1	Fixation: 1032 ms	1	0.42	CrossPosition	421	0	0	248	1	1	1032	.	SPAN_NONE	944.9	.	61.75	556.9	.	63.4	-179.43	NONE	LEFT	10.53	1201	2531	.	[]
4	addicted	posttest	exercise	41	2	leftdot.PNG	27	left	experiment	239	1270	1	[]	[ 1]	239	1	.	1	1	CrossPosition	52785	1	Fixation: 1031 ms	1	0.48	CrossPosition	447	0	0	239	1	1	1031	.	SPAN_NONE	949.2	.	61.85	569.4	.	63.5	-0.97	NONE	RIGHT	15.78	287	1635	.	[]
4	addicted	posttest	exercise	42	2	leftdot.PNG	25	left	experiment	300	1340	1	[]	[ 1]	300	1	.	1	1	CrossPosition	52785	1	Fixation: 1040 ms	1	0.46	CrossPosition	364	0	0	300	1	1	1040	.	SPAN_NONE	940.6	.	61.75	552.3	.	63.35	-1.74	NONE	RIGHT	15.9	243	1661	.	[]
4	addicted	posttest	exercise	48	2	leftdot.PNG	34	left	experiment	317	1350	1	[]	[ 1]	317	1	.	1	1	CrossPosition	52785	1	Fixation: 1033 ms	1	0.62	CrossPosition	436	0	0	317	1	1	1033	.	SPAN_NONE	933.9	.	61.85	564.1	.	63.55	-2.51	BEFORE	RIGHT	14.1	159	1582	.	[]
4	addicted	posttest	exercise	44	2	leftdot.PNG	24	left	experiment	391	1418	1	[]	[ 1]	391	1	.	1	1	CrossPosition	52785	1	Fixation: 1027 ms	1	0.35	CrossPosition	479	0	0	391	1	1	1027	.	SPAN_NONE	977.3	.	61.7	525.7	.	63.3	-0.23	NONE	RIGHT	13.42	340	1864	.	[]
4	addicted	posttest	exercise	45	2	leftdot.PNG	20	left	experiment	319	1345	1	[]	[ 1]	319	1	.	1	1	CrossPosition	52785	1	Fixation: 1026 ms	1	0.31	CrossPosition	468	0	0	319	1	1	1026	.	SPAN_NONE	989	.	61.7	548.8	.	63.2	-4.14	NONE	RIGHT	11.86	173	1580	.	[]
4	addicted	posttest	exercise	46	2	rightdot.PNG	66	right	experiment	244	1274	1	[]	[ 1]	244	1	.	1	1	CrossPosition	52785	1	Fixation: 1030 ms	1	0.95	CrossPosition	441	0	0	244	1	1	1030	.	SPAN_NONE	914.7	.	61.85	572.5	.	63.6	178.09	NONE	LEFT	13.08	172	1546	.	[]
4	addicted	posttest	exercise	52	2	rightdot.PNG	46	right	experiment	236	1262	1	[]	[ 1]	236	1	.	1	1	CrossPosition	52785	1	Fixation: 1026 ms	1	0.77	CrossPosition	403	0	0	236	1	1	1026	.	SPAN_NONE	924.5	.	61.8	564.2	.	63.5	-178.54	NONE	LEFT	10.2	1206	2525	.	[]
4	addicted	posttest	exercise	31	2	rightdot.PNG	58	right	experiment	307	1339	1	[]	[ 1]	307	1	.	1	1	CrossPosition	52785	1	Fixation: 1032 ms	1	1.46	CrossPosition	645	0	0	307	1	1	1032	.	SPAN_NONE	997.4	.	62.15	635.9	.	64.1	172.09	NONE	LEFT	12.75	1089	2530	.	[]
4	addicted	posttest	exercise	54	2	leftdot.PNG	23	left	experiment	275	1313	1	[]	[ 1]	275	1	.	1	1	CrossPosition	52785	1	Fixation: 1038 ms	1	0.94	CrossPosition	374	0	0	275	1	1	1038	.	SPAN_NONE	920.7	.	61.95	580.1	.	63.8	1.95	BEFORE	RIGHT	11.04	772	2175	.	[]
4	addicted	posttest	exercise	51	2	leftdot.PNG	15	left	experiment	289	1316	1	[]	[ 1]	289	1	.	1	1	CrossPosition	52785	1	Fixation: 1027 ms	1	1.24	CrossPosition	381	0	0	289	1	1	1027	.	SPAN_NONE	917.6	.	61.95	606.2	.	63.85	1.06	BEFORE	RIGHT	12.37	1150	2525	.	[]
4	addicted	posttest	exercise	56	2	rightdot.PNG	70	right	experiment	312	1343	1	[]	[ 1]	312	1	.	1	1	CrossPosition	52785	1	Fixation: 1031 ms	1	0.98	CrossPosition	436	0	0	312	1	1	1031	.	SPAN_NONE	928.4	.	61.9	593.3	.	63.65	177.1	NONE	LEFT	6.66	179	1573	.	[]
4	addicted	posttest	exercise	39	2	leftdot.PNG	13	left	experiment	296	1327	1	[]	[ 1]	296	1	.	1	1	CrossPosition	52785	1	Fixation: 1031 ms	1	0.49	CrossPosition	427	0	0	296	1	1	1031	.	SPAN_NONE	949.1	.	61.75	569.9	.	63.4	-1.07	NONE	RIGHT	13.03	1136	2529	.	[]
4	addicted	posttest	exercise	53	2	rightdot.PNG	64	right	experiment	302	1346	2	[]	[ 1]	308	2	.	1	1	CrossPosition	52785	1	Fixation: 1044 ms	1	0.99	CrossPosition	377	0	0	308	2	2	1044	.	SPAN_NONE	917.2	.	61.85	581.6	.	63.6	178.79	NONE	LEFT	10.37	492	1893	.	[]
4	addicted	posttest	exercise	55	2	leftdot.PNG	18	left	experiment	336	1365	1	[]	[ 1]	336	1	.	1	1	CrossPosition	52785	1	Fixation: 1029 ms	1	0.69	CrossPosition	376	0	0	336	1	1	1029	.	SPAN_NONE	930	.	61.85	564.7	.	63.5	0.35	BEFORE	RIGHT	12.13	149	1570	.	[]
4	addicted	posttest	exercise	29	2	leftdot.PNG	31	left	experiment	91	1389	2	[]	[ 1]	129	2	.	1	1	CrossPosition	52785	1	Fixation: 1298 ms	1	1	CrossPosition	662	0	0	129	2	2	1298	.	SPAN_NONE	1023.2	.	61.65	512.3	.	63.15	-8.8	NONE	RIGHT	11.11	1024	2532	.	[]
4	addicted	posttest	exercise	30	2	leftdot.PNG	19	left	experiment	413	1444	1	[]	[ 1]	413	1	.	1	1	CrossPosition	52785	1	Fixation: 1031 ms	1	1.4	CrossPosition	657	0	0	413	1	1	1031	.	SPAN_NONE	981.2	.	62.15	636.5	.	64.15	-1.22	NONE	RIGHT	12.13	1002	2530	.	[]
5	addicted	posttest	exercise	38	2	rightdot.PNG	60	right	experiment	195	1226	1	[]	[ 1]	195	1	.	1	1	CrossPosition	52785	1	Fixation: 1031 ms	1	0.89	CrossPosition	1027	0	0	195	1	1	1031	.	SPAN_NONE	1018	.	61.6	518.2	.	63.05	178.9	NONE	LEFT	8.42	191	1468	.	[]
5	addicted	pretest	exercise	29	2	leftdot.PNG	22	left	experiment	235	1265	1	[]	[ 1]	235	1	.	1	1	CrossPosition	52785	1	Fixation: 1030 ms	1	0.42	CrossPosition	976	0	0	235	1	1	1030	.	SPAN_NONE	952.7	.	61.8	566.9	.	63.5	-3.34	NONE	RIGHT	10.57	143	1474	.	[]
5	addicted	posttest	exercise	34	2	rightdot.PNG	59	right	experiment	176	1207	1	[]	[ 1]	176	1	.	1	1	CrossPosition	52785	1	Fixation: 1031 ms	1	0.69	CrossPosition	1034	0	0	176	1	1	1031	.	SPAN_NONE	1005.4	.	61.6	521.9	.	63.05	-178.6	NONE	LEFT	10.96	176	1438	.	[]
5	addicted	posttest	exercise	32	2	leftdot.PNG	29	left	experiment	231	1267	1	[]	[ 1]	231	1	.	1	1	CrossPosition	52785	1	Fixation: 1036 ms	1	0.71	CrossPosition	976	0	0	231	1	1	1036	.	SPAN_NONE	1011.1	.	61.7	529.2	.	63.2	-5.34	BEFORE	RIGHT	7.33	197	1761	.	[]
5	addicted	pretest	exercise	28	2	rightdot.PNG	43	right	experiment	298	1325	1	[]	[ 1]	298	1	.	1	1	CrossPosition	52785	1	Fixation: 1027 ms	1	0.02	CrossPosition	1085	0	0	298	1	1	1027	.	SPAN_NONE	969.4	.	61.75	547.9	.	63.4	179.61	NONE	LEFT	8.31	172	1547	.	[]
5	addicted	posttest	exercise	65	2	leftdot.PNG	14	left	experiment	300	1339	1	[]	[ 1]	300	1	.	1	1	CrossPosition	52785	1	Fixation: 1039 ms	1	0.43	CrossPosition	801	0	0	300	1	1	1039	.	SPAN_NONE	979.9	.	61.85	572	.	63.6	2.16	NONE	RIGHT	7.68	1150	2538	.	[]
5	addicted	posttest	exercise	39	2	leftdot.PNG	13	left	experiment	256	1282	1	[]	[ 1]	256	1	.	1	1	CrossPosition	52785	1	Fixation: 1026 ms	1	1.46	CrossPosition	1040	0	0	256	1	1	1026	.	SPAN_NONE	1055.4	.	61.7	512.6	.	63.1	-6.76	NONE	RIGHT	9.27	480	1822	.	[]
5	addicted	posttest	exercise	41	2	rightdot.PNG	56	right	experiment	217	1256	1	[]	[ 1]	217	1	.	1	1	CrossPosition	52785	1	Fixation: 1039 ms	1	0.75	CrossPosition	1022	0	0	217	1	1	1039	.	SPAN_NONE	995	.	61.6	506.6	.	63.05	-177.8	NONE	LEFT	10.59	159	1475	.	[]
5	addicted	posttest	exercise	36	2	leftdot.PNG	7	left	experiment	278	1307	1	[]	[ 1]	278	1	.	1	1	CrossPosition	52785	1	Fixation: 1029 ms	1	0.61	CrossPosition	957	0	0	278	1	1	1029	.	SPAN_NONE	999.8	.	61.75	570.7	.	63.35	-5.19	NONE	RIGHT	9.2	1168	2528	.	[]
5	addicted	posttest	exercise	44	2	rightdot.PNG	49	right	experiment	208	1237	1	[]	[ 1]	208	1	.	1	1	CrossPosition	52785	1	Fixation: 1029 ms	1	0.61	CrossPosition	941	0	0	208	1	1	1029	.	SPAN_NONE	1005.1	.	61.7	532.6	.	63.2	179.44	NONE	LEFT	9.31	124	1410	.	[]
5	addicted	posttest	exercise	45	2	leftdot.PNG	31	left	experiment	296	1322	1	[]	[ 1]	296	1	.	1	1	CrossPosition	52785	1	Fixation: 1026 ms	1	0.5	CrossPosition	862	0	0	296	1	1	1026	.	SPAN_NONE	995.4	.	61.85	564.4	.	63.55	-0.83	NONE	RIGHT	9.03	1153	2524	.	[]
5	addicted	posttest	exercise	46	2	rightdot.PNG	70	right	experiment	232	1269	1	[]	[ 1]	232	1	.	1	1	CrossPosition	52785	1	Fixation: 1037 ms	1	0.6	CrossPosition	979	0	0	232	1	1	1037	.	SPAN_NONE	1006.1	.	61.7	537.8	.	63.25	-178.98	NONE	LEFT	11.33	124	1448	.	[]
5	addicted	posttest	exercise	47	2	rightdot.PNG	41	right	experiment	261	1298	1	[]	[ 1]	261	1	.	1	1	CrossPosition	52785	1	Fixation: 1037 ms	1	0.95	CrossPosition	990	0	0	261	1	1	1037	.	SPAN_NONE	1027.2	.	61.75	533.4	.	63.35	173.8	NONE	LEFT	8.55	138	1486	.	[]
5	addicted	posttest	exercise	28	2	leftdot.PNG	26	left	experiment	236	1269	1	[]	[ 1]	236	1	.	1	1	CrossPosition	52785	1	Fixation: 1033 ms	1	1.03	CrossPosition	1061	0	0	236	1	1	1033	.	SPAN_NONE	1025.9	.	61.65	514.8	.	63.15	-7.75	NONE	RIGHT	7.84	1210	2531	.	[]
5	addicted	posttest	exercise	29	2	leftdot.PNG	38	left	experiment	478	1508	1	[]	[ 1]	478	1	.	1	1	CrossPosition	52785	1	Fixation: 1030 ms	1	0.61	CrossPosition	979	0	0	478	1	1	1030	.	SPAN_NONE	983	.	61.95	583.5	.	63.75	-5.89	AFTER	RIGHT	11.8	872	2446	.	[]
5	addicted	pretest	exercise	31	2	rightdot.PNG	59	right	experiment	352	1382	1	[]	[ 1]	352	1	.	1	1	CrossPosition	52785	1	Fixation: 1030 ms	1	0.67	CrossPosition	1121	0	0	352	1	1	1030	.	SPAN_NONE	997.8	.	61.6	515.5	.	63.05	-174.14	NONE	LEFT	7.59	196	1621	.	[]
5	addicted	posttest	exercise	35	2	rightdot.PNG	55	right	experiment	210	1245	1	[]	[ 1]	210	1	.	1	1	CrossPosition	52785	1	Fixation: 1035 ms	1	0.49	CrossPosition	963	0	0	210	1	1	1035	.	SPAN_NONE	996.7	.	61.8	560.4	.	63.45	176.57	NONE	LEFT	8.84	137	1449	.	[]
5	addicted	posttest	exercise	64	2	leftdot.PNG	9	left	experiment	243	1272	1	[]	[ 1]	243	1	.	1	1	CrossPosition	52785	1	Fixation: 1029 ms	1	0.52	CrossPosition	756	0	0	243	1	1	1029	.	SPAN_NONE	990.1	.	61.8	572.6	.	63.5	-0.69	NONE	RIGHT	9.71	1197	2528	.	[]
5	addicted	pretest	exercise	33	2	leftdot.PNG	11	left	experiment	262	1297	1	[]	[ 1]	262	1	.	1	1	CrossPosition	52785	1	Fixation: 1035 ms	1	0.38	CrossPosition	1112	0	0	262	1	1	1035	.	SPAN_NONE	993	.	61.75	542.6	.	63.3	-5.04	NONE	RIGHT	7.43	1187	2534	.	[]
5	addicted	pretest	exercise	34	2	leftdot.PNG	10	left	experiment	260	1297	1	[]	[ 1]	260	1	.	1	1	CrossPosition	52785	1	Fixation: 1037 ms	1	0.17	CrossPosition	947	0	0	260	1	1	1037	.	SPAN_NONE	967.9	.	61.85	557	.	63.5	-3.9	NONE	RIGHT	9.22	1145	2496	.	[]
5	addicted	pretest	exercise	35	2	rightdot.PNG	47	right	experiment	231	1267	1	[]	[ 1]	231	1	.	1	1	CrossPosition	52785	1	Fixation: 1036 ms	1	0.35	CrossPosition	916	0	0	231	1	1	1036	.	SPAN_NONE	965.2	.	61.8	568.4	.	63.4	-175.71	NONE	LEFT	10.78	272	1604	.	[]
5	addicted	pretest	exercise	36	2	leftdot.PNG	21	left	experiment	254	1285	1	[]	[ 1]	254	1	.	1	1	CrossPosition	52785	1	Fixation: 1031 ms	1	0.47	CrossPosition	861	0	0	254	1	1	1031	.	SPAN_NONE	952.1	.	61.95	570.5	.	63.75	-2.29	NONE	RIGHT	9.68	114	1464	.	[]
5	addicted	posttest	exercise	42	2	leftdot.PNG	15	left	experiment	254	1288	1	[]	[ 1]	359	2	.	1	1	CrossPosition	52785	1	Fixation: 1034 ms	1	0.76	CrossPosition	1023	0	0	254	1	1	1034	.	SPAN_NONE	1010.5	.	61.65	522.8	.	63.05	-6.42	NONE	RIGHT	7.06	1046	2386	.	[]
5	addicted	posttest	exercise	43	2	leftdot.PNG	21	left	experiment	218	1243	1	[]	[ 1]	218	1	.	1	1	CrossPosition	52785	1	Fixation: 1025 ms	1	0.37	CrossPosition	917	0	0	218	1	1	1025	.	SPAN_NONE	992.4	.	61.8	547.7	.	63.5	-6.86	NONE	RIGHT	9.27	1221	2524	.	[]
5	addicted	pretest	exercise	37	2	rightdot.PNG	49	right	experiment	273	1311	1	[]	[ 1]	273	1	.	1	1	CrossPosition	52785	1	Fixation: 1038 ms	1	0.31	CrossPosition	942	0	0	273	1	1	1038	.	SPAN_NONE	953.6	.	61.8	557.5	.	63.45	-174.48	NONE	LEFT	10.2	173	1534	.	[]
5	addicted	pretest	exercise	38	2	leftdot.PNG	27	left	experiment	233	1262	1	[]	[ 1]	233	1	.	1	1	CrossPosition	52785	1	Fixation: 1029 ms	1	0.81	CrossPosition	838	0	0	233	1	1	1029	.	SPAN_NONE	937.2	.	61.9	586.5	.	63.65	-1.11	NONE	RIGHT	8.69	946	2260	.	[]
5	addicted	pretest	exercise	39	2	rightdot.PNG	46	right	experiment	202	1227	1	[]	[ 1]	202	1	.	1	1	CrossPosition	52785	1	Fixation: 1025 ms	1	0.49	CrossPosition	794	0	0	202	1	1	1025	.	SPAN_NONE	972.9	.	61.85	577.4	.	63.6	179.54	NONE	LEFT	8.99	186	1468	.	[]
5	addicted	posttest	exercise	48	2	leftdot.PNG	28	left	experiment	245	1282	1	[]	[ 1]	245	1	.	1	1	CrossPosition	52785	1	Fixation: 1037 ms	1	0.9	CrossPosition	922	0	0	245	1	1	1037	.	SPAN_NONE	1017.8	.	61.85	576.9	.	63.55	1.39	NONE	RIGHT	9.29	218	1556	.	[]
5	addicted	pretest	exercise	75	2	leftdot.PNG	37	left	experiment	235	1268	1	[]	[ 1]	235	1	.	1	1	CrossPosition	52785	1	Fixation: 1033 ms	1	0.6	CrossPosition	965	0	0	235	1	1	1033	.	SPAN_NONE	947	.	61.9	577.2	.	63.65	-4.4	NONE	RIGHT	8.76	1201	2532	.	[]
5	addicted	posttest	exercise	61	2	rightdot.PNG	43	right	experiment	183	1210	1	[]	[ 1]	183	1	.	1	1	CrossPosition	52785	1	Fixation: 1027 ms	1	0.58	CrossPosition	834	0	0	183	1	1	1027	.	SPAN_NONE	982.4	.	61.85	580.9	.	63.55	177.91	NONE	LEFT	8.46	147	1406	.	[]
5	addicted	pretest	exercise	32	2	rightdot.PNG	58	right	experiment	258	1298	1	[]	[ 1]	258	1	.	1	1	CrossPosition	52785	1	Fixation: 1040 ms	1	0.64	CrossPosition	1144	0	0	258	1	1	1040	.	SPAN_NONE	983.5	.	61.6	508.5	.	63.1	-173.35	NONE	LEFT	11	277	1640	.	[]
5	addicted	posttest	exercise	52	2	rightdot.PNG	42	right	experiment	231	1263	1	[]	[ 1]	231	1	.	1	1	CrossPosition	52785	1	Fixation: 1032 ms	1	0.72	CrossPosition	926	0	0	231	1	1	1032	.	SPAN_NONE	1013.7	.	61.8	538.6	.	63.4	176.67	NONE	LEFT	7.21	1224	2530	.	[]
5	addicted	posttest	exercise	53	2	leftdot.PNG	39	left	experiment	265	1295	1	[]	[ 1]	265	1	.	1	1	CrossPosition	52785	1	Fixation: 1030 ms	1	0.2	CrossPosition	925	0	0	265	1	1	1030	.	SPAN_NONE	981.9	.	61.75	547.5	.	63.4	2.97	NONE	RIGHT	7.29	479	1833	.	[]
5	addicted	posttest	exercise	54	2	rightdot.PNG	63	right	experiment	226	1255	1	[]	[ 1]	226	1	.	1	1	CrossPosition	52785	1	Fixation: 1029 ms	1	0.31	CrossPosition	893	0	0	226	1	1	1029	.	SPAN_NONE	968.9	.	61.85	566	.	63.55	179.4	NONE	LEFT	8.36	158	1462	.	[]
5	addicted	posttest	exercise	55	2	rightdot.PNG	62	right	experiment	213	1242	1	[]	[ 1]	213	1	.	1	1	CrossPosition	52785	1	Fixation: 1029 ms	1	0.63	CrossPosition	947	0	0	213	1	1	1029	.	SPAN_NONE	1008.4	.	61.75	538.2	.	63.35	-179.98	NONE	LEFT	7.83	1235	2527	.	[]
5	addicted	pretest	exercise	10	2	rightdot.PNG	72	right	experiment	214	1313	2	[]	[ 1]	266	2	.	1	1	CrossPosition	52785	1	Fixation: 1099 ms	1	0.24	CrossPosition	1251	0	0	266	2	2	1099	.	SPAN_NONE	966.4	.	61.7	531.2	.	63.25	-174.98	NONE	LEFT	9.68	1169	2536	.	[]
5	addicted	pretest	exercise	11	2	rightdot.PNG	71	right	experiment	244	1285	1	[]	[ 1]	244	1	.	1	1	CrossPosition	52785	1	Fixation: 1041 ms	1	0.4	CrossPosition	1223	0	0	244	1	1	1041	.	SPAN_NONE	944.9	.	61.75	551.7	.	63.3	179.6	NONE	LEFT	12.59	20	1386	.	[]
5	addicted	posttest	exercise	56	2	leftdot.PNG	23	left	experiment	250	1281	1	[]	[ 1]	250	1	.	1	1	CrossPosition	52785	1	Fixation: 1031 ms	1	0.42	CrossPosition	1002	0	0	250	1	1	1031	.	SPAN_NONE	985.5	.	61.65	525.1	.	63.2	-2.63	NONE	RIGHT	8.09	563	1901	.	[]
5	addicted	posttest	exercise	57	2	rightdot.PNG	68	right	experiment	317	1348	1	[]	[ 1]	317	1	.	1	1	CrossPosition	52785	1	Fixation: 1031 ms	1	0.42	CrossPosition	1000	0	0	317	1	1	1031	.	SPAN_NONE	991.9	.	61.75	560.4	.	63.4	178.21	NONE	LEFT	8.36	268	1657	.	[]
5	addicted	posttest	exercise	58	2	rightdot.PNG	51	right	experiment	413	1442	1	[]	[ 1]	413	1	.	1	1	CrossPosition	52785	1	Fixation: 1029 ms	1	1.16	CrossPosition	867	0	0	413	1	1	1029	.	SPAN_NONE	1002	.	62	615.2	.	63.85	177.81	NONE	LEFT	8.75	381	1872	.	[]
5	addicted	posttest	exercise	59	2	leftdot.PNG	19	left	experiment	177	1206	1	[]	[ 1]	177	1	.	1	1	CrossPosition	52785	1	Fixation: 1029 ms	1	0.51	CrossPosition	785	0	0	177	1	1	1029	.	SPAN_NONE	956.5	.	61.85	576.9	.	63.6	-0.56	NONE	RIGHT	10.39	176	1440	.	[]
5	addicted	posttest	exercise	60	2	rightdot.PNG	58	right	experiment	228	1257	1	[]	[ 1]	228	1	.	1	1	CrossPosition	52785	1	Fixation: 1029 ms	1	0.34	CrossPosition	903	0	0	228	1	1	1029	.	SPAN_NONE	990.5	.	61.7	544.4	.	63.2	179.24	NONE	LEFT	9.75	158	1473	.	[]
5	addicted	pretest	exercise	74	2	leftdot.PNG	12	left	experiment	280	1322	1	[]	[ 1]	280	1	.	1	1	CrossPosition	52785	1	Fixation: 1042 ms	1	0.62	CrossPosition	946	0	0	280	1	1	1042	.	SPAN_NONE	935.5	.	61.85	565.4	.	63.6	-4.84	NONE	RIGHT	9.34	727	2115	.	[]
5	addicted	posttest	exercise	62	2	leftdot.PNG	34	left	experiment	292	1333	1	[]	[ 1]	292	1	.	1	1	CrossPosition	52785	1	Fixation: 1041 ms	1	0.66	CrossPosition	871	0	0	292	1	1	1041	.	SPAN_NONE	999.4	.	61.85	575.6	.	63.55	-4.17	NONE	RIGHT	8.13	1153	2539	.	[]
5	addicted	posttest	exercise	63	2	rightdot.PNG	64	right	experiment	254	1282	1	[]	[ 1]	254	1	.	1	1	CrossPosition	52785	1	Fixation: 1028 ms	1	0.51	CrossPosition	975	0	0	254	1	1	1028	.	SPAN_NONE	1000.8	.	61.8	550	.	63.4	-179.71	NONE	LEFT	8.68	244	1574	.	[]
5	addicted	pretest	exercise	21	2	rightdot.PNG	70	right	experiment	299	1327	1	[]	[ 1]	299	1	.	1	1	CrossPosition	52785	1	Fixation: 1028 ms	1	0.4	CrossPosition	976	0	0	299	1	1	1028	.	SPAN_NONE	944.9	.	61.8	548.7	.	63.5	-175.38	NONE	LEFT	9.42	275	1659	.	[]
5	addicted	posttest	exercise	67	2	leftdot.PNG	36	left	experiment	232	1273	1	[]	[ 1]	613	2	.	1	1	CrossPosition	52785	1	Fixation: 1041 ms	1	0.34	CrossPosition	895	0	0	232	1	1	1041	.	SPAN_NONE	985.3	.	61.8	560.7	.	63.45	0.27	NONE	RIGHT	10.29	781	2112	.	[]
5	addicted	posttest	exercise	69	2	rightdot.PNG	72	right	experiment	288	1321	1	[]	[ 1]	288	1	.	1	1	CrossPosition	52785	1	Fixation: 1033 ms	1	0.93	CrossPosition	1039	0	0	288	1	1	1033	.	SPAN_NONE	1022.7	.	61.7	522.5	.	63.2	179.87	NONE	LEFT	10.77	166	1544	.	[]
5	addicted	posttest	exercise	71	2	rightdot.PNG	75	right	experiment	188	1223	1	[]	[ 1]	188	1	.	1	1	CrossPosition	52785	1	Fixation: 1035 ms	1	0.62	CrossPosition	952	0	0	188	1	1	1035	.	SPAN_NONE	1007.3	.	61.8	553	.	63.55	179.43	NONE	LEFT	9.76	187	1468	.	[]
5	addicted	posttest	exercise	72	2	leftdot.PNG	10	left	experiment	215	1247	1	[]	[ 1]	215	1	.	1	1	CrossPosition	52785	1	Fixation: 1032 ms	1	0.44	CrossPosition	854	0	0	215	1	1	1032	.	SPAN_NONE	987.3	.	61.85	567.7	.	63.6	-1.31	NONE	RIGHT	9.5	424	1727	.	[]
5	addicted	posttest	exercise	73	2	rightdot.PNG	54	right	experiment	225	1253	1	[]	[ 1]	225	1	.	1	1	CrossPosition	52785	1	Fixation: 1028 ms	1	1.01	CrossPosition	1012	0	0	225	1	1	1028	.	SPAN_NONE	1020.2	.	61.6	508.3	.	63	-177.89	NONE	LEFT	8.2	161	1465	.	[]
5	addicted	posttest	exercise	74	2	rightdot.PNG	53	right	experiment	212	1242	1	[]	[ 1]	212	1	.	1	1	CrossPosition	52785	1	Fixation: 1030 ms	1	0.6	CrossPosition	1082	0	0	212	1	1	1030	.	SPAN_NONE	969.9	.	61.6	508.2	.	63	-177.55	NONE	LEFT	7.32	269	1558	.	[]
5	addicted	posttest	exercise	75	2	leftdot.PNG	18	left	experiment	303	1333	1	[]	[ 1]	303	1	.	1	1	CrossPosition	52785	1	Fixation: 1030 ms	1	0.62	CrossPosition	973	0	0	303	1	1	1030	.	SPAN_NONE	1007.9	.	61.8	543.9	.	63.45	-0.46	NONE	RIGHT	8.41	763	2148	.	[]
5	addicted	pretest	exercise	26	2	rightdot.PNG	68	right	experiment	244	1277	1	[]	[ 1]	244	1	.	1	1	CrossPosition	52785	1	Fixation: 1033 ms	1	0.17	CrossPosition	998	0	0	244	1	1	1033	.	SPAN_NONE	963.6	.	61.75	555.7	.	63.4	-177.41	NONE	LEFT	9.15	168	1496	.	[]
5	addicted	pretest	exercise	27	2	leftdot.PNG	33	left	experiment	206	1231	1	[]	[ 1]	206	1	.	1	1	CrossPosition	52785	1	Fixation: 1025 ms	1	0.47	CrossPosition	975	0	0	206	1	1	1025	.	SPAN_NONE	945.9	.	61.8	564.8	.	63.4	-5.89	NONE	RIGHT	9.55	1203	2524	.	[]
5	addicted	posttest	exercise	49	2	leftdot.PNG	32	left	experiment	261	1295	1	[]	[ 1]	436	2	.	1	1	CrossPosition	52785	1	Fixation: 1034 ms	1	0.72	CrossPosition	1062	0	0	261	1	1	1034	.	SPAN_NONE	1004.8	.	61.7	518.1	.	63.2	-9.19	NONE	RIGHT	8.31	946	2294	.	[]
5	addicted	posttest	exercise	50	2	rightdot.PNG	69	right	experiment	224	1265	1	[]	[ 1]	224	1	.	1	1	CrossPosition	52785	1	Fixation: 1041 ms	1	0.45	CrossPosition	817	0	0	224	1	1	1041	.	SPAN_NONE	986.3	.	61.8	569.2	.	63.5	179.68	NONE	LEFT	8.28	152	1468	.	[]
5	addicted	posttest	exercise	51	2	leftdot.PNG	11	left	experiment	263	1294	1	[]	[ 1]	263	1	.	1	1	CrossPosition	52785	1	Fixation: 1031 ms	1	0.77	CrossPosition	868	0	0	263	1	1	1031	.	SPAN_NONE	1017.4	.	61.75	554.2	.	63.35	-5.21	NONE	RIGHT	9.1	349	1696	.	[]
5	addicted	pretest	exercise	6	2	leftdot.PNG	16	left	experiment	330	1362	1	[]	[ 1]	330	1	.	1	1	CrossPosition	52785	1	Fixation: 1032 ms	1	0.58	CrossPosition	1318	0	0	330	1	1	1032	.	SPAN_NONE	935.3	.	61.65	535.1	.	63.2	-4.47	NONE	RIGHT	9.68	1119	2530	.	[]
5	addicted	pretest	exercise	7	2	rightdot.PNG	63	right	experiment	257	1343	2	[]	[ 1]	295	2	.	1	1	CrossPosition	52785	1	Fixation: 1086 ms	1	0.29	CrossPosition	1228	0	0	295	2	2	1086	.	SPAN_NONE	983.6	.	61.7	535	.	63.2	-173.11	NONE	LEFT	11.71	1121	2525	.	[]
5	addicted	pretest	exercise	8	2	rightdot.PNG	45	right	experiment	213	1255	1	[]	[ 1]	213	1	.	1	1	CrossPosition	52785	1	Fixation: 1042 ms	1	0.19	CrossPosition	1314	0	0	213	1	1	1042	.	SPAN_NONE	975.9	.	61.7	535.8	.	63.25	179.9	BEFORE	LEFT	11.32	1058	2541	.	[]
5	addicted	pretest	exercise	9	2	leftdot.PNG	36	left	experiment	269	1295	1	[]	[ 1]	269	1	.	1	1	CrossPosition	52785	1	Fixation: 1026 ms	1	0.28	CrossPosition	1308	0	0	269	1	1	1026	.	SPAN_NONE	977.1	.	61.7	530.3	.	63.25	-10.52	NONE	RIGHT	10.27	706	2058	.	[]
5	addicted	pretest	exercise	48	2	rightdot.PNG	55	right	experiment	345	1373	1	[]	[ 1]	345	1	.	1	1	CrossPosition	52785	1	Fixation: 1028 ms	1	0.53	CrossPosition	882	0	0	345	1	1	1028	.	SPAN_NONE	966.9	.	61.95	580.5	.	63.75	178.58	NONE	LEFT	8.59	167	1587	.	[]
5	addicted	pretest	exercise	49	2	rightdot.PNG	62	right	experiment	251	1291	1	[]	[ 1]	251	1	.	1	1	CrossPosition	52785	1	Fixation: 1040 ms	1	0.32	CrossPosition	994	0	0	251	1	1	1040	.	SPAN_NONE	989.3	.	61.7	548.2	.	63.2	-176.69	NONE	LEFT	9.32	122	1472	.	[]
5	addicted	pretest	exercise	12	2	leftdot.PNG	35	left	experiment	267	1307	1	[]	[ 1]	267	1	.	1	1	CrossPosition	52785	1	Fixation: 1040 ms	1	0.69	CrossPosition	1386	0	0	267	1	1	1040	.	SPAN_NONE	992.9	.	61.6	509.9	.	63.05	-8.18	NONE	RIGHT	11.35	373	1739	.	[]
5	addicted	pretest	exercise	13	2	leftdot.PNG	34	left	experiment	187	1223	1	[]	[ 1]	187	1	.	1	1	CrossPosition	52785	1	Fixation: 1036 ms	1	0.53	CrossPosition	1259	0	0	187	1	1	1036	.	SPAN_NONE	935.5	.	61.55	543.2	.	63	-7.51	NONE	RIGHT	11.09	1255	2534	.	[]
5	addicted	pretest	exercise	14	2	rightdot.PNG	53	right	experiment	272	1302	1	[]	[ 1]	272	1	.	1	1	CrossPosition	52785	1	Fixation: 1030 ms	1	0.59	CrossPosition	1272	0	0	272	1	1	1030	.	SPAN_NONE	1003.3	.	61.65	532.2	.	63.15	-175.09	NONE	LEFT	9.52	554	1909	.	[]
5	addicted	pretest	exercise	15	2	rightdot.PNG	56	right	experiment	237	1264	1	[]	[ 1]	237	1	.	1	1	CrossPosition	52785	1	Fixation: 1027 ms	1	0.92	CrossPosition	890	0	0	237	1	1	1027	.	SPAN_NONE	944.2	.	61.95	599.3	.	63.8	-176.89	NONE	LEFT	8.93	350	1669	.	[]
5	addicted	pretest	exercise	16	2	leftdot.PNG	39	left	experiment	262	1304	1	[]	[ 1]	262	1	.	1	1	CrossPosition	52785	1	Fixation: 1042 ms	1	0.43	CrossPosition	1208	0	0	262	1	1	1042	.	SPAN_NONE	982.3	.	61.6	522.4	.	63.05	-7.8	NONE	RIGHT	10.06	1184	2540	.	[]
5	addicted	pretest	exercise	18	2	rightdot.PNG	64	right	experiment	261	1291	1	[]	[ 1]	261	1	.	1	1	CrossPosition	52785	1	Fixation: 1030 ms	1	0.28	CrossPosition	1197	0	0	261	1	1	1030	.	SPAN_NONE	964.7	.	61.65	529.3	.	63.15	-176.08	NONE	LEFT	9.18	401	1749	.	[]
5	addicted	pretest	exercise	19	2	leftdot.PNG	28	left	experiment	303	1341	1	[]	[ 1]	303	1	.	1	1	CrossPosition	52785	1	Fixation: 1038 ms	1	0.45	CrossPosition	1148	0	0	303	1	1	1038	.	SPAN_NONE	985.1	.	61.8	570.5	.	63.5	-5.37	NONE	RIGHT	11.85	158	1564	.	[]
5	addicted	pretest	exercise	20	2	leftdot.PNG	24	left	experiment	296	1328	1	[]	[ 1]	296	1	.	1	1	CrossPosition	52785	1	Fixation: 1032 ms	1	0.5	CrossPosition	1018	0	0	296	1	1	1032	.	SPAN_NONE	946.4	.	61.9	567.7	.	63.6	-5.79	NONE	RIGHT	11.73	126	1557	.	[]
5	addicted	posttest	exercise	12	2	rightdot.PNG	48	right	experiment	193	1235	1	[]	[ 1]	193	1	.	1	1	CrossPosition	52785	1	Fixation: 1042 ms	1	0.62	CrossPosition	969	0	0	193	1	1	1042	.	SPAN_NONE	1005.1	.	61.65	531.1	.	63.15	-179.86	NONE	LEFT	5.21	214	1487	.	[]
5	addicted	posttest	exercise	14	2	leftdot.PNG	17	left	experiment	290	1323	1	[]	[ 1]	290	1	.	1	1	CrossPosition	52785	1	Fixation: 1033 ms	1	0.91	CrossPosition	1091	0	0	290	1	1	1033	.	SPAN_NONE	1014.3	.	61.55	510.6	.	62.95	-4.85	NONE	RIGHT	5.92	149	1518	.	[]
5	addicted	posttest	exercise	15	2	rightdot.PNG	65	right	experiment	265	1304	1	[]	[ 1]	265	1	.	1	1	CrossPosition	52785	1	Fixation: 1039 ms	1	0.88	CrossPosition	1129	0	0	265	1	1	1039	.	SPAN_NONE	1020.3	.	61.65	525.3	.	63.1	177.93	NONE	LEFT	8.19	225	1577	.	[]
5	addicted	posttest	exercise	16	2	leftdot.PNG	30	left	experiment	144	1180	1	[]	[ 1]	144	1	.	1	1	CrossPosition	52785	1	Fixation: 1036 ms	1	0.68	CrossPosition	1071	0	0	144	1	1	1036	.	SPAN_NONE	1009.4	.	61.7	530.8	.	63.25	-4.28	NONE	RIGHT	8.07	1306	2534	.	[]
5	addicted	pretest	exercise	22	2	leftdot.PNG	17	left	experiment	251	1289	1	[]	[ 1]	251	1	.	1	1	CrossPosition	52785	1	Fixation: 1038 ms	1	0.98	CrossPosition	785	0	0	251	1	1	1038	.	SPAN_NONE	948.7	.	61.95	606	.	63.75	-1.64	NONE	RIGHT	11.55	1185	2536	.	[]
5	addicted	pretest	exercise	23	2	rightdot.PNG	66	right	experiment	287	1329	1	[]	[ 1]	287	1	.	1	1	CrossPosition	52785	1	Fixation: 1042 ms	1	0.75	CrossPosition	876	0	0	287	1	1	1042	.	SPAN_NONE	952.6	.	61.95	591	.	63.75	179.54	NONE	LEFT	7.98	232	1609	.	[]
5	addicted	pretest	exercise	24	2	rightdot.PNG	41	right	experiment	226	1263	1	[]	[ 1]	226	1	.	1	1	CrossPosition	52785	1	Fixation: 1037 ms	1	0.7	CrossPosition	871	0	0	226	1	1	1037	.	SPAN_NONE	950.3	.	61.95	586.9	.	63.75	-178.43	NONE	LEFT	9.87	314	1629	.	[]
5	addicted	pretest	exercise	25	2	leftdot.PNG	29	left	experiment	252	1289	1	[]	[ 1]	252	1	.	1	1	CrossPosition	52785	1	Fixation: 1037 ms	1	0.36	CrossPosition	864	0	0	252	1	1	1037	.	SPAN_NONE	958.5	.	61.85	566.8	.	63.55	4.49	NONE	RIGHT	5.16	189	1513	.	[]
5	addicted	posttest	exercise	26	2	leftdot.PNG	33	left	experiment	192	1226	1	[]	[ 1]	192	1	.	1	1	CrossPosition	52785	1	Fixation: 1034 ms	1	1.05	CrossPosition	1052	0	0	192	1	1	1034	.	SPAN_NONE	1032.1	.	61.7	526.4	.	63.2	-7.24	NONE	RIGHT	8.71	466	1744	.	[]
5	addicted	posttest	exercise	27	2	rightdot.PNG	66	right	experiment	222	1330	2	[]	[ 1]	283	2	.	1	1	CrossPosition	52785	1	Fixation: 1108 ms	1	0.51	CrossPosition	1037	0	0	283	2	2	1108	.	SPAN_NONE	957.6	.	61.6	516.6	.	63.1	-177.85	NONE	LEFT	8.22	175	1554	.	[]
5	addicted	posttest	exercise	8	2	rightdot.PNG	50	right	experiment	156	1183	1	[]	[ 1]	156	1	.	1	1	CrossPosition	52785	1	Fixation: 1027 ms	1	0.28	CrossPosition	909	0	0	156	1	1	1027	.	SPAN_NONE	985.4	.	61.75	553.9	.	63.4	-179.69	NONE	LEFT	11.09	130	1367	.	[]
5	addicted	pretest	exercise	40	2	rightdot.PNG	73	right	experiment	301	1343	1	[]	[ 1]	301	1	.	1	1	CrossPosition	52785	1	Fixation: 1042 ms	1	0.33	CrossPosition	939	0	0	301	1	1	1042	.	SPAN_NONE	949	.	61.75	545.7	.	63.4	-175.37	NONE	LEFT	8.66	169	1556	.	[]
5	addicted	pretest	exercise	41	2	leftdot.PNG	6	left	experiment	257	1283	1	[]	[ 1]	257	1	.	1	1	CrossPosition	52785	1	Fixation: 1026 ms	1	0.36	CrossPosition	869	0	0	257	1	1	1026	.	SPAN_NONE	965.8	.	61.85	569.1	.	63.55	-1.59	NONE	RIGHT	8.25	170	1510	.	[]
5	addicted	pretest	exercise	42	2	rightdot.PNG	44	right	experiment	248	1285	1	[]	[ 1]	248	1	.	1	1	CrossPosition	52785	1	Fixation: 1037 ms	1	0.8	CrossPosition	1037	0	0	248	1	1	1037	.	SPAN_NONE	922.4	.	61.8	563.5	.	63.45	-179.25	NONE	LEFT	6.63	466	1805	.	[]
5	addicted	pretest	exercise	43	2	leftdot.PNG	18	left	experiment	330	1361	1	[]	[ 1]	330	1	.	1	1	CrossPosition	52785	1	Fixation: 1031 ms	1	0.2	CrossPosition	960	0	0	330	1	1	1031	.	SPAN_NONE	965.8	.	61.75	558.8	.	63.4	-4.3	NONE	RIGHT	8.98	1119	2530	.	[]
5	addicted	pretest	exercise	44	2	rightdot.PNG	48	right	experiment	272	1301	1	[]	[ 1]	272	1	.	1	1	CrossPosition	52785	1	Fixation: 1029 ms	1	0.58	CrossPosition	871	0	0	272	1	1	1029	.	SPAN_NONE	941.4	.	61.8	570.2	.	63.5	177.99	NONE	LEFT	5.52	135	1478	.	[]
5	addicted	pretest	exercise	46	2	leftdot.PNG	20	left	experiment	460	1495	1	[]	[ 1]	460	1	.	1	1	CrossPosition	52785	1	Fixation: 1035 ms	1	0.26	CrossPosition	976	0	0	460	1	1	1035	.	SPAN_NONE	964.3	.	61.85	562.2	.	63.55	-5.44	NONE	RIGHT	7.1	991	2533	.	[]
5	addicted	pretest	exercise	47	2	leftdot.PNG	32	left	experiment	225	1258	1	[]	[ 1]	225	1	.	1	1	CrossPosition	52785	1	Fixation: 1033 ms	1	0.4	CrossPosition	968	0	0	225	1	1	1033	.	SPAN_NONE	967.2	.	61.85	572.1	.	63.55	-3.42	NONE	RIGHT	10.49	549	1869	.	[]
5	addicted	posttest	exercise	19	2	rightdot.PNG	57	right	experiment	219	1254	1	[]	[ 1]	219	1	.	1	1	CrossPosition	52785	1	Fixation: 1035 ms	1	0.64	CrossPosition	1014	0	0	219	1	1	1035	.	SPAN_NONE	996.6	.	61.65	517.2	.	63.15	173.69	NONE	LEFT	5.83	133	1424	.	[]
5	addicted	pretest	exercise	50	2	leftdot.PNG	15	left	experiment	251	1291	1	[]	[ 1]	251	1	.	1	1	CrossPosition	52785	1	Fixation: 1040 ms	1	0.6	CrossPosition	924	0	0	251	1	1	1040	.	SPAN_NONE	971.7	.	61.9	585.1	.	63.65	-2.9	NONE	RIGHT	8.53	168	1512	.	[]
5	addicted	pretest	exercise	52	2	rightdot.PNG	57	right	experiment	214	1243	1	[]	[ 1]	214	1	.	1	1	CrossPosition	52785	1	Fixation: 1029 ms	1	0.4	CrossPosition	936	0	0	214	1	1	1029	.	SPAN_NONE	953.3	.	61.85	566	.	63.6	177.73	NONE	LEFT	9.81	70	1439	.	[]
5	addicted	pretest	exercise	53	2	leftdot.PNG	25	left	experiment	262	1296	1	[]	[ 1]	262	1	.	1	1	CrossPosition	52785	1	Fixation: 1034 ms	1	0.69	CrossPosition	894	0	0	262	1	1	1034	.	SPAN_NONE	951.3	.	61.95	586.9	.	63.75	-2.59	NONE	RIGHT	7.76	1187	2532	.	[]
5	addicted	posttest	exercise	7	2	leftdot.PNG	25	left	experiment	320	1380	2	[]	[ 1]	328	2	.	1	1	CrossPosition	52785	1	Fixation: 1060 ms	1	1.6	CrossPosition	1232	0	0	328	2	2	1060	.	SPAN_NONE	1046.3	.	61.5	482.4	.	62.8	-5.97	NONE	RIGHT	7.38	1107	2535	.	[]
5	addicted	pretest	exercise	73	2	rightdot.PNG	51	right	experiment	271	1307	1	[]	[ 1]	271	1	.	1	1	CrossPosition	52785	1	Fixation: 1036 ms	1	0.38	CrossPosition	960	0	0	271	1	1	1036	.	SPAN_NONE	952	.	61.65	530.2	.	63.25	-177.87	NONE	LEFT	8.5	161	1522	.	[]
5	addicted	posttest	exercise	9	2	leftdot.PNG	6	left	experiment	170	1201	1	[]	[ 1]	170	1	.	1	1	CrossPosition	52785	1	Fixation: 1031 ms	1	1.26	CrossPosition	1133	0	0	170	1	1	1031	.	SPAN_NONE	1001.8	.	61.45	473.6	.	62.75	-4.31	NONE	RIGHT	10.5	153	1425	.	[]
5	addicted	posttest	exercise	10	2	leftdot.PNG	40	left	experiment	202	1242	1	[]	[ 1]	202	1	.	1	1	CrossPosition	52785	1	Fixation: 1040 ms	1	1.02	CrossPosition	1196	0	0	202	1	1	1040	.	SPAN_NONE	1008.4	.	61.55	495.3	.	62.95	-5.63	NONE	RIGHT	10.74	100	1420	.	[]
5	addicted	posttest	exercise	11	2	rightdot.PNG	74	right	experiment	267	1297	1	[]	[ 1]	267	1	.	1	1	CrossPosition	52785	1	Fixation: 1030 ms	1	0.49	CrossPosition	1054	0	0	267	1	1	1030	.	SPAN_NONE	993.7	.	61.65	527.2	.	63.15	178.83	NONE	LEFT	9.99	151	1494	.	[]
5	addicted	pretest	exercise	60	2	rightdot.PNG	42	right	experiment	283	1312	1	[]	[ 1]	283	1	.	1	1	CrossPosition	52785	1	Fixation: 1029 ms	1	1.15	CrossPosition	660	0	0	283	1	1	1029	.	SPAN_NONE	928.6	.	61.95	606.9	.	63.75	177.57	NONE	LEFT	7.79	198	1555	.	[]
5	addicted	pretest	exercise	61	2	leftdot.PNG	26	left	experiment	260	1289	1	[]	[ 1]	260	1	.	1	1	CrossPosition	52785	1	Fixation: 1029 ms	1	0.66	CrossPosition	844	0	0	260	1	1	1029	.	SPAN_NONE	940.8	.	61.85	576.7	.	63.55	-3.37	NONE	RIGHT	10.31	128	1473	.	[]
5	addicted	pretest	exercise	62	2	leftdot.PNG	8	left	experiment	313	1352	1	[]	[ 1]	313	1	.	1	1	CrossPosition	52785	1	Fixation: 1039 ms	1	0.06	CrossPosition	998	0	0	313	1	1	1039	.	SPAN_NONE	972.5	.	61.7	544.1	.	63.25	-6.47	NONE	RIGHT	11.73	419	1852	.	[]
5	addicted	pretest	exercise	64	2	rightdot.PNG	74	right	experiment	225	1253	1	[]	[ 1]	225	1	.	1	1	CrossPosition	52785	1	Fixation: 1028 ms	1	0.96	CrossPosition	902	0	0	225	1	1	1028	.	SPAN_NONE	933.7	.	61.95	595.6	.	63.75	-178.72	NONE	LEFT	6.48	170	1464	.	[]
5	addicted	pretest	exercise	72	2	leftdot.PNG	31	left	experiment	162	1282	2	[]	[ 1]	230	2	.	1	1	CrossPosition	52785	1	Fixation: 1120 ms	1	0.77	CrossPosition	1083	0	0	230	2	2	1120	.	SPAN_NONE	921.6	.	61.7	544.5	.	63.3	-3.83	NONE	RIGHT	10.92	584	1923	.	[]
5	addicted	posttest	exercise	20	2	leftdot.PNG	37	left	experiment	275	1306	1	[]	[ 1]	275	1	.	1	1	CrossPosition	52785	1	Fixation: 1031 ms	1	0.65	CrossPosition	817	0	0	275	1	1	1031	.	SPAN_NONE	973.7	.	61.9	587.8	.	63.7	-0.28	NONE	RIGHT	11.12	155	1519	.	[]
5	addicted	posttest	exercise	23	2	rightdot.PNG	52	right	experiment	215	1256	1	[]	[ 1]	215	1	.	1	1	CrossPosition	52785	1	Fixation: 1041 ms	1	0.69	CrossPosition	832	0	0	215	1	1	1041	.	SPAN_NONE	1007.2	.	61.85	567.8	.	63.55	175.18	NONE	LEFT	8.38	163	1464	.	[]
5	addicted	posttest	exercise	25	2	rightdot.PNG	44	right	experiment	194	1229	1	[]	[ 1]	194	1	.	1	1	CrossPosition	52785	1	Fixation: 1035 ms	1	0.83	CrossPosition	1090	0	0	194	1	1	1035	.	SPAN_NONE	991.5	.	61.6	499.4	.	63	179.94	NONE	LEFT	9.77	196	1478	.	[]
5	addicted	pretest	exercise	57	2	leftdot.PNG	40	left	experiment	240	1273	1	[]	[ 1]	240	1	.	1	1	CrossPosition	52785	1	Fixation: 1033 ms	1	0.19	CrossPosition	1040	0	0	240	1	1	1033	.	SPAN_NONE	979.1	.	61.7	539.3	.	63.3	-6.55	BEFORE	RIGHT	8.98	353	1846	.	[]
5	addicted	pretest	exercise	59	2	leftdot.PNG	19	left	experiment	270	1306	1	[]	[ 1]	270	1	.	1	1	CrossPosition	52785	1	Fixation: 1036 ms	1	0.38	CrossPosition	843	0	0	270	1	1	1036	.	SPAN_NONE	956.7	.	61.8	567.3	.	63.45	-2.4	NONE	RIGHT	9.71	130	1493	.	[]
5	addicted	pretest	exercise	55	2	rightdot.PNG	61	right	experiment	302	1341	1	[]	[ 1]	302	1	.	1	1	CrossPosition	52785	1	Fixation: 1039 ms	1	0.52	CrossPosition	867	0	0	302	1	1	1039	.	SPAN_NONE	961.8	.	61.85	578.8	.	63.6	179.65	NONE	LEFT	9	164	1549	.	[]
5	addicted	pretest	exercise	56	2	leftdot.PNG	13	left	experiment	290	1317	1	[]	[ 1]	290	1	.	1	1	CrossPosition	52785	1	Fixation: 1027 ms	1	0.23	CrossPosition	1025	0	0	290	1	1	1027	.	SPAN_NONE	980.5	.	61.8	556.4	.	63.45	-5.01	NONE	RIGHT	8.57	94	1458	.	[]
5	addicted	pretest	exercise	69	2	leftdot.PNG	14	left	experiment	287	1314	1	[]	[ 1]	287	1	.	1	1	CrossPosition	52785	1	Fixation: 1027 ms	1	0.16	CrossPosition	924	0	0	287	1	1	1027	.	SPAN_NONE	965.9	.	61.8	556.4	.	63.55	-7.25	NONE	RIGHT	9.94	772	2142	.	[]
5	addicted	pretest	exercise	70	2	rightdot.PNG	60	right	experiment	224	1257	1	[]	[ 1]	224	1	.	1	1	CrossPosition	52785	1	Fixation: 1033 ms	1	0.5	CrossPosition	859	0	0	224	1	1	1033	.	SPAN_NONE	963.8	.	61.85	578.3	.	63.6	-173.64	NONE	LEFT	11.64	108	1436	.	[]
5	addicted	pretest	exercise	66	2	rightdot.PNG	50	right	experiment	229	1263	1	[]	[ 1]	229	1	.	1	1	CrossPosition	52785	1	Fixation: 1034 ms	1	0.32	CrossPosition	950	0	0	229	1	1	1034	.	SPAN_NONE	949.6	.	61.75	545.4	.	63.35	-176.4	NONE	LEFT	8.69	157	1471	.	[]
5	addicted	pretest	exercise	68	2	leftdot.PNG	38	left	experiment	273	1305	1	[]	[ 1]	273	1	.	1	1	CrossPosition	52785	1	Fixation: 1032 ms	1	0.31	CrossPosition	876	0	0	273	1	1	1032	.	SPAN_NONE	964	.	61.9	565.3	.	63.6	-3.11	NONE	RIGHT	8.11	313	1665	.	[]
6	addicted	pretest	exercise	22	2	rightdot.PNG	62	right	experiment	218	1268	1	[]	[ 1]	218	1	.	1	1	CrossPosition	52785	1	Fixation: 1050 ms	1	0.68	CrossPosition	1141	0	0	218	1	1	1050	.	SPAN_NONE	933.9	.	61.6	522.1	.	63.1	179.52	NONE	LEFT	9.52	432	1759	.	[]
6	addicted	pretest	exercise	64	2	leftdot.PNG	36	left	experiment	191	1217	1	[]	[ 1]	191	1	.	1	1	CrossPosition	52785	1	Fixation: 1026 ms	1	1.51	CrossPosition	947	0	0	191	1	1	1026	.	SPAN_NONE	884.1	.	61.55	501.9	.	62.9	2.26	NONE	RIGHT	13.7	379	1652	.	[]
6	addicted	pretest	exercise	71	2	rightdot.PNG	44	right	experiment	217	1245	1	[]	[ 1]	217	1	.	1	1	CrossPosition	52785	1	Fixation: 1028 ms	1	1.3	CrossPosition	926	0	0	217	1	1	1028	.	SPAN_NONE	890.3	.	61.95	570.9	.	63.7	176.68	NONE	LEFT	13.42	44	1433	.	[]
6	addicted	pretest	exercise	73	2	leftdot.PNG	14	left	experiment	197	1237	1	[]	[ 1]	197	1	.	1	1	CrossPosition	52785	1	Fixation: 1040 ms	1	1.82	CrossPosition	1019	0	0	197	1	1	1040	.	SPAN_NONE	858	.	61.9	575	.	63.55	4.39	NONE	RIGHT	14.5	427	1732	.	[]
6	addicted	pretest	exercise	75	2	rightdot.PNG	61	right	experiment	245	1279	1	[]	[ 1]	245	1	.	1	1	CrossPosition	52785	1	Fixation: 1034 ms	1	1.52	CrossPosition	917	0	0	245	1	1	1034	.	SPAN_NONE	874.2	.	61.7	531.8	.	63.2	175.18	NONE	LEFT	13.47	105	1484	.	[]
6	addicted	pretest	exercise	18	2	leftdot.PNG	13	left	experiment	226	1263	1	[]	[ 1]	226	1	.	1	1	CrossPosition	52785	1	Fixation: 1037 ms	1	0.93	CrossPosition	967	0	0	226	1	1	1037	.	SPAN_NONE	915.3	.	61.65	524.8	.	63.1	1.02	NONE	RIGHT	11.67	1219	2536	.	[]
6	addicted	pretest	exercise	9	2	leftdot.PNG	35	left	experiment	188	1220	1	[]	[ 1]	188	1	.	1	1	CrossPosition	52785	1	Fixation: 1032 ms	1	0.7	CrossPosition	1189	0	0	188	1	1	1032	.	SPAN_NONE	959.7	.	61.55	502.9	.	62.95	-0.95	NONE	RIGHT	11.14	273	1554	.	[]
6	addicted	pretest	exercise	66	2	leftdot.PNG	28	left	experiment	163	1201	1	[]	[ 1]	163	1	.	1	1	CrossPosition	52785	1	Fixation: 1038 ms	1	1.86	CrossPosition	1068	0	0	163	1	1	1038	.	SPAN_NONE	857.2	.	61.65	509.1	.	63.05	-2.21	NONE	RIGHT	16.92	130	1405	.	[]
6	addicted	pretest	exercise	67	2	leftdot.PNG	18	left	experiment	183	1225	1	[]	[ 1]	183	1	.	1	1	CrossPosition	52785	1	Fixation: 1042 ms	1	1.26	CrossPosition	1060	0	0	183	1	1	1042	.	SPAN_NONE	893.4	.	61.65	521.7	.	63.2	4.62	NONE	RIGHT	14.35	354	1652	.	[]
6	addicted	pretest	exercise	69	2	rightdot.PNG	68	right	experiment	213	1247	1	[]	[ 1]	213	1	.	1	1	CrossPosition	52785	1	Fixation: 1034 ms	1	1.18	CrossPosition	816	0	0	213	1	1	1034	.	SPAN_NONE	894.9	.	61.8	538.4	.	63.45	176.09	NONE	LEFT	12.12	180	1526	.	[]
6	addicted	pretest	exercise	70	2	leftdot.PNG	8	left	experiment	184	1223	1	[]	[ 1]	184	1	.	1	1	CrossPosition	52785	1	Fixation: 1039 ms	1	1.15	CrossPosition	1047	0	0	184	1	1	1039	.	SPAN_NONE	897.6	.	61.75	545.2	.	63.3	7.8	NONE	RIGHT	12.95	499	1806	.	[]
6	addicted	pretest	exercise	15	2	leftdot.PNG	15	left	experiment	135	1168	1	[]	[ 1]	135	1	.	1	1	CrossPosition	52785	1	Fixation: 1033 ms	1	1.04	CrossPosition	1024	0	0	135	1	1	1033	.	SPAN_NONE	918.9	.	61.6	503.7	.	62.95	-2.56	NONE	RIGHT	14.47	504	1737	.	[]
6	addicted	pretest	exercise	16	2	rightdot.PNG	52	right	experiment	187	1216	1	[]	[ 1]	187	1	.	1	1	CrossPosition	52785	1	Fixation: 1029 ms	1	0.71	CrossPosition	1028	0	0	187	1	1	1029	.	SPAN_NONE	933.8	.	61.65	519	.	63.1	175.61	BEFORE	LEFT	10.28	622	1980	.	[]
6	addicted	pretest	exercise	17	2	rightdot.PNG	51	right	experiment	189	1222	1	[]	[ 1]	189	1	.	1	1	CrossPosition	52785	1	Fixation: 1033 ms	1	1.16	CrossPosition	1067	0	0	189	1	1	1033	.	SPAN_NONE	897.6	.	61.7	534.8	.	63.25	178	NONE	LEFT	10.99	543	1814	.	[]
6	addicted	pretest	exercise	36	2	leftdot.PNG	6	left	experiment	204	1230	1	[]	[ 1]	684	4	.	1	1	CrossPosition	52785	1	Fixation: 1026 ms	1	0.89	CrossPosition	1146	0	0	204	1	1	1026	.	SPAN_NONE	913.7	.	62.05	543.9	.	63.95	2.84	NONE	RIGHT	13.9	452	1744	.	[]
6	addicted	pretest	exercise	23	2	leftdot.PNG	31	left	experiment	144	1178	1	[]	[ 1]	144	1	.	1	1	CrossPosition	52785	1	Fixation: 1034 ms	1	0.82	CrossPosition	992	0	0	144	1	1	1034	.	SPAN_NONE	917.9	.	61.7	533.9	.	63.2	1.71	BEFORE	RIGHT	14.56	319	1681	.	[]
6	addicted	pretest	exercise	24	2	rightdot.PNG	46	right	experiment	231	1264	1	[]	[ 1]	231	1	.	1	1	CrossPosition	52785	1	Fixation: 1033 ms	1	0.92	CrossPosition	1110	0	0	231	1	1	1033	.	SPAN_NONE	921	.	61.55	513.2	.	63	175.08	NONE	LEFT	6.95	373	1677	.	[]
6	addicted	pretest	exercise	25	2	leftdot.PNG	17	left	experiment	170	1202	1	[]	[ 1]	170	1	.	1	1	CrossPosition	52785	1	Fixation: 1032 ms	1	0.93	CrossPosition	991	0	0	170	1	1	1032	.	SPAN_NONE	914.1	.	61.65	527.7	.	63.15	1.78	NONE	RIGHT	15.28	600	1859	.	[]
6	addicted	pretest	exercise	10	2	rightdot.PNG	47	right	experiment	188	1220	1	[]	[ 1]	188	1	.	1	1	CrossPosition	52785	1	Fixation: 1032 ms	1	0.63	CrossPosition	1139	0	0	188	1	1	1032	.	SPAN_NONE	938.7	.	61.65	520.5	.	63.15	173.09	BEFORE	LEFT	13.98	109	1491	.	[]
6	addicted	pretest	exercise	26	2	rightdot.PNG	63	right	experiment	180	1219	1	[]	[ 1]	180	1	.	1	1	CrossPosition	52785	1	Fixation: 1039 ms	1	0.97	CrossPosition	1021	0	0	180	1	1	1039	.	SPAN_NONE	916.5	.	61.6	516.9	.	63.05	172.98	NONE	LEFT	8.66	592	1851	.	[]
6	addicted	posttest	exercise	56	2	leftdot.PNG	28	left	experiment	189	1220	1	[]	[ 1]	189	1	.	1	1	CrossPosition	52785	1	Fixation: 1031 ms	1	0.53	CrossPosition	1271	0	0	189	1	1	1031	.	SPAN_NONE	1000	.	61.65	532.5	.	63.15	6.95	NONE	RIGHT	10.69	907	2191	.	[]
6	addicted	posttest	exercise	7	2	leftdot.PNG	34	left	experiment	237	1272	1	[]	[ 1]	237	1	.	1	1	CrossPosition	52785	1	Fixation: 1035 ms	1	0.91	CrossPosition	1220	0	0	237	1	1	1035	.	SPAN_NONE	991.4	.	61.55	493.6	.	62.95	7.28	NONE	RIGHT	11.29	216	1556	.	[]
6	addicted	pretest	exercise	12	2	leftdot.PNG	29	left	experiment	174	1203	1	[]	[ 1]	174	1	.	1	1	CrossPosition	52785	1	Fixation: 1029 ms	1	1.01	CrossPosition	1130	0	0	174	1	1	1029	.	SPAN_NONE	912.5	.	61.6	517.6	.	63.1	1.43	NONE	RIGHT	14.14	538	1796	.	[]
6	addicted	pretest	exercise	14	2	leftdot.PNG	21	left	experiment	209	1239	1	[]	[ 1]	209	1	.	1	1	CrossPosition	52785	1	Fixation: 1030 ms	1	1.04	CrossPosition	1137	0	0	209	1	1	1030	.	SPAN_NONE	911.5	.	62.05	515.5	.	63.95	1.36	NONE	RIGHT	15.39	366	1677	.	[]
6	addicted	posttest	exercise	10	2	rightdot.PNG	73	right	experiment	217	1246	1	[]	[ 1]	217	1	.	1	1	CrossPosition	52785	1	Fixation: 1029 ms	1	1.3	CrossPosition	1325	0	0	217	1	1	1029	.	SPAN_NONE	954.9	.	61.4	465.9	.	62.7	173.01	NONE	LEFT	13.84	99	1450	.	[]
6	addicted	posttest	exercise	12	2	rightdot.PNG	56	right	experiment	257	1293	1	[]	[ 1]	257	1	.	1	1	CrossPosition	52785	1	Fixation: 1036 ms	1	1.08	CrossPosition	1144	0	0	257	1	1	1036	.	SPAN_NONE	965	.	61.5	478.7	.	62.9	169.85	NONE	LEFT	11.32	75	1438	.	[]
6	addicted	posttest	exercise	15	2	leftdot.PNG	16	left	experiment	194	1219	1	[]	[ 1]	194	1	.	1	1	CrossPosition	52785	1	Fixation: 1025 ms	1	0.77	CrossPosition	1107	0	0	194	1	1	1025	.	SPAN_NONE	959.1	.	61.55	499.1	.	62.9	9.44	NONE	RIGHT	15.19	95	1396	.	[]
6	addicted	posttest	exercise	16	2	rightdot.PNG	48	right	experiment	201	1238	1	[]	[ 1]	201	1	.	1	1	CrossPosition	52785	1	Fixation: 1037 ms	1	0.22	CrossPosition	899	0	0	201	1	1	1037	.	SPAN_NONE	955.3	.	61.7	546.9	.	63.25	166.68	NONE	LEFT	12.2	192	1517	.	[]
6	addicted	posttest	exercise	19	2	rightdot.PNG	54	right	experiment	251	1292	1	[]	[ 1]	251	1	.	1	1	CrossPosition	52785	1	Fixation: 1041 ms	1	0.19	CrossPosition	980	0	0	251	1	1	1041	.	SPAN_NONE	960.5	.	61.8	554.6	.	63.45	163.5	NONE	LEFT	12.47	143	1510	.	[]
6	addicted	posttest	exercise	20	2	rightdot.PNG	75	right	experiment	227	1252	1	[]	[ 1]	227	1	.	1	1	CrossPosition	52785	1	Fixation: 1025 ms	1	0.24	CrossPosition	1070	0	0	227	1	1	1025	.	SPAN_NONE	966.2	.	61.75	531.5	.	63.3	166.93	NONE	LEFT	12.02	131	1469	.	[]
6	addicted	posttest	exercise	21	2	leftdot.PNG	27	left	experiment	242	1268	1	[]	[ 1]	242	1	.	1	1	CrossPosition	52785	1	Fixation: 1026 ms	1	0.08	CrossPosition	975	0	0	242	1	1	1026	.	SPAN_NONE	971	.	61.65	541.9	.	63.2	11.97	NONE	RIGHT	14.18	129	1482	.	[]
6	addicted	posttest	exercise	22	2	rightdot.PNG	44	right	experiment	258	1298	1	[]	[ 1]	258	1	.	1	1	CrossPosition	52785	1	Fixation: 1040 ms	1	0.45	CrossPosition	1251	0	0	258	1	1	1040	.	SPAN_NONE	997.9	.	61.75	544.9	.	63.35	164.55	NONE	LEFT	14.76	84	1525	.	[]
6	addicted	posttest	exercise	67	2	leftdot.PNG	17	left	experiment	170	1198	1	[]	[ 1]	170	1	.	1	1	CrossPosition	52785	1	Fixation: 1028 ms	1	0.32	CrossPosition	1077	0	0	170	1	1	1028	.	SPAN_NONE	957.8	.	61.65	530	.	63.15	0.6	NONE	RIGHT	12.63	196	1452	.	[]
6	addicted	pretest	exercise	63	2	leftdot.PNG	32	left	experiment	216	1256	1	[]	[ 1]	216	1	.	1	1	CrossPosition	52785	1	Fixation: 1040 ms	1	1.48	CrossPosition	1065	0	0	216	1	1	1040	.	SPAN_NONE	885.2	.	61.6	507.2	.	63	0.25	NONE	RIGHT	11.13	890	2201	.	[]
6	addicted	pretest	exercise	6	2	leftdot.PNG	24	left	experiment	222	1261	1	[]	[ 1]	222	1	.	1	1	CrossPosition	52785	1	Fixation: 1039 ms	1	1.05	CrossPosition	1284	0	0	222	1	1	1039	.	SPAN_NONE	959.3	.	61.5	480.8	.	62.85	-4.63	NONE	RIGHT	12.52	446	1764	.	[]
6	addicted	posttest	exercise	57	2	leftdot.PNG	26	left	experiment	173	1205	1	[]	[ 1]	173	1	.	1	1	CrossPosition	52785	1	Fixation: 1032 ms	1	0.87	CrossPosition	1088	0	0	173	1	1	1032	.	SPAN_NONE	1011.3	.	61.9	582.6	.	63.6	5.61	NONE	RIGHT	9.95	397	1661	.	[]
6	addicted	posttest	exercise	8	2	rightdot.PNG	58	right	experiment	205	1236	1	[]	[ 1]	205	1	.	1	1	CrossPosition	52785	1	Fixation: 1031 ms	1	1.18	CrossPosition	1266	0	0	205	1	1	1031	.	SPAN_NONE	987.1	.	61.45	474.4	.	62.75	169.47	NONE	LEFT	13.44	258	1606	.	[]
6	addicted	pretest	exercise	32	2	rightdot.PNG	74	right	experiment	216	1252	1	[]	[ 1]	216	1	.	1	1	CrossPosition	52785	1	Fixation: 1036 ms	1	0.78	CrossPosition	973	0	0	216	1	1	1036	.	SPAN_NONE	920.7	.	61.8	550	.	63.4	174.39	NONE	LEFT	9.3	523	1822	.	[]
6	addicted	pretest	exercise	33	2	leftdot.PNG	37	left	experiment	181	1213	1	[]	[ 1]	181	1	.	1	1	CrossPosition	52785	1	Fixation: 1032 ms	1	1.1	CrossPosition	995	0	0	181	1	1	1032	.	SPAN_NONE	900.2	.	61.65	536.2	.	63.2	3.86	NONE	RIGHT	14.17	491	1760	.	[]
6	addicted	pretest	exercise	34	2	rightdot.PNG	56	right	experiment	199	1237	1	[]	[ 1]	199	1	.	1	1	CrossPosition	52785	1	Fixation: 1038 ms	1	0.59	CrossPosition	1116	0	0	199	1	1	1038	.	SPAN_NONE	932.8	.	61.7	544.2	.	63.3	172.24	NONE	LEFT	9.01	357	1650	.	[]
6	addicted	pretest	exercise	35	2	leftdot.PNG	16	left	experiment	178	1203	1	[]	[ 1]	178	1	.	1	1	CrossPosition	52785	1	Fixation: 1025 ms	1	0.95	CrossPosition	833	0	0	178	1	1	1025	.	SPAN_NONE	909.2	.	61.7	537.7	.	63.25	5.4	BEFORE	RIGHT	13.52	404	1743	.	[]
6	addicted	posttest	exercise	17	2	leftdot.PNG	22	left	experiment	212	1241	1	[]	[ 1]	212	1	.	1	1	CrossPosition	52785	1	Fixation: 1029 ms	1	0.37	CrossPosition	1027	0	0	212	1	1	1029	.	SPAN_NONE	980.1	.	61.7	525.3	.	63.2	6.46	NONE	RIGHT	11.91	148	1457	.	[]
6	addicted	pretest	exercise	19	2	rightdot.PNG	64	right	experiment	203	1240	1	[]	[ 1]	203	1	.	1	1	CrossPosition	52785	1	Fixation: 1037 ms	1	1.17	CrossPosition	1005	0	0	203	1	1	1037	.	SPAN_NONE	900	.	61.65	523.3	.	63.15	179.83	NONE	LEFT	9.86	559	1862	.	[]
6	addicted	pretest	exercise	20	2	leftdot.PNG	23	left	experiment	201	1232	1	[]	[ 1]	201	1	.	1	1	CrossPosition	52785	1	Fixation: 1031 ms	1	1.22	CrossPosition	1008	0	0	201	1	1	1031	.	SPAN_NONE	895.2	.	61.7	526.8	.	63.2	-1	NONE	RIGHT	15.47	547	1841	.	[]
6	addicted	pretest	exercise	21	2	rightdot.PNG	72	right	experiment	222	1251	1	[]	[ 1]	222	1	.	1	1	CrossPosition	52785	1	Fixation: 1029 ms	1	0.87	CrossPosition	1024	0	0	222	1	1	1029	.	SPAN_NONE	917.2	.	61.7	531.3	.	63.25	174.89	NONE	LEFT	9.42	406	1711	.	[]
6	addicted	pretest	exercise	39	2	rightdot.PNG	49	right	experiment	209	1246	1	[]	[ 1]	209	1	.	1	1	CrossPosition	52785	1	Fixation: 1037 ms	1	1.02	CrossPosition	1121	0	0	209	1	1	1037	.	SPAN_NONE	905.8	.	61.7	534.1	.	63.25	172.04	NONE	LEFT	9.86	450	1776	.	[]
6	addicted	posttest	exercise	68	2	leftdot.PNG	38	left	experiment	178	1214	1	[]	[ 1]	178	1	.	1	1	CrossPosition	52785	1	Fixation: 1036 ms	1	0.97	CrossPosition	1263	0	0	178	1	1	1036	.	SPAN_NONE	1013.1	.	61.6	503.7	.	63	2.39	NONE	RIGHT	12.5	183	1465	.	[]
6	addicted	pretest	exercise	29	2	rightdot.PNG	75	right	experiment	248	1279	1	[]	[ 1]	248	1	.	1	1	CrossPosition	52785	1	Fixation: 1031 ms	1	1.05	CrossPosition	1119	0	0	248	1	1	1031	.	SPAN_NONE	905.1	.	61.8	561.8	.	63.45	172.18	NONE	LEFT	6.25	161	1479	.	[]
6	addicted	pretest	exercise	30	2	leftdot.PNG	7	left	experiment	183	1221	1	[]	[ 1]	183	1	.	1	1	CrossPosition	52785	1	Fixation: 1038 ms	1	0.72	CrossPosition	1087	0	0	183	1	1	1038	.	SPAN_NONE	924.8	.	61.75	556	.	63.35	4.19	NONE	RIGHT	13.92	266	1556	.	[]
6	addicted	pretest	exercise	31	2	leftdot.PNG	19	left	experiment	278	1314	1	[]	[ 1]	278	1	.	1	1	CrossPosition	52785	1	Fixation: 1036 ms	1	0.88	CrossPosition	1189	0	0	278	1	1	1036	.	SPAN_NONE	914.9	.	61.7	538.2	.	63.25	2.33	NONE	RIGHT	4.04	202	1543	.	[]
6	addicted	pretest	exercise	51	2	leftdot.PNG	30	left	experiment	187	1217	1	[]	[ 1]	187	1	.	1	1	CrossPosition	52785	1	Fixation: 1030 ms	1	1.3	CrossPosition	908	0	0	187	1	1	1030	.	SPAN_NONE	891.9	.	61.65	518.6	.	63.15	1.11	NONE	RIGHT	16.29	123	1407	.	[]
6	addicted	pretest	exercise	53	2	rightdot.PNG	59	right	experiment	207	1244	1	[]	[ 1]	207	1	.	1	1	CrossPosition	52785	1	Fixation: 1037 ms	1	0.86	CrossPosition	1043	0	0	207	1	1	1037	.	SPAN_NONE	915.4	.	61.7	540.2	.	63.25	175.21	NONE	LEFT	10.99	187	1512	.	[]
6	addicted	pretest	exercise	54	2	leftdot.PNG	34	left	experiment	220	1257	1	[]	[ 1]	220	1	.	1	1	CrossPosition	52785	1	Fixation: 1037 ms	1	0.99	CrossPosition	1080	0	0	220	1	1	1037	.	SPAN_NONE	910	.	61.7	523.2	.	63.2	5.02	NONE	RIGHT	15.19	178	1508	.	[]
6	addicted	pretest	exercise	55	2	rightdot.PNG	67	right	experiment	251	1282	1	[]	[ 1]	251	1	.	1	1	CrossPosition	52785	1	Fixation: 1031 ms	1	0.85	CrossPosition	1163	0	0	251	1	1	1031	.	SPAN_NONE	916.1	.	61.7	536.2	.	63.25	175.88	NONE	LEFT	10.71	201	1531	.	[]
6	addicted	posttest	exercise	31	2	rightdot.PNG	41	right	experiment	253	1293	1	[]	[ 1]	253	1	.	1	1	CrossPosition	52785	1	Fixation: 1040 ms	1	0.74	CrossPosition	1123	0	0	253	1	1	1040	.	SPAN_NONE	959.3	.	61.5	501	.	62.8	168.94	NONE	LEFT	11.32	180	1554	.	[]
6	addicted	posttest	exercise	32	2	leftdot.PNG	21	left	experiment	243	1275	1	[]	[ 1]	243	1	.	1	1	CrossPosition	52785	1	Fixation: 1032 ms	1	0.45	CrossPosition	1167	0	0	243	1	1	1032	.	SPAN_NONE	985.4	.	61.6	523.1	.	63	12.76	NONE	RIGHT	11.47	121	1461	.	[]
6	addicted	pretest	exercise	37	2	rightdot.PNG	60	right	experiment	241	1271	1	[]	[ 1]	241	1	.	1	1	CrossPosition	52785	1	Fixation: 1030 ms	1	0.88	CrossPosition	1033	0	0	241	1	1	1030	.	SPAN_NONE	916.1	.	61.65	533	.	63.15	175.93	NONE	LEFT	10.76	416	1768	.	[]
6	addicted	pretest	exercise	38	2	leftdot.PNG	33	left	experiment	187	1214	1	[]	[ 1]	187	1	.	1	1	CrossPosition	52785	1	Fixation: 1027 ms	1	0.71	CrossPosition	1135	0	0	187	1	1	1027	.	SPAN_NONE	927.7	.	61.65	529.3	.	63.15	4.24	NONE	RIGHT	14.3	450	1719	.	[]
6	addicted	pretest	exercise	62	2	rightdot.PNG	58	right	experiment	258	1284	1	[]	[ 1]	258	1	.	1	1	CrossPosition	52785	1	Fixation: 1026 ms	1	1.34	CrossPosition	1009	0	0	258	1	1	1026	.	SPAN_NONE	886.9	.	62	528.7	.	63.9	175.27	NONE	LEFT	8.11	261	1614	.	[]
6	addicted	pretest	exercise	8	2	leftdot.PNG	38	left	experiment	187	1212	1	[]	[ 1]	187	1	.	1	1	CrossPosition	52785	1	Fixation: 1025 ms	1	0.7	CrossPosition	1117	0	0	187	1	1	1025	.	SPAN_NONE	944.7	.	61.6	509.5	.	63.05	-2.27	NONE	RIGHT	14.73	224	1498	.	[]
6	addicted	pretest	exercise	7	2	rightdot.PNG	73	right	experiment	216	1256	1	[]	[ 1]	216	1	.	1	1	CrossPosition	52785	1	Fixation: 1040 ms	1	0.85	CrossPosition	1131	0	0	216	1	1	1040	.	SPAN_NONE	960.2	.	61.55	493.5	.	62.95	-176.91	NONE	LEFT	6.63	228	1525	.	[]
6	addicted	posttest	exercise	53	2	leftdot.PNG	13	left	experiment	252	1294	1	[]	[ 1]	252	1	.	1	1	CrossPosition	52785	1	Fixation: 1042 ms	1	0.48	CrossPosition	1241	0	0	252	1	1	1042	.	SPAN_NONE	999.6	.	61.65	546.2	.	63.2	4.74	NONE	RIGHT	9.77	354	1698	.	[]
6	addicted	posttest	exercise	24	2	leftdot.PNG	20	left	experiment	191	1226	1	[]	[ 1]	191	1	.	1	1	CrossPosition	52785	1	Fixation: 1035 ms	1	0.41	CrossPosition	1097	0	0	191	1	1	1035	.	SPAN_NONE	995.3	.	61.75	548.8	.	63.3	15.79	NONE	RIGHT	17.88	35	1408	.	[]
6	addicted	posttest	exercise	59	2	rightdot.PNG	66	right	experiment	177	1204	1	[]	[ 1]	177	1	.	1	1	CrossPosition	52785	1	Fixation: 1027 ms	1	1.24	CrossPosition	1365	0	0	177	1	1	1027	.	SPAN_NONE	1021.9	.	61.55	489.1	.	62.85	-179.36	NONE	LEFT	7.56	276	1541	.	[]
6	addicted	posttest	exercise	60	2	leftdot.PNG	10	left	experiment	213	1245	1	[]	[ 1]	213	1	.	1	1	CrossPosition	52785	1	Fixation: 1032 ms	1	0.54	CrossPosition	1139	0	0	213	1	1	1032	.	SPAN_NONE	994.4	.	61.85	570.1	.	63.55	4.4	NONE	RIGHT	12.13	400	1702	.	[]
6	addicted	posttest	exercise	61	2	rightdot.PNG	71	right	experiment	254	1287	1	[]	[ 1]	254	1	.	1	1	CrossPosition	52785	1	Fixation: 1033 ms	1	0.67	CrossPosition	1308	0	0	254	1	1	1033	.	SPAN_NONE	1007.9	.	61.8	563.5	.	63.5	172.74	NONE	LEFT	9.72	149	1501	.	[]
6	addicted	posttest	exercise	62	2	leftdot.PNG	12	left	experiment	171	1210	1	[]	[ 1]	171	1	.	1	1	CrossPosition	52785	1	Fixation: 1039 ms	1	0.47	CrossPosition	1268	0	0	171	1	1	1039	.	SPAN_NONE	960	.	61.6	517.8	.	63.1	3.32	NONE	RIGHT	11.52	272	1535	.	[]
6	addicted	posttest	exercise	63	2	rightdot.PNG	50	right	experiment	178	1208	1	[]	[ 1]	178	1	.	1	1	CrossPosition	52785	1	Fixation: 1030 ms	1	0.81	CrossPosition	1145	0	0	178	1	1	1030	.	SPAN_NONE	1019.7	.	61.8	553.4	.	63.4	170.97	NONE	LEFT	11.8	98	1387	.	[]
6	addicted	posttest	exercise	64	2	leftdot.PNG	33	left	experiment	190	1220	1	[]	[ 1]	190	1	.	1	1	CrossPosition	52785	1	Fixation: 1030 ms	1	0.53	CrossPosition	960	0	0	190	1	1	1030	.	SPAN_NONE	991	.	61.95	572.1	.	63.75	9.16	NONE	RIGHT	12.46	332	1607	.	[]
6	addicted	posttest	exercise	18	2	leftdot.PNG	36	left	experiment	180	1205	1	[]	[ 1]	180	1	.	1	1	CrossPosition	52785	1	Fixation: 1025 ms	1	0.33	CrossPosition	1036	0	0	180	1	1	1025	.	SPAN_NONE	975.4	.	61.7	526.4	.	63.25	10.95	NONE	RIGHT	13.98	189	1471	.	[]
6	addicted	posttest	exercise	65	2	rightdot.PNG	64	right	experiment	199	1232	1	[]	[ 1]	304	2	.	1	1	CrossPosition	52785	1	Fixation: 1033 ms	1	1.07	CrossPosition	1186	0	0	199	1	1	1033	.	SPAN_NONE	1033.8	.	61.8	563.9	.	63.5	175.96	NONE	LEFT	9.17	145	1443	.	[]
6	addicted	posttest	exercise	66	2	rightdot.PNG	43	right	experiment	232	1260	1	[]	[ 1]	232	1	.	1	1	CrossPosition	52785	1	Fixation: 1028 ms	1	0.44	CrossPosition	1084	0	0	232	1	1	1028	.	SPAN_NONE	966.2	.	61.85	574.3	.	63.55	171.92	NONE	LEFT	10.07	94	1406	.	[]
6	addicted	posttest	exercise	35	2	leftdot.PNG	24	left	experiment	270	1307	1	[]	[ 1]	270	1	.	1	1	CrossPosition	52785	1	Fixation: 1037 ms	1	0.18	CrossPosition	1096	0	0	270	1	1	1037	.	SPAN_NONE	976.5	.	61.8	555.2	.	63.4	12.01	NONE	RIGHT	14.38	146	1525	.	[]
6	addicted	pretest	exercise	42	2	leftdot.PNG	40	left	experiment	181	1207	1	[]	[ 1]	181	1	.	1	1	CrossPosition	52785	1	Fixation: 1026 ms	1	0.81	CrossPosition	968	0	0	181	1	1	1026	.	SPAN_NONE	919.1	.	61.65	537.3	.	63.1	3.93	NONE	RIGHT	15.67	162	1445	.	[]
6	addicted	posttest	exercise	23	2	rightdot.PNG	69	right	experiment	226	1263	1	[]	[ 1]	226	1	.	1	1	CrossPosition	52785	1	Fixation: 1037 ms	1	0.49	CrossPosition	1125	0	0	226	1	1	1037	.	SPAN_NONE	997.4	.	61.7	534	.	63.3	168.96	NONE	LEFT	14.02	156	1482	.	[]
6	addicted	pretest	exercise	44	2	rightdot.PNG	50	right	experiment	218	1243	1	[]	[ 1]	218	1	.	1	1	CrossPosition	52785	1	Fixation: 1025 ms	1	0.91	CrossPosition	928	0	0	218	1	1	1025	.	SPAN_NONE	913	.	61.7	540.5	.	63.2	172.7	NONE	LEFT	8.4	206	1491	.	[]
6	addicted	posttest	exercise	25	2	leftdot.PNG	9	left	experiment	169	1200	1	[]	[ 1]	169	1	.	1	1	CrossPosition	52785	1	Fixation: 1031 ms	1	0.13	CrossPosition	1156	0	0	169	1	1	1031	.	SPAN_NONE	964.1	.	61.75	540	.	63.3	11.05	NONE	RIGHT	14.5	116	1396	.	[]
6	addicted	posttest	exercise	27	2	leftdot.PNG	35	left	experiment	205	1239	1	[]	[ 1]	205	1	.	1	1	CrossPosition	52785	1	Fixation: 1034 ms	1	0.27	CrossPosition	1056	0	0	205	1	1	1034	.	SPAN_NONE	962.2	.	61.75	531.4	.	63.35	6.18	NONE	RIGHT	12.03	415	1713	.	[]
6	addicted	posttest	exercise	28	2	rightdot.PNG	65	right	experiment	237	1277	1	[]	[ 1]	237	1	.	1	1	CrossPosition	52785	1	Fixation: 1040 ms	1	0.24	CrossPosition	1037	0	0	237	1	1	1040	.	SPAN_NONE	983.8	.	61.7	541.2	.	63.3	166.77	NONE	LEFT	13.08	131	1482	.	[]
6	addicted	posttest	exercise	29	2	leftdot.PNG	18	left	experiment	176	1204	1	[]	[ 1]	176	1	.	1	1	CrossPosition	52785	1	Fixation: 1028 ms	1	0.32	CrossPosition	1084	0	0	176	1	1	1028	.	SPAN_NONE	977.7	.	61.65	527.6	.	63.2	9.62	NONE	RIGHT	14.19	201	1468	.	[]
6	addicted	posttest	exercise	30	2	rightdot.PNG	49	right	experiment	253	1281	1	[]	[ 1]	253	1	.	1	1	CrossPosition	52785	1	Fixation: 1028 ms	1	0.74	CrossPosition	956	0	0	253	1	1	1028	.	SPAN_NONE	944.1	.	61.55	507.3	.	62.95	173.37	NONE	LEFT	12.18	531	1891	.	[]
6	addicted	pretest	exercise	56	2	rightdot.PNG	43	right	experiment	219	1257	1	[]	[ 1]	320	2	.	1	1	CrossPosition	52785	1	Fixation: 1038 ms	1	1.23	CrossPosition	953	0	0	219	1	1	1038	.	SPAN_NONE	892.4	.	61.75	546.7	.	63.4	175.93	NONE	LEFT	11.64	184	1502	.	[]
6	addicted	pretest	exercise	57	2	leftdot.PNG	20	left	experiment	216	1243	1	[]	[ 1]	216	1	.	1	1	CrossPosition	52785	1	Fixation: 1027 ms	1	1.1	CrossPosition	1118	0	0	216	1	1	1027	.	SPAN_NONE	899.7	.	61.8	558.6	.	63.45	5.98	BEFORE	RIGHT	15.73	478	1889	.	[]
6	addicted	posttest	exercise	33	2	rightdot.PNG	72	right	experiment	206	1236	1	[]	[ 1]	206	1	.	1	1	CrossPosition	52785	1	Fixation: 1030 ms	1	0.94	CrossPosition	1164	0	0	206	1	1	1030	.	SPAN_NONE	974.7	.	61.45	487.4	.	62.8	169.54	NONE	LEFT	18.2	67	1395	.	[]
6	addicted	posttest	exercise	34	2	rightdot.PNG	55	right	experiment	227	1261	1	[]	[ 1]	227	1	.	1	1	CrossPosition	52785	1	Fixation: 1034 ms	1	0.35	CrossPosition	1076	0	0	227	1	1	1034	.	SPAN_NONE	963.4	.	61.6	525.3	.	63.1	168.38	NONE	LEFT	13.13	122	1519	.	[]
6	addicted	pretest	exercise	60	2	leftdot.PNG	10	left	experiment	191	1225	1	[]	[ 1]	383	2	.	1	1	CrossPosition	52785	1	Fixation: 1034 ms	1	0.81	CrossPosition	955	0	0	191	1	1	1034	.	SPAN_NONE	922	.	61.65	527.9	.	63.15	2.37	NONE	RIGHT	13.06	242	1539	.	[]
6	addicted	posttest	exercise	6	2	leftdot.PNG	11	left	experiment	224	1264	1	[]	[ 1]	224	1	.	1	1	CrossPosition	52785	1	Fixation: 1040 ms	1	0.29	CrossPosition	1124	0	0	224	1	1	1040	.	SPAN_NONE	973	.	61.7	528.4	.	63.2	5.77	NONE	RIGHT	12.31	387	1713	.	[]
6	addicted	pretest	exercise	43	2	rightdot.PNG	55	right	experiment	210	1250	1	[]	[ 1]	210	1	.	1	1	CrossPosition	52785	1	Fixation: 1040 ms	1	0.97	CrossPosition	1049	0	0	210	1	1	1040	.	SPAN_NONE	911.2	.	61.6	528.2	.	63.1	173.63	NONE	LEFT	11.88	190	1510	.	[]
6	addicted	posttest	exercise	39	2	leftdot.PNG	37	left	experiment	184	1213	1	[]	[ 1]	184	1	.	1	1	CrossPosition	52785	1	Fixation: 1029 ms	1	0.51	CrossPosition	1161	0	0	184	1	1	1029	.	SPAN_NONE	1000.7	.	61.7	538.8	.	63.2	5.46	NONE	RIGHT	13.68	153	1441	.	[]
6	addicted	pretest	exercise	45	2	leftdot.PNG	11	left	experiment	209	1249	1	[]	[ 1]	209	1	.	1	1	CrossPosition	52785	1	Fixation: 1040 ms	1	0.77	CrossPosition	978	0	0	209	1	1	1040	.	SPAN_NONE	921.8	.	61.65	537.1	.	63.1	3.16	NONE	RIGHT	16.04	130	1447	.	[]
6	addicted	pretest	exercise	49	2	rightdot.PNG	71	right	experiment	211	1243	1	[]	[ 1]	211	1	.	1	1	CrossPosition	52785	1	Fixation: 1032 ms	1	1.16	CrossPosition	994	0	0	211	1	1	1032	.	SPAN_NONE	906.4	.	61.85	585	.	63.55	172.11	NONE	LEFT	9.7	235	1554	.	[]
6	addicted	pretest	exercise	50	2	rightdot.PNG	66	right	experiment	252	1288	1	[]	[ 1]	252	1	.	1	1	CrossPosition	52785	1	Fixation: 1036 ms	1	1.35	CrossPosition	952	0	0	252	1	1	1036	.	SPAN_NONE	886.4	.	61.75	529.8	.	63.3	176.59	NONE	LEFT	11.28	438	1792	.	[]
6	addicted	posttest	exercise	44	2	leftdot.PNG	19	left	experiment	236	1273	1	[]	[ 1]	236	1	.	1	1	CrossPosition	52785	1	Fixation: 1037 ms	1	0.16	CrossPosition	1292	0	0	236	1	1	1037	.	SPAN_NONE	968.1	.	61.7	536.4	.	63.3	5.95	NONE	RIGHT	10.45	76	1403	.	[]
6	addicted	posttest	exercise	45	2	rightdot.PNG	53	right	experiment	205	1246	1	[]	[ 1]	205	1	.	1	1	CrossPosition	52785	1	Fixation: 1041 ms	1	0.3	CrossPosition	1135	0	0	205	1	1	1041	.	SPAN_NONE	984.1	.	61.7	533.8	.	63.3	168.54	NONE	LEFT	17.47	56	1415	.	[]
6	addicted	posttest	exercise	75	2	leftdot.PNG	15	left	experiment	189	1221	1	[]	[ 1]	189	1	.	1	1	CrossPosition	52785	1	Fixation: 1032 ms	1	0.47	CrossPosition	1187	0	0	189	1	1	1032	.	SPAN_NONE	995.8	.	61.8	560.7	.	63.45	6.7	NONE	RIGHT	10.68	1043	2314	.	[]
6	addicted	posttest	exercise	50	2	leftdot.PNG	40	left	experiment	153	1184	1	[]	[ 1]	153	1	.	1	1	CrossPosition	52785	1	Fixation: 1031 ms	1	0.69	CrossPosition	1034	0	0	153	1	1	1031	.	SPAN_NONE	959.8	.	61.9	589.7	.	63.7	8	NONE	RIGHT	16.49	46	1333	.	[]
6	addicted	pretest	exercise	58	2	rightdot.PNG	48	right	experiment	235	1260	1	[]	[ 1]	235	1	.	1	1	CrossPosition	52785	1	Fixation: 1025 ms	1	1.08	CrossPosition	831	0	0	235	1	1	1025	.	SPAN_NONE	901.8	.	61.75	553.5	.	63.35	172.45	NONE	LEFT	12.96	192	1530	.	[]
6	addicted	pretest	exercise	59	2	leftdot.PNG	22	left	experiment	192	1220	1	[]	[ 1]	192	1	.	1	1	CrossPosition	52785	1	Fixation: 1028 ms	1	1.32	CrossPosition	964	0	0	192	1	1	1028	.	SPAN_NONE	885.9	.	61.75	542.6	.	63.3	7.85	NONE	RIGHT	13.24	734	2016	.	[]
6	addicted	posttest	exercise	49	2	leftdot.PNG	39	left	experiment	207	1236	1	[]	[ 1]	207	1	.	1	1	CrossPosition	52785	1	Fixation: 1029 ms	1	0.31	CrossPosition	975	0	0	207	1	1	1029	.	SPAN_NONE	981	.	61.85	562.5	.	63.55	6.57	NONE	RIGHT	10.7	113	1406	.	[]
6	addicted	posttest	exercise	71	2	leftdot.PNG	6	left	experiment	198	1225	1	[]	[ 1]	198	1	.	1	1	CrossPosition	52785	1	Fixation: 1027 ms	1	0.79	CrossPosition	1225	0	0	198	1	1	1027	.	SPAN_NONE	1018.3	.	61.7	537.5	.	63.25	9.2	NONE	RIGHT	12.89	163	1439	.	[]
6	addicted	posttest	exercise	54	2	leftdot.PNG	31	left	experiment	194	1230	1	[]	[ 1]	194	1	.	1	1	CrossPosition	52785	1	Fixation: 1036 ms	1	0.46	CrossPosition	1243	0	0	194	1	1	1036	.	SPAN_NONE	998.1	.	61.8	552.7	.	63.45	10.04	NONE	RIGHT	15.22	91	1406	.	[]
6	addicted	posttest	exercise	52	2	rightdot.PNG	67	right	experiment	206	1237	1	[]	[ 1]	206	1	.	1	1	CrossPosition	52785	1	Fixation: 1031 ms	1	0.49	CrossPosition	1038	0	0	206	1	1	1031	.	SPAN_NONE	987.3	.	61.85	571.6	.	63.55	172.09	NONE	LEFT	12.64	108	1413	.	[]
6	addicted	posttest	exercise	70	2	rightdot.PNG	74	right	experiment	211	1248	1	[]	[ 1]	330	2	.	1	1	CrossPosition	52785	1	Fixation: 1037 ms	1	0.37	CrossPosition	1290	0	0	211	1	1	1037	.	SPAN_NONE	987.1	.	61.7	531.3	.	63.2	169.21	NONE	LEFT	9.34	401	1714	.	[]
6	addicted	posttest	exercise	40	2	rightdot.PNG	70	right	experiment	210	1246	1	[]	[ 1]	210	1	.	1	1	CrossPosition	52785	1	Fixation: 1036 ms	1	0.2	CrossPosition	1052	0	0	210	1	1	1036	.	SPAN_NONE	982	.	61.75	549.4	.	63.35	167.78	NONE	LEFT	17.04	34	1419	.	[]
6	addicted	posttest	exercise	72	2	rightdot.PNG	59	right	experiment	273	1309	1	[]	[ 1]	273	1	.	1	1	CrossPosition	52785	1	Fixation: 1036 ms	1	0.46	CrossPosition	1073	0	0	273	1	1	1036	.	SPAN_NONE	992	.	61.8	564.2	.	63.45	170.32	NONE	LEFT	9.8	197	1575	.	[]
6	addicted	posttest	exercise	26	2	rightdot.PNG	60	right	experiment	223	1249	1	[]	[ 1]	223	1	.	1	1	CrossPosition	52785	1	Fixation: 1026 ms	1	0.51	CrossPosition	1109	0	0	223	1	1	1026	.	SPAN_NONE	966.3	.	61.6	514.2	.	63.05	171.42	NONE	LEFT	11.62	165	1499	.	[]
6	addicted	posttest	exercise	74	2	leftdot.PNG	23	left	experiment	234	1271	1	[]	[ 1]	234	1	.	1	1	CrossPosition	52785	1	Fixation: 1037 ms	1	0.49	CrossPosition	1185	0	0	234	1	1	1037	.	SPAN_NONE	994.7	.	61.8	564.3	.	63.4	7.18	NONE	RIGHT	9.71	609	1929	.	[]
6	addicted	posttest	exercise	73	2	rightdot.PNG	46	right	experiment	200	1228	1	[]	[ 1]	200	1	.	1	1	CrossPosition	52785	1	Fixation: 1028 ms	1	0.57	CrossPosition	1160	0	0	200	1	1	1028	.	SPAN_NONE	996.7	.	61.85	569.5	.	63.5	168.59	NONE	LEFT	9.21	131	1423	.	[]
6	addicted	posttest	exercise	41	2	leftdot.PNG	8	left	experiment	186	1224	1	[]	[ 1]	186	1	.	1	1	CrossPosition	52785	1	Fixation: 1038 ms	1	0.45	CrossPosition	1187	0	0	186	1	1	1038	.	SPAN_NONE	986.5	.	61.65	523.3	.	63.15	7.31	NONE	RIGHT	14.76	134	1428	.	[]
6	addicted	posttest	exercise	47	2	rightdot.PNG	52	right	experiment	224	1253	1	[]	[ 1]	224	1	.	1	1	CrossPosition	52785	1	Fixation: 1029 ms	1	0.26	CrossPosition	1115	0	0	224	1	1	1029	.	SPAN_NONE	980.9	.	61.8	558.5	.	63.45	162.6	NONE	LEFT	15.34	20	1444	.	[]
6	addicted	posttest	exercise	48	2	rightdot.PNG	57	right	experiment	219	1247	1	[]	[ 1]	219	1	.	1	1	CrossPosition	52785	1	Fixation: 1028 ms	1	0.7	CrossPosition	1133	0	0	219	1	1	1028	.	SPAN_NONE	1008	.	61.75	567.8	.	63.4	170.87	NONE	LEFT	12.48	110	1460	.	[]
6	addicted	posttest	exercise	37	2	rightdot.PNG	45	right	experiment	212	1252	1	[]	[ 1]	212	1	.	1	1	CrossPosition	52785	1	Fixation: 1040 ms	1	0.09	CrossPosition	1134	0	0	212	1	1	1040	.	SPAN_NONE	973.4	.	61.75	542.5	.	63.3	168.29	NONE	LEFT	12.41	113	1437	.	[]
6	addicted	posttest	exercise	43	2	rightdot.PNG	42	right	experiment	193	1227	1	[]	[ 1]	193	1	.	1	1	CrossPosition	52785	1	Fixation: 1034 ms	1	0.39	CrossPosition	1146	0	0	193	1	1	1034	.	SPAN_NONE	988.8	.	61.85	562.2	.	63.55	166.45	NONE	LEFT	12.11	182	1484	.	[]
6	addicted	posttest	exercise	42	2	leftdot.PNG	7	left	experiment	174	1205	1	[]	[ 1]	174	1	.	1	1	CrossPosition	52785	1	Fixation: 1031 ms	1	0.35	CrossPosition	1046	0	0	174	1	1	1031	.	SPAN_NONE	991.6	.	61.7	545.9	.	63.3	8.24	NONE	RIGHT	13.18	142	1411	.	[]
6	addicted	posttest	exercise	51	2	rightdot.PNG	63	right	experiment	219	1255	1	[]	[ 1]	219	1	.	1	1	CrossPosition	52785	1	Fixation: 1036 ms	1	0.51	CrossPosition	1075	0	0	219	1	1	1036	.	SPAN_NONE	992.5	.	61.8	569	.	63.5	168.96	NONE	LEFT	13.96	89	1460	.	[]
7	addicted	posttest	exercise	56	2	leftdot.PNG	36	left	experiment	216	1248	1	[]	[ 1]	216	1	.	1	1	CrossPosition	52785	1	Fixation: 1032 ms	1	1.18	CrossPosition	267	0	0	216	1	1	1032	.	SPAN_NONE	902.6	.	61.5	516.7	.	62.9	12.86	NONE	RIGHT	7.46	238	1527	.	[]
7	addicted	posttest	exercise	40	2	rightdot.PNG	54	right	experiment	111	1141	1	[]	[ 1]	111	1	.	1	1	CrossPosition	52785	1	Fixation: 1030 ms	1	0.59	CrossPosition	245	0	0	111	1	1	1030	.	SPAN_NONE	945.9	.	61.6	517.8	.	63.05	178.57	NONE	LEFT	9.77	326	1528	.	[]
7	addicted	posttest	exercise	55	2	rightdot.PNG	43	right	experiment	165	1198	1	[]	[ 1]	165	1	.	1	1	CrossPosition	52785	1	Fixation: 1033 ms	1	1.26	CrossPosition	304	0	0	165	1	1	1033	.	SPAN_NONE	934.7	.	61.45	475.2	.	62.7	-174.34	NONE	LEFT	6.47	249	1495	.	[]
7	addicted	posttest	exercise	47	2	rightdot.PNG	50	right	experiment	136	1176	1	[]	[ 1]	136	1	.	1	1	CrossPosition	52785	1	Fixation: 1040 ms	1	1.02	CrossPosition	301	0	0	136	1	1	1040	.	SPAN_NONE	921.2	.	61.55	504.7	.	62.95	175.35	NONE	LEFT	7.74	1311	2539	.	[]
7	addicted	posttest	exercise	46	2	rightdot.PNG	74	right	experiment	156	1188	1	[]	[ 1]	156	1	.	1	1	CrossPosition	52785	1	Fixation: 1032 ms	1	0.94	CrossPosition	247	0	0	156	1	1	1032	.	SPAN_NONE	921.4	.	61.6	512.5	.	63.05	-179.97	NONE	LEFT	7.71	849	2097	.	[]
7	addicted	posttest	exercise	39	2	leftdot.PNG	7	left	experiment	149	1180	1	[]	[ 1]	149	1	.	1	1	CrossPosition	52785	1	Fixation: 1031 ms	1	1.11	CrossPosition	261	0	0	149	1	1	1031	.	SPAN_NONE	923.3	.	61.5	494.5	.	62.9	-0.97	AFTER	RIGHT	8.27	1240	2462	.	[]
7	addicted	pretest	exercise	15	2	leftdot.PNG	17	left	experiment	228	1254	1	[]	[ 1]	228	1	.	1	1	CrossPosition	52785	1	Fixation: 1026 ms	1	1.36	CrossPosition	287	0	0	228	1	1	1026	.	SPAN_NONE	906.8	.	61.95	604.9	.	63.75	0.03	NONE	RIGHT	6.83	1234	2524	.	[]
7	addicted	posttest	exercise	34	2	leftdot.PNG	37	left	experiment	201	1242	1	[]	[ 1]	201	1	.	1	1	CrossPosition	52785	1	Fixation: 1041 ms	1	0.86	CrossPosition	311	0	0	201	1	1	1041	.	SPAN_NONE	932.9	.	61.5	507	.	62.9	-0.33	NONE	RIGHT	9.02	235	1528	.	[]
7	addicted	pretest	exercise	6	2	leftdot.PNG	37	left	experiment	273	1312	1	[]	[ 1]	273	1	.	1	1	CrossPosition	52785	1	Fixation: 1039 ms	1	1.07	CrossPosition	376	0	0	273	1	1	1039	.	SPAN_NONE	932.6	.	62.05	603.9	.	63.9	1.82	NONE	RIGHT	7.93	1076	2434	.	[]
7	addicted	pretest	exercise	7	2	leftdot.PNG	13	left	experiment	210	1237	1	[]	[ 1]	210	1	.	1	1	CrossPosition	52785	1	Fixation: 1027 ms	1	1.23	CrossPosition	338	0	0	210	1	1	1027	.	SPAN_NONE	908.7	.	61.95	594.1	.	63.8	1.93	NONE	RIGHT	8.45	1204	2526	.	[]
7	addicted	pretest	exercise	8	2	rightdot.PNG	59	right	experiment	202	1229	1	[]	[ 1]	202	1	.	1	1	CrossPosition	52785	1	Fixation: 1027 ms	1	0.83	CrossPosition	301	0	0	202	1	1	1027	.	SPAN_NONE	931.3	.	61.85	582.2	.	63.6	178.74	NONE	LEFT	8.13	274	1566	.	[]
7	addicted	posttest	exercise	41	2	leftdot.PNG	30	left	experiment	141	1171	1	[]	[ 1]	141	1	.	1	1	CrossPosition	52785	1	Fixation: 1030 ms	1	0.87	CrossPosition	273	0	0	141	1	1	1030	.	SPAN_NONE	937.1	.	61.55	502	.	63	-0.38	NONE	RIGHT	8.04	182	1442	.	[]
7	addicted	posttest	exercise	33	2	rightdot.PNG	58	right	experiment	140	1166	1	[]	[ 1]	140	1	.	1	1	CrossPosition	52785	1	Fixation: 1026 ms	1	0.82	CrossPosition	310	0	0	140	1	1	1026	.	SPAN_NONE	934.2	.	61.6	509.6	.	63.05	174.88	NONE	LEFT	5.28	527	1737	.	[]
7	addicted	pretest	exercise	36	2	leftdot.PNG	19	left	experiment	248	1289	1	[]	[ 1]	248	1	.	1	1	CrossPosition	52785	1	Fixation: 1041 ms	1	0.67	CrossPosition	360	0	0	248	1	1	1041	.	SPAN_NONE	931.5	.	61.8	563.8	.	63.5	7.34	NONE	RIGHT	6.94	1196	2539	.	[]
7	addicted	pretest	exercise	37	2	rightdot.PNG	53	right	experiment	212	1237	1	[]	[ 1]	212	1	.	1	1	CrossPosition	52785	1	Fixation: 1025 ms	1	1.2	CrossPosition	299	0	0	212	1	1	1025	.	SPAN_NONE	895.2	.	61.8	557.1	.	63.4	-178.33	AFTER	LEFT	7.57	1215	2502	.	[]
7	addicted	posttest	exercise	35	2	rightdot.PNG	42	right	experiment	147	1174	1	[]	[ 1]	147	1	.	1	1	CrossPosition	52785	1	Fixation: 1027 ms	1	1.05	CrossPosition	331	0	0	147	1	1	1027	.	SPAN_NONE	933.3	.	61.5	491	.	62.8	-177.56	NONE	LEFT	9.25	278	1507	.	[]
7	addicted	posttest	exercise	37	2	leftdot.PNG	33	left	experiment	201	1234	1	[]	[ 1]	201	1	.	1	1	CrossPosition	52785	1	Fixation: 1033 ms	1	0.91	CrossPosition	234	0	0	201	1	1	1033	.	SPAN_NONE	933.3	.	61.5	502.2	.	62.9	-1.25	AFTER	RIGHT	7.67	511	1795	.	[]
7	addicted	posttest	exercise	38	2	rightdot.PNG	46	right	experiment	131	1166	1	[]	[ 1]	131	1	.	1	1	CrossPosition	52785	1	Fixation: 1035 ms	1	0.85	CrossPosition	249	0	0	131	1	1	1035	.	SPAN_NONE	926.6	.	61.6	515.4	.	63.05	-177.77	AFTER	LEFT	7.61	665	1878	.	[]
7	addicted	posttest	exercise	67	2	rightdot.PNG	65	right	experiment	131	1158	1	[]	[ 1]	131	1	.	1	1	CrossPosition	52785	1	Fixation: 1027 ms	1	0.92	CrossPosition	279	0	0	131	1	1	1027	.	SPAN_NONE	941.6	.	61.5	495.9	.	62.9	-179.5	NONE	LEFT	9.31	208	1419	.	[]
7	addicted	posttest	exercise	69	2	leftdot.PNG	13	left	experiment	208	1233	1	[]	[ 1]	208	1	.	1	1	CrossPosition	52785	1	Fixation: 1025 ms	1	1.02	CrossPosition	267	0	0	208	1	1	1025	.	SPAN_NONE	915.2	.	61.65	513.5	.	63.15	3.08	AFTER	RIGHT	8.53	478	1755	.	[]
7	addicted	pretest	exercise	16	2	rightdot.PNG	66	right	experiment	187	1226	1	[]	[ 1]	187	1	.	1	1	CrossPosition	52785	1	Fixation: 1039 ms	1	1.17	CrossPosition	271	0	0	187	1	1	1039	.	SPAN_NONE	896.8	.	61.8	556.1	.	63.45	-175.51	NONE	LEFT	8.82	335	1619	.	[]
7	addicted	pretest	exercise	17	2	rightdot.PNG	72	right	experiment	202	1233	1	[]	[ 1]	202	1	.	1	1	CrossPosition	52785	1	Fixation: 1031 ms	1	1.7	CrossPosition	286	0	0	202	1	1	1031	.	SPAN_NONE	866.6	.	61.95	576.5	.	63.65	-178.44	NONE	LEFT	9.14	272	1570	.	[]
7	addicted	posttest	exercise	57	2	rightdot.PNG	53	right	experiment	165	1199	1	[]	[ 1]	165	1	.	1	1	CrossPosition	52785	1	Fixation: 1034 ms	1	0.75	CrossPosition	287	0	0	165	1	1	1034	.	SPAN_NONE	950	.	61.55	503.4	.	62.95	174.34	NONE	LEFT	7.19	334	1594	.	[]
7	addicted	posttest	exercise	58	2	leftdot.PNG	14	left	experiment	206	1244	1	[]	[ 1]	206	1	.	1	1	CrossPosition	52785	1	Fixation: 1038 ms	1	0.89	CrossPosition	298	0	0	206	1	1	1038	.	SPAN_NONE	933.7	.	61.6	503.1	.	62.95	-3.15	NONE	RIGHT	9.82	203	1492	.	[]
7	addicted	pretest	exercise	9	2	leftdot.PNG	9	left	experiment	202	1230	1	[]	[ 1]	202	1	.	1	1	CrossPosition	52785	1	Fixation: 1028 ms	1	1.28	CrossPosition	274	0	0	202	1	1	1028	.	SPAN_NONE	897.2	.	61.9	582.7	.	63.65	-0.49	NONE	RIGHT	9.83	1250	2526	.	[]
7	addicted	posttest	exercise	48	2	leftdot.PNG	11	left	experiment	126	1167	1	[]	[ 1]	126	1	.	1	1	CrossPosition	52785	1	Fixation: 1041 ms	1	0.86	CrossPosition	292	0	0	126	1	1	1041	.	SPAN_NONE	934.3	.	61.55	505.4	.	62.95	3.57	AFTER	RIGHT	8.37	481	1695	.	[]
7	addicted	posttest	exercise	31	2	leftdot.PNG	31	left	experiment	194	1227	1	[]	[ 1]	194	1	.	1	1	CrossPosition	52785	1	Fixation: 1033 ms	1	1.01	CrossPosition	266	0	0	194	1	1	1033	.	SPAN_NONE	921.8	.	61.55	505	.	62.95	0.17	AFTER	RIGHT	5.92	1151	2417	.	[]
7	addicted	posttest	exercise	32	2	rightdot.PNG	55	right	experiment	179	1209	1	[]	[ 1]	179	1	.	1	1	CrossPosition	52785	1	Fixation: 1030 ms	1	1.13	CrossPosition	276	0	0	179	1	1	1030	.	SPAN_NONE	908	.	61.6	511.9	.	63.05	-177.98	AFTER	LEFT	6.36	781	2035	.	[]
7	addicted	pretest	exercise	75	2	leftdot.PNG	24	left	experiment	216	1244	1	[]	[ 1]	216	1	.	1	1	CrossPosition	52785	1	Fixation: 1028 ms	1	0.76	CrossPosition	271	0	0	216	1	1	1028	.	SPAN_NONE	923.5	.	61.7	534.6	.	63.3	3.75	NONE	RIGHT	7.98	178	1464	.	[]
7	addicted	pretest	exercise	38	2	leftdot.PNG	39	left	experiment	196	1223	1	[]	[ 1]	196	1	.	1	1	CrossPosition	52785	1	Fixation: 1027 ms	1	0.9	CrossPosition	308	0	0	196	1	1	1027	.	SPAN_NONE	921.3	.	61.9	576.2	.	63.65	1.66	NONE	RIGHT	9.71	286	1569	.	[]
7	addicted	posttest	exercise	66	2	leftdot.PNG	40	left	experiment	133	1164	1	[]	[ 1]	133	1	.	1	1	CrossPosition	52785	1	Fixation: 1031 ms	1	1.19	CrossPosition	307	0	0	133	1	1	1031	.	SPAN_NONE	911.2	.	61.45	500.6	.	62.7	2.58	NONE	RIGHT	5.48	193	1489	.	[]
7	addicted	pretest	exercise	40	2	leftdot.PNG	33	left	experiment	200	1233	1	[]	[ 1]	200	1	.	1	1	CrossPosition	52785	1	Fixation: 1033 ms	1	0.9	CrossPosition	320	0	0	200	1	1	1033	.	SPAN_NONE	920.3	.	61.85	574.1	.	63.5	5.84	NONE	RIGHT	6.56	290	1566	.	[]
7	addicted	pretest	exercise	41	2	leftdot.PNG	8	left	experiment	276	1308	1	[]	[ 1]	276	1	.	1	1	CrossPosition	52785	1	Fixation: 1032 ms	1	1.24	CrossPosition	331	0	0	276	1	1	1032	.	SPAN_NONE	922.7	.	62	609.9	.	63.9	5.97	NONE	RIGHT	7.74	1175	2530	.	[]
7	addicted	pretest	exercise	42	2	rightdot.PNG	67	right	experiment	153	1179	1	[]	[ 1]	153	1	.	1	1	CrossPosition	52785	1	Fixation: 1026 ms	1	1.27	CrossPosition	286	0	0	153	1	1	1026	.	SPAN_NONE	911.5	.	61.95	601.9	.	63.75	178.54	NONE	LEFT	9.43	234	1533	.	[]
7	addicted	pretest	exercise	43	2	leftdot.PNG	21	left	experiment	195	1226	1	[]	[ 1]	195	1	.	1	1	CrossPosition	52785	1	Fixation: 1031 ms	1	0.89	CrossPosition	241	0	0	195	1	1	1031	.	SPAN_NONE	914	.	61.75	547.3	.	63.3	3.66	BEFORE	RIGHT	9.12	1248	2529	.	[]
7	addicted	posttest	exercise	42	2	rightdot.PNG	59	right	experiment	126	1157	1	[]	[ 1]	126	1	.	1	1	CrossPosition	52785	1	Fixation: 1031 ms	1	0.86	CrossPosition	301	0	0	126	1	1	1031	.	SPAN_NONE	928.5	.	61.6	511.6	.	63.05	175.38	AFTER	LEFT	7.69	1165	2367	.	[]
7	addicted	posttest	exercise	43	2	leftdot.PNG	9	left	experiment	211	1248	1	[]	[ 1]	211	1	.	1	1	CrossPosition	52785	1	Fixation: 1037 ms	1	0.86	CrossPosition	277	0	0	211	1	1	1037	.	SPAN_NONE	920.5	.	61.65	524.2	.	63.15	1.19	NONE	RIGHT	8.58	1226	2536	.	[]
7	addicted	posttest	exercise	44	2	rightdot.PNG	56	right	experiment	120	1150	1	[]	[ 1]	120	1	.	1	1	CrossPosition	52785	1	Fixation: 1030 ms	1	0.61	CrossPosition	275	0	0	120	1	1	1030	.	SPAN_NONE	937.3	.	61.65	525.9	.	63.15	-178.8	AFTER	LEFT	8.19	1314	2528	.	[]
7	addicted	pretest	exercise	46	2	leftdot.PNG	7	left	experiment	193	1218	1	[]	[ 1]	193	1	.	1	1	CrossPosition	52785	1	Fixation: 1025 ms	1	0.93	CrossPosition	289	0	0	193	1	1	1025	.	SPAN_NONE	911.8	.	61.75	547.9	.	63.35	1.24	NONE	RIGHT	7.82	1265	2525	.	[]
7	addicted	pretest	exercise	47	2	leftdot.PNG	14	left	experiment	182	1216	1	[]	[ 1]	182	1	.	1	1	CrossPosition	52785	1	Fixation: 1034 ms	1	0.85	CrossPosition	342	0	0	182	1	1	1034	.	SPAN_NONE	916.8	.	61.7	552.8	.	63.3	-0.53	NONE	RIGHT	7.67	318	1637	.	[]
7	addicted	posttest	exercise	49	2	leftdot.PNG	17	left	experiment	154	1188	1	[]	[ 1]	154	1	.	1	1	CrossPosition	52785	1	Fixation: 1034 ms	1	0.97	CrossPosition	275	0	0	154	1	1	1034	.	SPAN_NONE	921.5	.	61.6	509.3	.	63.05	-4.45	NONE	RIGHT	9.17	586	1819	.	[]
7	addicted	posttest	exercise	50	2	rightdot.PNG	73	right	experiment	168	1204	1	[]	[ 1]	168	1	.	1	1	CrossPosition	52785	1	Fixation: 1036 ms	1	0.7	CrossPosition	268	0	0	168	1	1	1036	.	SPAN_NONE	928.7	.	61.65	531	.	63.15	178.91	NONE	LEFT	6.31	257	1516	.	[]
7	addicted	posttest	exercise	51	2	rightdot.PNG	61	right	experiment	163	1196	1	[]	[ 1]	163	1	.	1	1	CrossPosition	52785	1	Fixation: 1033 ms	1	0.75	CrossPosition	261	0	0	163	1	1	1033	.	SPAN_NONE	933.7	.	61.6	515.9	.	63.1	-178.82	NONE	LEFT	6.96	264	1514	.	[]
7	addicted	pretest	exercise	39	2	rightdot.PNG	42	right	experiment	186	1216	1	[]	[ 1]	186	1	.	1	1	CrossPosition	52785	1	Fixation: 1030 ms	1	0.61	CrossPosition	335	0	0	186	1	1	1030	.	SPAN_NONE	932.7	.	61.8	557	.	63.5	-174.45	NONE	LEFT	8.44	379	1660	.	[]
7	addicted	posttest	exercise	53	2	leftdot.PNG	25	left	experiment	250	1279	1	[]	[ 1]	250	1	.	1	1	CrossPosition	52785	1	Fixation: 1029 ms	1	1.25	CrossPosition	306	0	0	250	1	1	1029	.	SPAN_NONE	918.3	.	61.5	487.6	.	62.8	-1.16	AFTER	RIGHT	8.47	859	2182	.	[]
7	addicted	posttest	exercise	54	2	rightdot.PNG	70	right	experiment	140	1180	1	[]	[ 1]	140	1	.	1	1	CrossPosition	52785	1	Fixation: 1040 ms	1	0.7	CrossPosition	219	0	0	140	1	1	1040	.	SPAN_NONE	937.5	.	61.6	516.2	.	63.1	-177.67	NONE	LEFT	5.86	246	1471	.	[]
7	addicted	posttest	exercise	10	2	rightdot.PNG	60	right	experiment	167	1205	1	[]	[ 1]	167	1	.	1	1	CrossPosition	52785	1	Fixation: 1038 ms	1	0.58	CrossPosition	291	0	0	167	1	1	1038	.	SPAN_NONE	933.6	.	61.65	550	.	63.2	-179.17	NONE	LEFT	8.84	281	1546	.	[]
7	addicted	posttest	exercise	11	2	leftdot.PNG	18	left	experiment	141	1178	1	[]	[ 1]	141	1	.	1	1	CrossPosition	52785	1	Fixation: 1037 ms	1	0.2	CrossPosition	370	0	0	141	1	1	1037	.	SPAN_NONE	963.7	.	61.65	535.3	.	63.15	-4.07	NONE	RIGHT	8.45	164	1383	.	[]
7	addicted	posttest	exercise	12	2	leftdot.PNG	20	left	experiment	172	1209	1	[]	[ 1]	172	1	.	1	1	CrossPosition	52785	1	Fixation: 1037 ms	1	0.29	CrossPosition	286	0	0	172	1	1	1037	.	SPAN_NONE	953.9	.	61.7	537.5	.	63.3	-4.36	NONE	RIGHT	7.44	142	1406	.	[]
7	addicted	pretest	exercise	18	2	leftdot.PNG	38	left	experiment	141	1173	1	[]	[ 1]	141	1	.	1	1	CrossPosition	52785	1	Fixation: 1032 ms	1	1.54	CrossPosition	302	0	0	141	1	1	1032	.	SPAN_NONE	877.3	.	61.9	576.8	.	63.55	-5.22	NONE	RIGHT	4.84	122	1395	.	[]
7	addicted	pretest	exercise	19	2	rightdot.PNG	47	right	experiment	192	1218	1	[]	[ 1]	192	1	.	1	1	CrossPosition	52785	1	Fixation: 1026 ms	1	1.57	CrossPosition	297	0	0	192	1	1	1026	.	SPAN_NONE	884.1	.	62.05	597.6	.	63.95	-174.29	NONE	LEFT	9.2	132	1412	.	[]
7	addicted	posttest	exercise	59	2	leftdot.PNG	34	left	experiment	180	1218	1	[]	[ 1]	180	1	.	1	1	CrossPosition	52785	1	Fixation: 1038 ms	1	0.63	CrossPosition	291	0	0	180	1	1	1038	.	SPAN_NONE	939.2	.	61.55	521.2	.	63	5.76	NONE	RIGHT	8.63	685	1946	.	[]
7	addicted	posttest	exercise	60	2	rightdot.PNG	66	right	experiment	146	1181	1	[]	[ 1]	146	1	.	1	1	CrossPosition	52785	1	Fixation: 1035 ms	1	1	CrossPosition	258	0	0	146	1	1	1035	.	SPAN_NONE	919.1	.	61.6	509.4	.	63.05	176.64	NONE	LEFT	8.53	445	1670	.	[]
7	addicted	posttest	exercise	61	2	rightdot.PNG	57	right	experiment	159	1194	1	[]	[ 1]	159	1	.	1	1	CrossPosition	52785	1	Fixation: 1035 ms	1	0.95	CrossPosition	250	0	0	159	1	1	1035	.	SPAN_NONE	933.1	.	61.6	498.7	.	63	177.72	AFTER	LEFT	7.95	380	1626	.	[]
7	addicted	posttest	exercise	62	2	leftdot.PNG	22	left	experiment	218	1251	1	[]	[ 1]	218	1	.	1	1	CrossPosition	52785	1	Fixation: 1033 ms	1	1.05	CrossPosition	276	0	0	218	1	1	1033	.	SPAN_NONE	911.8	.	61.5	515.1	.	62.75	-1.66	NONE	RIGHT	8.5	176	1525	.	[]
7	addicted	posttest	exercise	63	2	rightdot.PNG	62	right	experiment	146	1172	1	[]	[ 1]	146	1	.	1	1	CrossPosition	52785	1	Fixation: 1026 ms	1	0.6	CrossPosition	261	0	0	146	1	1	1026	.	SPAN_NONE	939	.	61.65	524.1	.	63.15	173.26	NONE	LEFT	7.24	312	1541	.	[]
7	addicted	posttest	exercise	64	2	leftdot.PNG	15	left	experiment	205	1234	1	[]	[ 1]	205	1	.	1	1	CrossPosition	52785	1	Fixation: 1029 ms	1	0.84	CrossPosition	296	0	0	205	1	1	1029	.	SPAN_NONE	920.7	.	61.65	528.4	.	63.15	2.31	NONE	RIGHT	7.56	469	1745	.	[]
7	addicted	posttest	exercise	65	2	rightdot.PNG	44	right	experiment	182	1213	1	[]	[ 1]	182	1	.	1	1	CrossPosition	52785	1	Fixation: 1031 ms	1	0.76	CrossPosition	249	0	0	182	1	1	1031	.	SPAN_NONE	948.8	.	61.55	503.5	.	62.95	-178.05	NONE	LEFT	7.85	1259	2530	.	[]
7	addicted	pretest	exercise	27	2	rightdot.PNG	51	right	experiment	185	1215	1	[]	[ 1]	185	1	.	1	1	CrossPosition	52785	1	Fixation: 1030 ms	1	0.43	CrossPosition	329	0	0	185	1	1	1030	.	SPAN_NONE	944.4	.	61.85	556.9	.	63.55	179.49	NONE	LEFT	8.63	202	1489	.	[]
7	addicted	pretest	exercise	28	2	leftdot.PNG	25	left	experiment	154	1179	1	[]	[ 1]	154	1	.	1	1	CrossPosition	52785	1	Fixation: 1025 ms	1	0.74	CrossPosition	310	0	0	154	1	1	1025	.	SPAN_NONE	924.5	.	61.7	536.4	.	63.3	10.9	NONE	RIGHT	6.14	82	1384	.	[]
7	addicted	posttest	exercise	70	2	rightdot.PNG	64	right	experiment	199	1225	1	[]	[ 1]	199	1	.	1	1	CrossPosition	52785	1	Fixation: 1026 ms	1	1.27	CrossPosition	273	0	0	199	1	1	1026	.	SPAN_NONE	912.5	.	61.5	490.6	.	62.85	-178.48	NONE	LEFT	6.76	510	1788	.	[]
7	addicted	posttest	exercise	71	2	rightdot.PNG	48	right	experiment	168	1201	1	[]	[ 1]	168	1	.	1	1	CrossPosition	52785	1	Fixation: 1033 ms	1	0.75	CrossPosition	272	0	0	168	1	1	1033	.	SPAN_NONE	932.3	.	61.6	517.8	.	63.1	176.47	NONE	LEFT	6.76	469	1731	.	[]
7	addicted	posttest	exercise	72	2	leftdot.PNG	29	left	experiment	193	1227	1	[]	[ 1]	193	1	.	1	1	CrossPosition	52785	1	Fixation: 1034 ms	1	0.85	CrossPosition	268	0	0	193	1	1	1034	.	SPAN_NONE	928.5	.	61.55	513.1	.	63	5.02	NONE	RIGHT	8.03	1260	2533	.	[]
7	addicted	posttest	exercise	74	2	rightdot.PNG	72	right	experiment	107	1145	1	[]	[ 1]	107	1	.	1	1	CrossPosition	52785	1	Fixation: 1038 ms	1	0.73	CrossPosition	250	0	0	107	1	1	1038	.	SPAN_NONE	943.6	.	61.55	508.9	.	62.95	-177.27	NONE	LEFT	8.42	325	1588	.	[]
7	addicted	posttest	exercise	75	2	rightdot.PNG	75	right	experiment	126	1158	1	[]	[ 1]	126	1	.	1	1	CrossPosition	52785	1	Fixation: 1032 ms	1	1.04	CrossPosition	268	0	0	126	1	1	1032	.	SPAN_NONE	922.4	.	61.6	501.1	.	63.05	-178.38	AFTER	LEFT	7.95	1181	2380	.	[]
7	addicted	pretest	exercise	33	2	leftdot.PNG	32	left	experiment	275	1302	1	[]	[ 1]	275	1	.	1	1	CrossPosition	52785	1	Fixation: 1027 ms	1	0.79	CrossPosition	315	0	0	275	1	1	1027	.	SPAN_NONE	941.1	.	61.9	587.7	.	63.65	10.99	NONE	RIGHT	8.4	1173	2526	.	[]
7	addicted	pretest	exercise	34	2	rightdot.PNG	52	right	experiment	190	1223	1	[]	[ 1]	190	1	.	1	1	CrossPosition	52785	1	Fixation: 1033 ms	1	0.79	CrossPosition	323	0	0	190	1	1	1033	.	SPAN_NONE	923.1	.	61.8	564.3	.	63.45	-170.6	NONE	LEFT	8.29	149	1428	.	[]
7	addicted	pretest	exercise	35	2	leftdot.PNG	12	left	experiment	188	1226	1	[]	[ 1]	188	1	.	1	1	CrossPosition	52785	1	Fixation: 1038 ms	1	0.57	CrossPosition	331	0	0	188	1	1	1038	.	SPAN_NONE	938.7	.	61.8	564.4	.	63.5	4.7	NONE	RIGHT	8.23	1258	2536	.	[]
7	addicted	pretest	exercise	73	2	rightdot.PNG	48	right	experiment	159	1190	1	[]	[ 1]	159	1	.	1	1	CrossPosition	52785	1	Fixation: 1031 ms	1	0.73	CrossPosition	302	0	0	159	1	1	1031	.	SPAN_NONE	924	.	61.75	543.4	.	63.3	-174	NONE	LEFT	5.87	229	1461	.	[]
7	addicted	pretest	exercise	11	2	leftdot.PNG	10	left	experiment	200	1236	1	[]	[ 1]	200	1	.	1	1	CrossPosition	52785	1	Fixation: 1036 ms	1	1.08	CrossPosition	257	0	0	200	1	1	1036	.	SPAN_NONE	903.6	.	61.8	563	.	63.45	-1.5	NONE	RIGHT	10.17	1251	2535	.	[]
7	addicted	posttest	exercise	52	2	leftdot.PNG	23	left	experiment	239	1280	1	[]	[ 1]	239	1	.	1	1	CrossPosition	52785	1	Fixation: 1041 ms	1	1.45	CrossPosition	263	0	0	239	1	1	1041	.	SPAN_NONE	906.9	.	61.25	480.9	.	62.35	-1.82	AFTER	RIGHT	8.56	682	2039	.	[]
7	addicted	pretest	exercise	13	2	rightdot.PNG	45	right	experiment	200	1227	1	[]	[ 1]	200	1	.	1	1	CrossPosition	52785	1	Fixation: 1027 ms	1	1.52	CrossPosition	260	0	0	200	1	1	1027	.	SPAN_NONE	880.7	.	61.9	583.1	.	63.6	179.84	NONE	LEFT	8.77	826	2110	.	[]
7	addicted	pretest	exercise	14	2	leftdot.PNG	35	left	experiment	241	1280	1	[]	[ 1]	241	1	.	1	1	CrossPosition	52785	1	Fixation: 1039 ms	1	1.6	CrossPosition	306	0	0	241	1	1	1039	.	SPAN_NONE	883.8	.	62	600.1	.	63.8	-0.11	NONE	RIGHT	10.03	509	1838	.	[]
7	addicted	pretest	exercise	54	2	rightdot.PNG	54	right	experiment	191	1225	1	[]	[ 1]	191	1	.	1	1	CrossPosition	52785	1	Fixation: 1034 ms	1	0.66	CrossPosition	303	0	0	191	1	1	1034	.	SPAN_NONE	928.7	.	61.75	542.2	.	63.3	-173.43	NONE	LEFT	6.28	68	1346	.	[]
7	addicted	pretest	exercise	55	2	leftdot.PNG	29	left	experiment	193	1223	1	[]	[ 1]	193	1	.	1	1	CrossPosition	52785	1	Fixation: 1030 ms	1	1.08	CrossPosition	364	0	0	193	1	1	1030	.	SPAN_NONE	914.5	.	61.9	586.1	.	63.65	3.78	NONE	RIGHT	8.93	1214	2529	.	[]
7	addicted	pretest	exercise	56	2	rightdot.PNG	71	right	experiment	173	1207	1	[]	[ 1]	173	1	.	1	1	CrossPosition	52785	1	Fixation: 1034 ms	1	0.72	CrossPosition	323	0	0	173	1	1	1034	.	SPAN_NONE	928.1	.	61.8	565	.	63.5	179.54	NONE	LEFT	6.01	208	1472	.	[]
7	addicted	pretest	exercise	44	2	rightdot.PNG	63	right	experiment	200	1234	1	[]	[ 1]	200	1	.	1	1	CrossPosition	52785	1	Fixation: 1034 ms	1	1.05	CrossPosition	311	0	0	200	1	1	1034	.	SPAN_NONE	908	.	61.85	569.1	.	63.6	-178.65	NONE	LEFT	6.88	1259	2533	.	[]
7	addicted	pretest	exercise	45	2	rightdot.PNG	50	right	experiment	164	1190	1	[]	[ 1]	164	1	.	1	1	CrossPosition	52785	1	Fixation: 1026 ms	1	0.97	CrossPosition	317	0	0	164	1	1	1026	.	SPAN_NONE	917.8	.	61.9	579.2	.	63.65	-179.69	NONE	LEFT	5.17	276	1501	.	[]
7	addicted	pretest	exercise	20	2	leftdot.PNG	30	left	experiment	217	1255	1	[]	[ 1]	217	1	.	1	1	CrossPosition	52785	1	Fixation: 1038 ms	1	2.18	CrossPosition	288	0	0	217	1	1	1038	.	SPAN_NONE	855.5	.	62.1	623	.	64.05	-3.76	NONE	RIGHT	8.24	141	1454	.	[]
7	addicted	pretest	exercise	21	2	rightdot.PNG	49	right	experiment	197	1236	1	[]	[ 1]	197	1	.	1	1	CrossPosition	52785	1	Fixation: 1039 ms	1	1.72	CrossPosition	265	0	0	197	1	1	1039	.	SPAN_NONE	875.4	.	61.95	600.6	.	63.8	-177.69	NONE	LEFT	8.49	258	1552	.	[]
7	addicted	pretest	exercise	22	2	leftdot.PNG	22	left	experiment	200	1229	1	[]	[ 1]	200	1	.	1	1	CrossPosition	52785	1	Fixation: 1029 ms	1	1.28	CrossPosition	270	0	0	200	1	1	1029	.	SPAN_NONE	902.1	.	61.9	589.8	.	63.7	-2.65	NONE	RIGHT	7	571	1861	.	[]
7	addicted	pretest	exercise	10	2	rightdot.PNG	58	right	experiment	194	1231	1	[]	[ 1]	194	1	.	1	1	CrossPosition	52785	1	Fixation: 1037 ms	1	1.29	CrossPosition	274	0	0	194	1	1	1037	.	SPAN_NONE	902	.	61.9	593.2	.	63.7	-176.64	NONE	LEFT	11.1	279	1573	.	[]
7	addicted	pretest	exercise	24	2	rightdot.PNG	73	right	experiment	197	1238	1	[]	[ 1]	197	1	.	1	1	CrossPosition	52785	1	Fixation: 1041 ms	1	1.63	CrossPosition	260	0	0	197	1	1	1041	.	SPAN_NONE	890.2	.	62.05	613.4	.	63.95	-176.44	NONE	LEFT	8.43	478	1778	.	[]
7	addicted	pretest	exercise	25	2	leftdot.PNG	20	left	experiment	230	1264	1	[]	[ 1]	230	1	.	1	1	CrossPosition	52785	1	Fixation: 1034 ms	1	1.79	CrossPosition	278	0	0	230	1	1	1034	.	SPAN_NONE	872.8	.	62.05	603.5	.	63.9	-2.51	NONE	RIGHT	8.41	489	1807	.	[]
7	addicted	pretest	exercise	26	2	leftdot.PNG	11	left	experiment	164	1202	1	[]	[ 1]	164	1	.	1	1	CrossPosition	52785	1	Fixation: 1038 ms	1	2.13	CrossPosition	306	0	0	164	1	1	1038	.	SPAN_NONE	867.3	.	62.2	634.8	.	64.2	-0.69	NONE	RIGHT	7.88	1293	2536	.	[]
7	addicted	posttest	exercise	22	2	rightdot.PNG	49	right	experiment	144	1174	1	[]	[ 1]	144	1	.	1	1	CrossPosition	52785	1	Fixation: 1030 ms	1	0.56	CrossPosition	278	0	0	144	1	1	1030	.	SPAN_NONE	972.3	.	61.6	511	.	63.1	-178.27	NONE	LEFT	6.31	546	1767	.	[]
7	addicted	posttest	exercise	23	2	leftdot.PNG	10	left	experiment	247	1273	1	[]	[ 1]	247	1	.	1	1	CrossPosition	52785	1	Fixation: 1026 ms	1	0.76	CrossPosition	260	0	0	247	1	1	1026	.	SPAN_NONE	946.4	.	61.65	504.8	.	63.15	-0.56	NONE	RIGHT	7.74	1196	2525	.	[]
7	addicted	posttest	exercise	24	2	leftdot.PNG	12	left	experiment	172	1207	1	[]	[ 1]	172	1	.	1	1	CrossPosition	52785	1	Fixation: 1035 ms	1	0.7	CrossPosition	306	0	0	172	1	1	1035	.	SPAN_NONE	946.8	.	61.65	508.6	.	63.15	-0.87	NONE	RIGHT	6.79	1276	2526	.	[]
7	addicted	pretest	exercise	29	2	leftdot.PNG	6	left	experiment	228	1264	1	[]	[ 1]	228	1	.	1	1	CrossPosition	52785	1	Fixation: 1036 ms	1	1	CrossPosition	325	0	0	228	1	1	1036	.	SPAN_NONE	908.6	.	61.8	559.3	.	63.4	1.53	AFTER	RIGHT	8.88	552	1893	.	[]
7	addicted	posttest	exercise	14	2	leftdot.PNG	27	left	experiment	190	1228	1	[]	[ 1]	190	1	.	1	1	CrossPosition	52785	1	Fixation: 1038 ms	1	0.5	CrossPosition	315	0	0	190	1	1	1038	.	SPAN_NONE	938.3	.	61.75	548.1	.	63.45	-4.41	NONE	RIGHT	7.52	1258	2537	.	[]
7	addicted	posttest	exercise	15	2	rightdot.PNG	71	right	experiment	190	1223	1	[]	[ 1]	190	1	.	1	1	CrossPosition	52785	1	Fixation: 1033 ms	1	0.52	CrossPosition	328	0	0	190	1	1	1033	.	SPAN_NONE	941.2	.	61.8	562.2	.	63.45	-177.72	NONE	LEFT	6.73	331	1614	.	[]
7	addicted	pretest	exercise	32	2	leftdot.PNG	28	left	experiment	201	1233	1	[]	[ 1]	201	1	.	1	1	CrossPosition	52785	1	Fixation: 1032 ms	1	0.76	CrossPosition	290	0	0	201	1	1	1032	.	SPAN_NONE	928.8	.	61.85	571.6	.	63.6	2.43	NONE	RIGHT	10.04	369	1646	.	[]
7	addicted	posttest	exercise	29	2	rightdot.PNG	69	right	experiment	183	1208	1	[]	[ 1]	183	1	.	1	1	CrossPosition	52785	1	Fixation: 1025 ms	1	0.51	CrossPosition	338	0	0	183	1	1	1025	.	SPAN_NONE	944.4	.	61.65	526.2	.	63.2	176.93	AFTER	LEFT	5.31	702	1960	.	[]
7	addicted	posttest	exercise	30	2	rightdot.PNG	63	right	experiment	148	1176	1	[]	[ 1]	148	1	.	1	1	CrossPosition	52785	1	Fixation: 1028 ms	1	0.96	CrossPosition	248	0	0	148	1	1	1028	.	SPAN_NONE	932.6	.	61.55	498.4	.	62.95	177.43	AFTER	LEFT	5.63	1005	2271	.	[]
7	addicted	pretest	exercise	23	2	leftdot.PNG	16	left	experiment	189	1218	1	[]	[ 1]	189	1	.	1	1	CrossPosition	52785	1	Fixation: 1029 ms	1	1.35	CrossPosition	250	0	0	189	1	1	1029	.	SPAN_NONE	901.8	.	62	598.1	.	63.85	0.05	NONE	RIGHT	8.16	1266	2528	.	[]
7	addicted	pretest	exercise	48	2	rightdot.PNG	43	right	experiment	204	1243	1	[]	[ 1]	204	1	.	1	1	CrossPosition	52785	1	Fixation: 1039 ms	1	1.09	CrossPosition	293	0	0	204	1	1	1039	.	SPAN_NONE	901.6	.	61.8	544.6	.	63.4	-170.94	NONE	LEFT	6.88	283	1573	.	[]
7	addicted	pretest	exercise	49	2	leftdot.PNG	31	left	experiment	219	1255	1	[]	[ 1]	219	1	.	1	1	CrossPosition	52785	1	Fixation: 1036 ms	1	0.88	CrossPosition	310	0	0	219	1	1	1036	.	SPAN_NONE	916.3	.	61.75	559.4	.	63.45	7.64	AFTER	RIGHT	8.97	1216	2531	.	[]
7	addicted	pretest	exercise	50	2	rightdot.PNG	55	right	experiment	202	1241	1	[]	[ 1]	202	1	.	1	1	CrossPosition	52785	1	Fixation: 1039 ms	1	1	CrossPosition	306	0	0	202	1	1	1039	.	SPAN_NONE	915.5	.	61.85	578.7	.	63.6	-174.58	NONE	LEFT	6.25	263	1545	.	[]
7	addicted	pretest	exercise	12	2	rightdot.PNG	56	right	experiment	174	1210	1	[]	[ 1]	174	1	.	1	1	CrossPosition	52785	1	Fixation: 1036 ms	1	1.44	CrossPosition	291	0	0	174	1	1	1036	.	SPAN_NONE	880.7	.	61.85	564.3	.	63.6	-175.01	NONE	LEFT	7.9	1273	2535	.	[]
7	addicted	pretest	exercise	52	2	leftdot.PNG	18	left	experiment	269	1306	1	[]	[ 1]	269	1	.	1	1	CrossPosition	52785	1	Fixation: 1037 ms	1	0.98	CrossPosition	308	0	0	269	1	1	1037	.	SPAN_NONE	914.3	.	61.85	573.4	.	63.55	-1.58	NONE	RIGHT	9.83	273	1632	.	[]
7	addicted	pretest	exercise	53	2	rightdot.PNG	41	right	experiment	163	1200	1	[]	[ 1]	163	1	.	1	1	CrossPosition	52785	1	Fixation: 1037 ms	1	0.95	CrossPosition	302	0	0	163	1	1	1037	.	SPAN_NONE	911.4	.	61.75	534.5	.	63.35	-172.9	NONE	LEFT	8	1273	2536	.	[]
7	addicted	posttest	exercise	8	2	rightdot.PNG	52	right	experiment	179	1218	1	[]	[ 1]	179	1	.	1	1	CrossPosition	52785	1	Fixation: 1039 ms	1	0.31	CrossPosition	316	0	0	179	1	1	1039	.	SPAN_NONE	967.8	.	61.8	566.1	.	63.5	-176.33	NONE	LEFT	6.6	1035	2322	.	[]
7	addicted	pretest	exercise	30	2	rightdot.PNG	69	right	experiment	201	1228	1	[]	[ 1]	201	1	.	1	1	CrossPosition	52785	1	Fixation: 1027 ms	1	0.55	CrossPosition	327	0	0	201	1	1	1027	.	SPAN_NONE	935	.	61.75	546.2	.	63.45	-175.2	NONE	LEFT	8.2	494	1773	.	[]
7	addicted	pretest	exercise	31	2	rightdot.PNG	70	right	experiment	276	1311	1	[]	[ 1]	276	1	.	1	1	CrossPosition	52785	1	Fixation: 1035 ms	1	0.78	CrossPosition	270	0	0	276	1	1	1035	.	SPAN_NONE	924.8	.	61.8	565.6	.	63.4	-177.95	NONE	LEFT	7.13	1177	2534	.	[]
7	addicted	pretest	exercise	58	2	leftdot.PNG	23	left	experiment	213	1253	1	[]	[ 1]	213	1	.	1	1	CrossPosition	52785	1	Fixation: 1040 ms	1	1.03	CrossPosition	317	0	0	213	1	1	1040	.	SPAN_NONE	908.2	.	61.8	566	.	63.45	4.81	NONE	RIGHT	6.14	176	1475	.	[]
7	addicted	pretest	exercise	59	2	rightdot.PNG	68	right	experiment	177	1210	1	[]	[ 1]	177	1	.	1	1	CrossPosition	52785	1	Fixation: 1033 ms	1	0.96	CrossPosition	318	0	0	177	1	1	1033	.	SPAN_NONE	909.3	.	61.75	545.9	.	63.35	-169.31	NONE	LEFT	6.72	228	1494	.	[]
7	addicted	posttest	exercise	16	2	leftdot.PNG	24	left	experiment	182	1218	1	[]	[ 1]	182	1	.	1	1	CrossPosition	52785	1	Fixation: 1036 ms	1	0.46	CrossPosition	296	0	0	182	1	1	1036	.	SPAN_NONE	941.8	.	61.65	540.2	.	63.15	-2.21	NONE	RIGHT	7.07	1266	2535	.	[]
7	addicted	pretest	exercise	74	2	rightdot.PNG	60	right	experiment	167	1196	1	[]	[ 1]	167	1	.	1	1	CrossPosition	52785	1	Fixation: 1029 ms	1	1.03	CrossPosition	319	0	0	167	1	1	1029	.	SPAN_NONE	921	.	61.9	590	.	63.65	-178	NONE	LEFT	6.45	283	1525	.	[]
7	addicted	posttest	exercise	18	2	rightdot.PNG	68	right	experiment	139	1170	1	[]	[ 1]	139	1	.	1	1	CrossPosition	52785	1	Fixation: 1031 ms	1	0.38	CrossPosition	285	0	0	139	1	1	1031	.	SPAN_NONE	959.2	.	61.65	524.8	.	63.15	-175.97	NONE	LEFT	8.96	147	1374	.	[]
7	addicted	posttest	exercise	19	2	leftdot.PNG	28	left	experiment	186	1217	1	[]	[ 1]	186	1	.	1	1	CrossPosition	52785	1	Fixation: 1031 ms	1	0.57	CrossPosition	269	0	0	186	1	1	1031	.	SPAN_NONE	948.8	.	61.6	516.8	.	63.05	0.47	NONE	RIGHT	6.89	423	1692	.	[]
7	addicted	posttest	exercise	20	2	leftdot.PNG	32	left	experiment	193	1230	1	[]	[ 1]	193	1	.	1	1	CrossPosition	52785	1	Fixation: 1037 ms	1	0.53	CrossPosition	319	0	0	193	1	1	1037	.	SPAN_NONE	949.8	.	61.65	519.9	.	63.1	0.5	NONE	RIGHT	4.7	170	1436	.	[]
7	addicted	posttest	exercise	21	2	rightdot.PNG	51	right	experiment	156	1189	1	[]	[ 1]	156	1	.	1	1	CrossPosition	52785	1	Fixation: 1033 ms	1	0.78	CrossPosition	311	0	0	156	1	1	1033	.	SPAN_NONE	928.7	.	61.6	519.6	.	63	178.3	NONE	LEFT	6.68	1285	2532	.	[]
7	addicted	pretest	exercise	63	2	leftdot.PNG	26	left	experiment	204	1234	1	[]	[ 1]	204	1	.	1	1	CrossPosition	52785	1	Fixation: 1030 ms	1	0.92	CrossPosition	321	0	0	204	1	1	1030	.	SPAN_NONE	933.2	.	61.95	591.8	.	63.8	1.89	NONE	RIGHT	6.56	267	1565	.	[]
7	addicted	pretest	exercise	64	2	rightdot.PNG	61	right	experiment	197	1235	1	[]	[ 1]	197	1	.	1	1	CrossPosition	52785	1	Fixation: 1038 ms	1	1.13	CrossPosition	317	0	0	197	1	1	1038	.	SPAN_NONE	915.5	.	61.95	592.9	.	63.8	-170.3	NONE	LEFT	7.75	103	1404	.	[]
7	addicted	pretest	exercise	65	2	rightdot.PNG	46	right	experiment	154	1186	1	[]	[ 1]	154	1	.	1	1	CrossPosition	52785	1	Fixation: 1032 ms	1	1.07	CrossPosition	296	0	0	154	1	1	1032	.	SPAN_NONE	905.8	.	61.85	567.8	.	63.5	-175.25	NONE	LEFT	6.28	189	1428	.	[]
7	addicted	posttest	exercise	9	2	leftdot.PNG	39	left	experiment	133	1170	1	[]	[ 1]	133	1	.	1	1	CrossPosition	52785	1	Fixation: 1037 ms	1	0.07	CrossPosition	314	0	0	133	1	1	1037	.	SPAN_NONE	973.2	.	61.8	549	.	63.5	7.53	NONE	RIGHT	11.47	151	1442	.	[]
7	addicted	pretest	exercise	57	2	rightdot.PNG	65	right	experiment	81	1202	2	[]	[ 1]	158	2	.	1	1	CrossPosition	52785	1	Fixation: 1121 ms	1	1.08	CrossPosition	301	0	0	158	2	2	1121	.	SPAN_NONE	904.9	.	61.8	566.8	.	63.5	-173.23	NONE	LEFT	5.37	220	1490	.	[]
7	addicted	posttest	exercise	27	2	leftdot.PNG	19	left	experiment	207	1244	1	[]	[ 1]	207	1	.	1	1	CrossPosition	52785	1	Fixation: 1037 ms	1	0.21	CrossPosition	321	0	0	207	1	1	1037	.	SPAN_NONE	958.1	.	61.7	539.8	.	63.3	8.44	NONE	RIGHT	5.42	1242	2535	.	[]
7	addicted	posttest	exercise	28	2	leftdot.PNG	35	left	experiment	160	1198	1	[]	[ 1]	160	1	.	1	1	CrossPosition	52785	1	Fixation: 1038 ms	1	0.92	CrossPosition	320	0	0	160	1	1	1038	.	SPAN_NONE	934.9	.	61.55	500.3	.	63	0.11	NONE	RIGHT	8.83	222	1465	.	[]
7	addicted	pretest	exercise	70	2	leftdot.PNG	34	left	experiment	215	1256	1	[]	[ 1]	215	1	.	1	1	CrossPosition	52785	1	Fixation: 1041 ms	1	1.26	CrossPosition	321	0	0	215	1	1	1041	.	SPAN_NONE	911.9	.	61.95	601.9	.	63.8	-1.09	NONE	RIGHT	8.97	517	1817	.	[]
7	addicted	posttest	exercise	17	2	rightdot.PNG	47	right	experiment	151	1188	1	[]	[ 1]	151	1	.	1	1	CrossPosition	52785	1	Fixation: 1037 ms	1	0.6	CrossPosition	311	0	0	151	1	1	1037	.	SPAN_NONE	956.6	.	61.55	510.6	.	62.95	179.4	NONE	LEFT	8.99	507	1765	.	[]
7	addicted	pretest	exercise	72	2	leftdot.PNG	15	left	experiment	211	1248	1	[]	[ 1]	211	1	.	1	1	CrossPosition	52785	1	Fixation: 1037 ms	1	0.77	CrossPosition	318	0	0	211	1	1	1037	.	SPAN_NONE	923.5	.	61.85	559.4	.	63.55	2.39	NONE	RIGHT	7.79	207	1528	.	[]
7	addicted	pretest	exercise	67	2	rightdot.PNG	64	right	experiment	162	1189	1	[]	[ 1]	162	1	.	1	1	CrossPosition	52785	1	Fixation: 1027 ms	1	0.84	CrossPosition	294	0	0	162	1	1	1027	.	SPAN_NONE	923.1	.	61.85	572.5	.	63.55	-175.74	NONE	LEFT	6	241	1481	.	[]
7	addicted	pretest	exercise	60	2	leftdot.PNG	40	left	experiment	213	1246	1	[]	[ 1]	213	1	.	1	1	CrossPosition	52785	1	Fixation: 1033 ms	1	0.76	CrossPosition	277	0	0	213	1	1	1033	.	SPAN_NONE	928.7	.	61.8	571	.	63.45	5.04	NONE	RIGHT	9.68	286	1574	.	[]
7	addicted	pretest	exercise	61	2	rightdot.PNG	75	right	experiment	117	1207	2	[]	[ 1]	156	2	.	1	1	CrossPosition	52785	1	Fixation: 1090 ms	1	1.23	CrossPosition	321	0	0	156	2	2	1090	.	SPAN_NONE	897.2	.	61.9	574.3	.	63.6	-174.19	NONE	LEFT	6.77	253	1505	.	[]
7	addicted	pretest	exercise	51	2	rightdot.PNG	62	right	experiment	180	1214	1	[]	[ 1]	180	1	.	1	1	CrossPosition	52785	1	Fixation: 1034 ms	1	0.57	CrossPosition	311	0	0	180	1	1	1034	.	SPAN_NONE	935.9	.	61.85	558.6	.	63.55	-172.16	NONE	LEFT	6.86	303	1572	.	[]
7	addicted	pretest	exercise	62	2	rightdot.PNG	74	right	experiment	181	1219	1	[]	[ 1]	181	1	.	1	1	CrossPosition	52785	1	Fixation: 1038 ms	1	0.94	CrossPosition	285	0	0	181	1	1	1038	.	SPAN_NONE	916.1	.	61.85	572.3	.	63.6	-179.05	NONE	LEFT	7.62	1264	2536	.	[]
7	addicted	pretest	exercise	68	2	leftdot.PNG	27	left	experiment	164	1202	1	[]	[ 1]	164	1	.	1	1	CrossPosition	52785	1	Fixation: 1038 ms	1	1	CrossPosition	325	0	0	164	1	1	1038	.	SPAN_NONE	935.6	.	62	600.4	.	63.9	1.88	NONE	RIGHT	5.14	63	1370	.	[]
7	addicted	posttest	exercise	25	2	rightdot.PNG	41	right	experiment	130	1168	1	[]	[ 1]	130	1	.	1	1	CrossPosition	52785	1	Fixation: 1038 ms	1	0.47	CrossPosition	299	0	0	130	1	1	1038	.	SPAN_NONE	969.1	.	61.65	516.7	.	63.1	177.59	NONE	LEFT	6.78	1317	2537	.	[]
7	addicted	posttest	exercise	26	2	rightdot.PNG	45	right	experiment	174	1199	1	[]	[ 1]	174	1	.	1	1	CrossPosition	52785	1	Fixation: 1025 ms	1	0.76	CrossPosition	266	0	0	174	1	1	1025	.	SPAN_NONE	936.2	.	61.5	512.3	.	62.9	-179.68	AFTER	LEFT	6.27	1095	2354	.	[]
7	addicted	pretest	exercise	66	2	leftdot.PNG	36	left	experiment	182	1210	1	[]	[ 1]	182	1	.	1	1	CrossPosition	52785	1	Fixation: 1028 ms	1	0.71	CrossPosition	305	0	0	182	1	1	1028	.	SPAN_NONE	930.6	.	61.85	567.7	.	63.6	4.13	NONE	RIGHT	8.39	1252	2527	.	[]
7	addicted	pretest	exercise	69	2	rightdot.PNG	57	right	experiment	154	1187	1	[]	[ 1]	154	1	.	1	1	CrossPosition	52785	1	Fixation: 1033 ms	1	1.03	CrossPosition	346	0	0	154	1	1	1033	.	SPAN_NONE	919	.	61.9	588	.	63.7	-178.15	NONE	LEFT	6.86	244	1483	.	[]
7	addicted	pretest	exercise	71	2	rightdot.PNG	44	right	experiment	163	1196	1	[]	[ 1]	163	1	.	1	1	CrossPosition	52785	1	Fixation: 1033 ms	1	1	CrossPosition	331	0	0	163	1	1	1033	.	SPAN_NONE	912.5	.	61.9	572.4	.	63.65	-177.24	NONE	LEFT	6.87	245	1496	.	[]
9	addicted	posttest	exercise	14	2	leftdot.PNG	18	left	experiment	280	1310	1	[]	[ 1]	280	1	.	1	1	CrossPosition	52785	1	Fixation: 1030 ms	1	1.31	CrossPosition	1188	0	0	280	1	1	1030	.	SPAN_NONE	921.6	.	62.05	615.2	.	64	1.14	NONE	RIGHT	9.89	1163	2529	.	[]
9	addicted	posttest	exercise	16	2	rightdot.PNG	46	right	experiment	228	1254	1	[]	[ 1]	228	1	.	1	1	CrossPosition	52785	1	Fixation: 1026 ms	1	1.23	CrossPosition	1191	0	0	228	1	1	1026	.	SPAN_NONE	927.1	.	62	613	.	63.9	179.99	NONE	LEFT	11.37	1208	2525	.	[]
9	addicted	posttest	exercise	21	2	rightdot.PNG	67	right	experiment	225	1263	1	[]	[ 1]	225	1	.	1	1	CrossPosition	52785	1	Fixation: 1038 ms	1	1.27	CrossPosition	1176	0	0	225	1	1	1038	.	SPAN_NONE	948.2	.	62.05	626.6	.	63.95	-177.97	NONE	LEFT	14.15	1203	2536	.	[]
9	addicted	posttest	exercise	10	2	rightdot.PNG	61	right	experiment	365	1399	1	[]	[ 1]	365	1	.	1	1	CrossPosition	52785	1	Fixation: 1034 ms	1	1.16	CrossPosition	1153	0	0	365	1	1	1034	.	SPAN_NONE	928.5	.	62.05	608.7	.	63.9	-177.73	NONE	LEFT	10.75	1081	2533	.	[]
9	addicted	pretest	exercise	23	2	rightdot.PNG	72	right	experiment	170	1201	1	[]	[ 1]	170	1	.	1	1	CrossPosition	52785	1	Fixation: 1031 ms	1	0.71	CrossPosition	1272	0	0	170	1	1	1031	.	SPAN_NONE	1003.2	.	61.85	516.3	.	63.5	-175.27	NONE	LEFT	11.42	1271	2530	.	[]
9	addicted	posttest	exercise	11	2	leftdot.PNG	9	left	experiment	241	1268	1	[]	[ 1]	241	1	.	1	1	CrossPosition	52785	1	Fixation: 1027 ms	1	1.5	CrossPosition	1149	0	0	241	1	1	1027	.	SPAN_NONE	939.4	.	62.15	638.4	.	64.15	-3.29	NONE	RIGHT	8.93	1090	2409	.	[]
9	addicted	posttest	exercise	9	2	leftdot.PNG	21	left	experiment	273	1313	1	[]	[ 1]	273	1	.	1	1	CrossPosition	52785	1	Fixation: 1040 ms	1	0.98	CrossPosition	1186	0	0	273	1	1	1040	.	SPAN_NONE	942.7	.	62	602.8	.	63.85	-2.14	NONE	RIGHT	8.27	1174	2539	.	[]
9	addicted	posttest	exercise	13	2	rightdot.PNG	43	right	experiment	210	1246	1	[]	[ 1]	210	1	.	1	1	CrossPosition	52785	1	Fixation: 1036 ms	1	0.77	CrossPosition	1183	0	0	210	1	1	1036	.	SPAN_NONE	947.8	.	61.9	591.3	.	63.65	-178.73	NONE	LEFT	12.53	1223	2534	.	[]
9	addicted	pretest	exercise	27	2	leftdot.PNG	31	left	experiment	383	1411	1	[]	[ 1]	383	1	.	1	1	CrossPosition	52785	1	Fixation: 1028 ms	1	0.77	CrossPosition	1312	0	0	383	1	1	1028	.	SPAN_NONE	931.8	.	61.6	516.8	.	63.05	3.68	NONE	RIGHT	9.93	1065	2527	.	[]
9	addicted	pretest	exercise	28	2	rightdot.PNG	49	right	experiment	234	1260	1	[]	[ 1]	234	1	.	1	1	CrossPosition	52785	1	Fixation: 1026 ms	1	0.68	CrossPosition	1310	0	0	234	1	1	1026	.	SPAN_NONE	949.3	.	61.55	506.6	.	62.9	-172.9	NONE	LEFT	11.82	1209	2525	.	[]
9	addicted	posttest	exercise	12	2	rightdot.PNG	58	right	experiment	239	1268	1	[]	[ 1]	239	1	.	1	1	CrossPosition	52785	1	Fixation: 1029 ms	1	1.75	CrossPosition	1114	0	0	239	1	1	1029	.	SPAN_NONE	908.4	.	62.15	640.6	.	64.15	178.73	NONE	LEFT	10.52	1203	2528	.	[]
9	addicted	posttest	exercise	17	2	rightdot.PNG	70	right	experiment	212	1241	1	[]	[ 1]	212	1	.	1	1	CrossPosition	52785	1	Fixation: 1029 ms	1	1.14	CrossPosition	1180	0	0	212	1	1	1029	.	SPAN_NONE	957.5	.	62.05	619.7	.	63.95	179.83	NONE	LEFT	11.95	1231	2528	.	[]
9	addicted	posttest	exercise	18	2	leftdot.PNG	13	left	experiment	246	1280	1	[]	[ 1]	246	1	.	1	1	CrossPosition	52785	1	Fixation: 1034 ms	1	1.15	CrossPosition	1140	0	0	246	1	1	1034	.	SPAN_NONE	962.5	.	62.05	619.9	.	64.05	-2.36	NONE	RIGHT	8.06	1203	2533	.	[]
9	addicted	posttest	exercise	20	2	rightdot.PNG	59	right	experiment	202	1232	1	[]	[ 1]	202	1	.	1	1	CrossPosition	52785	1	Fixation: 1030 ms	1	1.33	CrossPosition	1219	0	0	202	1	1	1030	.	SPAN_NONE	934.5	.	62.05	624.7	.	64	179.73	NONE	LEFT	10.96	1243	2529	.	[]
9	addicted	pretest	exercise	36	2	rightdot.PNG	58	right	experiment	244	1274	1	[]	[ 1]	244	1	.	1	1	CrossPosition	52785	1	Fixation: 1030 ms	1	0.21	CrossPosition	1336	0	0	244	1	1	1030	.	SPAN_NONE	976.5	.	61.6	534.8	.	63.1	-176.83	NONE	LEFT	10.93	1203	2528	.	[]
9	addicted	pretest	exercise	38	2	leftdot.PNG	33	left	experiment	206	1243	1	[]	[ 1]	206	1	.	1	1	CrossPosition	52785	1	Fixation: 1037 ms	1	0.74	CrossPosition	1351	0	0	206	1	1	1037	.	SPAN_NONE	979.2	.	61.55	499.6	.	62.95	-5.42	NONE	RIGHT	11.74	1231	2536	.	[]
9	addicted	posttest	exercise	67	2	leftdot.PNG	34	left	experiment	197	1235	1	[]	[ 1]	197	1	.	1	1	CrossPosition	52785	1	Fixation: 1038 ms	1	0.62	CrossPosition	953	0	0	197	1	1	1038	.	SPAN_NONE	986.6	.	61.9	582.3	.	63.65	-0.76	NONE	RIGHT	10.16	1244	2536	.	[]
9	addicted	posttest	exercise	66	2	rightdot.PNG	50	right	experiment	247	1278	1	[]	[ 1]	247	1	.	1	1	CrossPosition	52785	1	Fixation: 1031 ms	1	0.5	CrossPosition	987	0	0	247	1	1	1031	.	SPAN_NONE	979.8	.	61.9	576.7	.	63.65	177.88	NONE	LEFT	11.71	1188	2530	.	[]
9	addicted	posttest	exercise	68	2	rightdot.PNG	69	right	experiment	201	1239	1	[]	[ 1]	201	1	.	1	1	CrossPosition	52785	1	Fixation: 1038 ms	1	1.72	CrossPosition	1011	0	0	201	1	1	1038	.	SPAN_NONE	1074.5	.	61.7	520.2	.	63.15	-178.06	NONE	LEFT	13.34	1239	2536	.	[]
9	addicted	pretest	exercise	25	2	rightdot.PNG	54	right	experiment	250	1284	1	[]	[ 1]	250	1	.	1	1	CrossPosition	52785	1	Fixation: 1034 ms	1	0.72	CrossPosition	1273	0	0	250	1	1	1034	.	SPAN_NONE	981.4	.	61.55	502.4	.	62.95	-177.87	NONE	LEFT	8.63	736	2071	.	[]
9	addicted	pretest	exercise	26	2	leftdot.PNG	19	left	experiment	292	1330	1	[]	[ 1]	292	1	.	1	1	CrossPosition	52785	1	Fixation: 1038 ms	1	0.26	CrossPosition	1236	0	0	292	1	1	1038	.	SPAN_NONE	953.6	.	61.75	549.4	.	63.3	-1.52	NONE	RIGHT	10.2	1152	2536	.	[]
9	addicted	pretest	exercise	12	2	rightdot.PNG	57	right	experiment	226	1255	1	[]	[ 1]	226	1	.	1	1	CrossPosition	52785	1	Fixation: 1029 ms	1	0.29	CrossPosition	1254	0	0	226	1	1	1029	.	SPAN_NONE	982.4	.	61.8	533.6	.	63.4	-175.11	NONE	LEFT	11.41	1210	2527	.	[]
9	addicted	pretest	exercise	13	2	leftdot.PNG	38	left	experiment	416	1452	1	[]	[ 1]	416	1	.	1	1	CrossPosition	52785	1	Fixation: 1036 ms	1	0.52	CrossPosition	1385	0	0	416	1	1	1036	.	SPAN_NONE	953.2	.	61.55	518	.	63	-2.16	NONE	RIGHT	8.8	1030	2535	.	[]
9	addicted	pretest	exercise	30	2	leftdot.PNG	12	left	experiment	518	1546	1	[]	[ 1]	518	1	.	1	1	CrossPosition	52785	1	Fixation: 1028 ms	1	1	CrossPosition	1340	0	0	518	1	1	1028	.	SPAN_NONE	928.7	.	61.6	498.9	.	63	-0.55	NONE	RIGHT	7.44	935	2526	.	[]
9	addicted	posttest	exercise	32	2	rightdot.PNG	73	right	experiment	230	1269	1	[]	[ 1]	230	1	.	1	1	CrossPosition	52785	1	Fixation: 1039 ms	1	1.5	CrossPosition	1131	0	0	230	1	1	1039	.	SPAN_NONE	933.2	.	62.15	636.6	.	64.25	178.21	NONE	LEFT	11.84	1209	2538	.	[]
9	addicted	posttest	exercise	34	2	leftdot.PNG	15	left	experiment	330	1369	1	[]	[ 1]	330	1	.	1	1	CrossPosition	52785	1	Fixation: 1039 ms	1	1.5	CrossPosition	1157	0	0	330	1	1	1039	.	SPAN_NONE	958	.	62.1	642.2	.	64.15	4.38	NONE	RIGHT	11.04	1112	2539	.	[]
9	addicted	posttest	exercise	19	2	leftdot.PNG	14	left	experiment	222	1256	1	[]	[ 1]	222	1	.	1	1	CrossPosition	52785	1	Fixation: 1034 ms	1	1.21	CrossPosition	1160	0	0	222	1	1	1034	.	SPAN_NONE	946.8	.	62.1	621	.	64.15	1.48	NONE	RIGHT	8.65	1219	2533	.	[]
9	addicted	posttest	exercise	6	2	rightdot.PNG	71	right	experiment	242	1278	1	[]	[ 1]	242	1	.	1	1	CrossPosition	52785	1	Fixation: 1036 ms	1	1.2	CrossPosition	1148	0	0	242	1	1	1036	.	SPAN_NONE	927.2	.	62	610.9	.	63.95	178.13	NONE	LEFT	11.92	1193	2535	.	[]
9	addicted	posttest	exercise	7	2	leftdot.PNG	27	left	experiment	377	1411	1	[]	[ 1]	377	1	.	1	1	CrossPosition	52785	1	Fixation: 1034 ms	1	0.9	CrossPosition	1234	0	0	377	1	1	1034	.	SPAN_NONE	944.5	.	61.95	598.2	.	63.7	-2.33	NONE	RIGHT	9.38	1071	2533	.	[]
9	addicted	posttest	exercise	8	2	rightdot.PNG	57	right	experiment	179	1208	1	[]	[ 1]	179	1	.	1	1	CrossPosition	52785	1	Fixation: 1029 ms	1	1.15	CrossPosition	1179	0	0	179	1	1	1029	.	SPAN_NONE	927.7	.	61.95	607.2	.	63.9	-179.81	NONE	LEFT	11.06	1263	2527	.	[]
9	addicted	pretest	exercise	42	2	rightdot.PNG	65	right	experiment	216	1244	1	[]	[ 1]	216	1	.	1	1	CrossPosition	52785	1	Fixation: 1028 ms	1	0.77	CrossPosition	1342	0	0	216	1	1	1028	.	SPAN_NONE	962.7	.	61.65	497.7	.	63.1	-175.62	NONE	LEFT	10.89	1228	2527	.	[]
9	addicted	posttest	exercise	22	2	leftdot.PNG	38	left	experiment	282	1319	1	[]	[ 1]	282	1	.	1	1	CrossPosition	52785	1	Fixation: 1037 ms	1	1.01	CrossPosition	1221	0	0	282	1	1	1037	.	SPAN_NONE	977.4	.	62	610.8	.	63.9	6.39	NONE	RIGHT	9.18	1162	2535	.	[]
9	addicted	posttest	exercise	23	2	rightdot.PNG	60	right	experiment	236	1272	1	[]	[ 1]	236	1	.	1	1	CrossPosition	52785	1	Fixation: 1036 ms	1	1.27	CrossPosition	1299	0	0	236	1	1	1036	.	SPAN_NONE	977.6	.	62.05	628.5	.	64.05	-178.72	NONE	LEFT	12.07	1199	2535	.	[]
9	addicted	pretest	exercise	11	2	leftdot.PNG	28	left	experiment	268	1299	1	[]	[ 1]	268	1	.	1	1	CrossPosition	52785	1	Fixation: 1031 ms	1	0.33	CrossPosition	1220	0	0	268	1	1	1031	.	SPAN_NONE	948.8	.	61.7	543.9	.	63.3	-2.14	NONE	RIGHT	11.32	1177	2530	.	[]
9	addicted	posttest	exercise	70	2	leftdot.PNG	31	left	experiment	223	1257	1	[]	[ 1]	223	1	.	1	1	CrossPosition	52785	1	Fixation: 1034 ms	1	0.12	CrossPosition	1042	0	0	223	1	1	1034	.	SPAN_NONE	963	.	61.75	550	.	63.4	-0.89	NONE	RIGHT	11.43	1218	2533	.	[]
9	addicted	posttest	exercise	71	2	rightdot.PNG	53	right	experiment	208	1244	1	[]	[ 1]	208	1	.	1	1	CrossPosition	52785	1	Fixation: 1036 ms	1	0.63	CrossPosition	1002	0	0	208	1	1	1036	.	SPAN_NONE	949.7	.	61.9	581.2	.	63.7	179.91	NONE	LEFT	10.63	773	2075	.	[]
9	addicted	posttest	exercise	72	2	rightdot.PNG	49	right	experiment	226	1261	1	[]	[ 1]	226	1	.	1	1	CrossPosition	52785	1	Fixation: 1035 ms	1	1.35	CrossPosition	944	0	0	226	1	1	1035	.	SPAN_NONE	1054.3	.	61.8	546.7	.	63.4	177.58	NONE	LEFT	12.2	1206	2533	.	[]
9	addicted	posttest	exercise	73	2	leftdot.PNG	12	left	experiment	265	1299	1	[]	[ 1]	265	1	.	1	1	CrossPosition	52785	1	Fixation: 1034 ms	1	0.6	CrossPosition	941	0	0	265	1	1	1034	.	SPAN_NONE	960.3	.	61.95	583.9	.	63.7	2.32	NONE	RIGHT	9.82	1176	2532	.	[]
9	addicted	pretest	exercise	31	2	leftdot.PNG	32	left	experiment	255	1292	1	[]	[ 1]	255	1	.	1	1	CrossPosition	52785	1	Fixation: 1037 ms	1	0.74	CrossPosition	1237	0	0	255	1	1	1037	.	SPAN_NONE	923.1	.	61.7	541.8	.	63.25	-1.93	NONE	RIGHT	9.14	1191	2536	.	[]
9	addicted	pretest	exercise	32	2	rightdot.PNG	46	right	experiment	250	1282	1	[]	[ 1]	250	1	.	1	1	CrossPosition	52785	1	Fixation: 1032 ms	1	1.81	CrossPosition	1260	0	0	250	1	1	1032	.	SPAN_NONE	860.8	.	62	582.9	.	63.75	-176.03	NONE	LEFT	9.61	1196	2531	.	[]
9	addicted	pretest	exercise	35	2	leftdot.PNG	18	left	experiment	229	1283	1	[]	[ 1]	229	1	.	1	1	CrossPosition	52785	1	Fixation: 1054 ms	1	0.44	CrossPosition	1223	0	0	229	1	1	1054	.	SPAN_NONE	992.4	.	61.85	564.3	.	63.5	0.26	NONE	RIGHT	8.7	1205	2533	.	[]
9	addicted	posttest	exercise	74	2	leftdot.PNG	24	left	experiment	256	1292	1	[]	[ 1]	256	1	.	1	1	CrossPosition	52785	1	Fixation: 1036 ms	1	0.25	CrossPosition	933	0	0	256	1	1	1036	.	SPAN_NONE	954.6	.	61.8	552.3	.	63.45	0.38	NONE	RIGHT	9.48	1192	2535	.	[]
9	addicted	posttest	exercise	75	2	rightdot.PNG	65	right	experiment	232	1259	1	[]	[ 1]	232	1	.	1	1	CrossPosition	52785	1	Fixation: 1027 ms	1	0.37	CrossPosition	983	0	0	232	1	1	1027	.	SPAN_NONE	978.6	.	61.8	568	.	63.45	178.33	NONE	LEFT	10.82	1199	2525	.	[]
9	addicted	posttest	exercise	39	2	rightdot.PNG	56	right	experiment	220	1260	1	[]	[ 1]	220	1	.	1	1	CrossPosition	52785	1	Fixation: 1040 ms	1	1.51	CrossPosition	1122	0	0	220	1	1	1040	.	SPAN_NONE	917.4	.	62.1	628.5	.	64.1	177.59	NONE	LEFT	12.78	1213	2539	.	[]
9	addicted	pretest	exercise	6	2	rightdot.PNG	71	right	experiment	231	1270	1	[]	[ 1]	396	2	.	1	1	CrossPosition	52785	1	Fixation: 1039 ms	1	0.69	CrossPosition	1264	0	0	231	1	1	1039	.	SPAN_NONE	972	.	61.6	502.6	.	63	-179.24	NONE	LEFT	12.02	991	2315	.	[]
9	addicted	pretest	exercise	7	2	leftdot.PNG	23	left	experiment	271	1309	1	[]	[ 1]	271	1	.	1	1	CrossPosition	52785	1	Fixation: 1038 ms	1	0.57	CrossPosition	1195	0	0	271	1	1	1038	.	SPAN_NONE	938.3	.	61.6	528.6	.	63.1	1.94	NONE	RIGHT	10.95	1170	2537	.	[]
9	addicted	posttest	exercise	69	2	leftdot.PNG	36	left	experiment	205	1235	1	[]	[ 1]	205	1	.	1	1	CrossPosition	52785	1	Fixation: 1030 ms	1	0.22	CrossPosition	1002	0	0	205	1	1	1030	.	SPAN_NONE	958.1	.	61.7	538.6	.	63.3	0.2	NONE	RIGHT	11.89	1232	2528	.	[]
9	addicted	posttest	exercise	27	2	leftdot.PNG	30	left	experiment	410	1442	1	[]	[ 1]	410	1	.	1	1	CrossPosition	52785	1	Fixation: 1032 ms	1	1.61	CrossPosition	1210	0	0	410	1	1	1032	.	SPAN_NONE	958.2	.	62.1	649.5	.	64.05	5.25	NONE	RIGHT	9.2	1035	2531	.	[]
9	addicted	posttest	exercise	28	2	leftdot.PNG	7	left	experiment	249	1284	1	[]	[ 1]	249	1	.	1	1	CrossPosition	52785	1	Fixation: 1035 ms	1	1.53	CrossPosition	1187	0	0	249	1	1	1035	.	SPAN_NONE	967.9	.	62.2	646.3	.	64.25	2.49	NONE	RIGHT	11.9	1185	2534	.	[]
9	addicted	posttest	exercise	29	2	rightdot.PNG	45	right	experiment	433	1470	1	[]	[ 1]	433	1	.	1	1	CrossPosition	52785	1	Fixation: 1037 ms	1	1.12	CrossPosition	1241	0	0	433	1	1	1037	.	SPAN_NONE	976.7	.	62.05	618	.	64	-179.07	NONE	LEFT	10.04	1003	2536	.	[]
9	addicted	posttest	exercise	30	2	rightdot.PNG	74	right	experiment	362	1388	1	[]	[ 1]	362	1	.	1	1	CrossPosition	52785	1	Fixation: 1026 ms	1	1.45	CrossPosition	1310	0	0	362	1	1	1026	.	SPAN_NONE	973.3	.	62.05	640.2	.	64.05	-178.83	NONE	LEFT	9.95	1079	2525	.	[]
9	addicted	pretest	exercise	53	2	leftdot.PNG	13	left	experiment	313	1340	1	[]	[ 1]	313	1	.	1	1	CrossPosition	52785	1	Fixation: 1027 ms	1	0.51	CrossPosition	1093	0	0	313	1	1	1027	.	SPAN_NONE	976.5	.	61.6	514.8	.	63.05	-5.31	NONE	RIGHT	6.84	1145	2526	.	[]
9	addicted	pretest	exercise	55	2	leftdot.PNG	14	left	experiment	276	1306	1	[]	[ 1]	276	1	.	1	1	CrossPosition	52785	1	Fixation: 1030 ms	1	0.2	CrossPosition	1119	0	0	276	1	1	1030	.	SPAN_NONE	956.9	.	61.75	547.9	.	63.35	0.43	NONE	RIGHT	8.32	1171	2528	.	[]
9	addicted	posttest	exercise	35	2	leftdot.PNG	11	left	experiment	564	1595	1	[]	[ 1]	564	1	.	1	1	CrossPosition	52785	1	Fixation: 1031 ms	1	1.04	CrossPosition	1313	0	0	564	1	1	1031	.	SPAN_NONE	979.3	.	62.1	612.4	.	64.1	1.83	NONE	RIGHT	9.42	883	2530	.	[]
9	addicted	posttest	exercise	36	2	rightdot.PNG	75	right	experiment	380	1411	1	[]	[ 1]	380	1	.	1	1	CrossPosition	52785	1	Fixation: 1031 ms	1	1.44	CrossPosition	1338	0	0	380	1	1	1031	.	SPAN_NONE	930.7	.	62.05	630.6	.	64.05	-179.52	NONE	LEFT	10.48	1058	2531	.	[]
9	addicted	posttest	exercise	38	2	leftdot.PNG	20	left	experiment	237	1270	1	[]	[ 1]	237	1	.	1	1	CrossPosition	52785	1	Fixation: 1033 ms	1	1.7	CrossPosition	1076	0	0	237	1	1	1033	.	SPAN_NONE	925.1	.	62.2	646	.	64.25	0.98	NONE	RIGHT	8.98	1203	2531	.	[]
9	addicted	pretest	exercise	22	2	rightdot.PNG	47	right	experiment	231	1273	1	[]	[ 1]	231	1	.	1	1	CrossPosition	52785	1	Fixation: 1042 ms	1	1.56	CrossPosition	1303	0	0	231	1	1	1042	.	SPAN_NONE	872.9	.	61.7	528.6	.	63.25	-175.35	NONE	LEFT	9.03	1217	2541	.	[]
9	addicted	posttest	exercise	63	2	rightdot.PNG	68	right	experiment	186	1223	1	[]	[ 1]	186	1	.	1	1	CrossPosition	52785	1	Fixation: 1037 ms	1	0.43	CrossPosition	1036	0	0	186	1	1	1037	.	SPAN_NONE	983.8	.	61.7	523.1	.	63.25	179.65	NONE	LEFT	13.45	1248	2536	.	[]
9	addicted	posttest	exercise	40	2	leftdot.PNG	35	left	experiment	228	1262	1	[]	[ 1]	228	1	.	1	1	CrossPosition	52785	1	Fixation: 1034 ms	1	0.57	CrossPosition	1227	0	0	228	1	1	1034	.	SPAN_NONE	942.2	.	61.9	569.6	.	63.6	1.78	NONE	RIGHT	9.98	1214	2533	.	[]
9	addicted	pretest	exercise	8	2	rightdot.PNG	64	right	experiment	230	1265	1	[]	[ 1]	230	1	.	1	1	CrossPosition	52785	1	Fixation: 1035 ms	1	1.03	CrossPosition	1301	0	0	230	1	1	1035	.	SPAN_NONE	963.2	.	61.5	481	.	62.85	-174.5	NONE	LEFT	10.89	1210	2533	.	[]
9	addicted	pretest	exercise	10	2	rightdot.PNG	61	right	experiment	357	1383	1	[]	[ 1]	357	1	.	1	1	CrossPosition	52785	1	Fixation: 1026 ms	1	1.11	CrossPosition	1335	0	0	357	1	1	1026	.	SPAN_NONE	966.4	.	61.5	475.7	.	62.8	-169.93	NONE	LEFT	8.51	396	1833	.	[]
9	addicted	posttest	exercise	47	2	rightdot.PNG	72	right	experiment	203	1231	1	[]	[ 1]	203	1	.	1	1	CrossPosition	52785	1	Fixation: 1028 ms	1	0.67	CrossPosition	1215	0	0	203	1	1	1028	.	SPAN_NONE	936.5	.	61.6	519.8	.	63.1	179.12	NONE	LEFT	11.57	1235	2527	.	[]
9	addicted	posttest	exercise	51	2	rightdot.PNG	42	right	experiment	177	1211	1	[]	[ 1]	177	1	.	1	1	CrossPosition	52785	1	Fixation: 1034 ms	1	0.67	CrossPosition	1151	0	0	177	1	1	1034	.	SPAN_NONE	926.9	.	61.75	547.1	.	63.3	-179.45	NONE	LEFT	10.7	1270	2533	.	[]
9	addicted	pretest	exercise	14	2	leftdot.PNG	8	left	experiment	303	1342	1	[]	[ 1]	303	1	.	1	1	CrossPosition	52785	1	Fixation: 1039 ms	1	0.95	CrossPosition	1306	0	0	303	1	1	1039	.	SPAN_NONE	941.2	.	61.55	493.2	.	62.95	-7.05	NONE	RIGHT	9.44	1146	2538	.	[]
9	addicted	pretest	exercise	15	2	rightdot.PNG	52	right	experiment	124	1260	2	[]	[ 1]	124	1	.	1	1	CrossPosition	52785	1	Fixation: 1136 ms	1	1.45	CrossPosition	1327	0	0	124	1	1	1136	.	SPAN_NONE	1017.6	.	61.4	468.5	.	62.7	-175.4	NONE	LEFT	8.9	136	1444	.	[]
9	addicted	pretest	exercise	16	2	leftdot.PNG	21	left	experiment	202	1242	1	[]	[ 1]	202	1	.	1	1	CrossPosition	52785	1	Fixation: 1040 ms	1	1.96	CrossPosition	1292	0	0	202	1	1	1040	.	SPAN_NONE	1071.9	.	61.55	478.2	.	62.9	-1.77	NONE	RIGHT	8.35	1245	2538	.	[]
9	addicted	pretest	exercise	18	2	rightdot.PNG	60	right	experiment	214	1252	1	[]	[ 1]	214	1	.	1	1	CrossPosition	52785	1	Fixation: 1038 ms	1	0.69	CrossPosition	1284	0	0	214	1	1	1038	.	SPAN_NONE	930.9	.	61.6	525.5	.	63.1	-172.66	NONE	LEFT	9.93	613	1917	.	[]
9	addicted	pretest	exercise	20	2	rightdot.PNG	42	right	experiment	226	1256	1	[]	[ 1]	226	1	.	1	1	CrossPosition	52785	1	Fixation: 1030 ms	1	1.42	CrossPosition	1264	0	0	226	1	1	1030	.	SPAN_NONE	1022.5	.	62.15	619.8	.	64.05	177.71	NONE	LEFT	11.8	1218	2529	.	[]
9	addicted	pretest	exercise	21	2	leftdot.PNG	39	left	experiment	360	1388	1	[]	[ 1]	360	1	.	1	1	CrossPosition	52785	1	Fixation: 1028 ms	1	1.17	CrossPosition	1251	0	0	360	1	1	1028	.	SPAN_NONE	896	.	61.8	552.8	.	63.4	0.69	AFTER	RIGHT	11.28	487	1927	.	[]
9	addicted	pretest	exercise	60	2	leftdot.PNG	29	left	experiment	250	1280	1	[]	[ 1]	250	1	.	1	1	CrossPosition	52785	1	Fixation: 1030 ms	1	0.38	CrossPosition	1113	0	0	250	1	1	1030	.	SPAN_NONE	952.7	.	61.65	529	.	63.2	-4.05	NONE	RIGHT	8.93	1195	2528	.	[]
9	addicted	pretest	exercise	61	2	rightdot.PNG	69	right	experiment	249	1286	1	[]	[ 1]	249	1	.	1	1	CrossPosition	52785	1	Fixation: 1037 ms	1	1.39	CrossPosition	1183	0	0	249	1	1	1037	.	SPAN_NONE	931.4	.	61.45	467.4	.	62.75	-175.27	NONE	LEFT	10.48	1193	2535	.	[]
9	addicted	pretest	exercise	48	2	leftdot.PNG	10	left	experiment	279	1305	1	[]	[ 1]	279	1	.	1	1	CrossPosition	52785	1	Fixation: 1026 ms	1	0.56	CrossPosition	1138	0	0	279	1	1	1026	.	SPAN_NONE	949.3	.	61.6	517.2	.	63.1	-7.11	NONE	RIGHT	7.77	1174	2524	.	[]
9	addicted	pretest	exercise	43	2	leftdot.PNG	37	left	experiment	215	1251	1	[]	[ 1]	215	1	.	1	1	CrossPosition	52785	1	Fixation: 1036 ms	1	0.83	CrossPosition	1311	0	0	215	1	1	1036	.	SPAN_NONE	932.2	.	61.6	509.9	.	63.1	-6.13	NONE	RIGHT	9.46	1225	2534	.	[]
9	addicted	pretest	exercise	44	2	rightdot.PNG	48	right	experiment	215	1249	1	[]	[ 1]	215	1	.	1	1	CrossPosition	52785	1	Fixation: 1034 ms	1	0.65	CrossPosition	1181	0	0	215	1	1	1034	.	SPAN_NONE	938.8	.	61.65	518.8	.	63.1	-176.4	NONE	LEFT	9.87	1239	2533	.	[]
9	addicted	pretest	exercise	45	2	leftdot.PNG	7	left	experiment	284	1320	1	[]	[ 1]	284	1	.	1	1	CrossPosition	52785	1	Fixation: 1036 ms	1	0.47	CrossPosition	1202	0	0	284	1	1	1036	.	SPAN_NONE	953	.	61.65	521.5	.	63.15	4.68	NONE	RIGHT	9.11	537	1909	.	[]
9	addicted	posttest	exercise	54	2	leftdot.PNG	29	left	experiment	255	1282	1	[]	[ 1]	255	1	.	1	1	CrossPosition	52785	1	Fixation: 1027 ms	1	0.58	CrossPosition	1242	0	0	255	1	1	1027	.	SPAN_NONE	1006	.	61.75	547.5	.	63.4	0.71	NONE	RIGHT	10.88	1186	2526	.	[]
9	addicted	pretest	exercise	50	2	leftdot.PNG	26	left	experiment	234	1274	1	[]	[ 1]	234	1	.	1	1	CrossPosition	52785	1	Fixation: 1040 ms	1	1.35	CrossPosition	1257	0	0	234	1	1	1040	.	SPAN_NONE	948.6	.	61.45	464	.	62.7	-7.03	NONE	RIGHT	9.11	1216	2540	.	[]
9	addicted	pretest	exercise	51	2	leftdot.PNG	24	left	experiment	228	1266	1	[]	[ 1]	228	1	.	1	1	CrossPosition	52785	1	Fixation: 1038 ms	1	1.22	CrossPosition	1155	0	0	228	1	1	1038	.	SPAN_NONE	909.9	.	61.55	497.7	.	62.9	-5.52	NONE	RIGHT	11.66	1208	2538	.	[]
9	addicted	pretest	exercise	71	2	leftdot.PNG	22	left	experiment	282	1312	1	[]	[ 1]	282	1	.	1	1	CrossPosition	52785	1	Fixation: 1030 ms	1	2.1	CrossPosition	1212	0	0	282	1	1	1030	.	SPAN_NONE	848.8	.	61.6	495.1	.	62.95	-1.47	NONE	RIGHT	11.34	1158	2528	.	[]
9	addicted	posttest	exercise	62	2	rightdot.PNG	47	right	experiment	233	1270	1	[]	[ 1]	233	1	.	1	1	CrossPosition	52785	1	Fixation: 1037 ms	1	0.31	CrossPosition	972	0	0	233	1	1	1037	.	SPAN_NONE	965.2	.	61.7	527.1	.	63.25	179.32	NONE	LEFT	11.52	1206	2535	.	[]
9	addicted	pretest	exercise	56	2	leftdot.PNG	9	left	experiment	230	1268	1	[]	[ 1]	230	1	.	1	1	CrossPosition	52785	1	Fixation: 1038 ms	1	1	CrossPosition	1131	0	0	230	1	1	1038	.	SPAN_NONE	920.7	.	61.6	507.1	.	63.05	-4.22	NONE	RIGHT	10.57	1212	2537	.	[]
9	addicted	pretest	exercise	59	2	leftdot.PNG	15	left	experiment	356	1384	1	[]	[ 1]	356	1	.	1	1	CrossPosition	52785	1	Fixation: 1028 ms	1	1.03	CrossPosition	1194	0	0	356	1	1	1028	.	SPAN_NONE	927.9	.	61.6	496.9	.	63	-4.2	NONE	RIGHT	9.5	821	2263	.	[]
9	addicted	posttest	exercise	60	2	rightdot.PNG	66	right	experiment	234	1274	1	[]	[ 1]	234	1	.	1	1	CrossPosition	52785	1	Fixation: 1040 ms	1	0.46	CrossPosition	1210	0	0	234	1	1	1040	.	SPAN_NONE	941.5	.	61.7	538.5	.	63.25	-178.31	NONE	LEFT	11.73	1199	2539	.	[]
9	addicted	posttest	exercise	46	2	leftdot.PNG	37	left	experiment	253	1281	1	[]	[ 1]	253	1	.	1	1	CrossPosition	52785	1	Fixation: 1028 ms	1	0.35	CrossPosition	1240	0	0	253	1	1	1028	.	SPAN_NONE	954.3	.	61.65	530.2	.	63.15	2.31	NONE	RIGHT	9.49	1193	2526	.	[]
9	addicted	pretest	exercise	68	2	rightdot.PNG	74	right	experiment	254	1288	1	[]	[ 1]	254	1	.	1	1	CrossPosition	52785	1	Fixation: 1034 ms	1	1.39	CrossPosition	1148	0	0	254	1	1	1034	.	SPAN_NONE	902.7	.	61.55	488.7	.	62.9	-174.35	NONE	LEFT	11.69	1181	2533	.	[]
9	addicted	posttest	exercise	42	2	rightdot.PNG	64	right	experiment	192	1230	1	[]	[ 1]	192	1	.	1	1	CrossPosition	52785	1	Fixation: 1038 ms	1	1.19	CrossPosition	1263	0	0	192	1	1	1038	.	SPAN_NONE	969	.	62.15	623.5	.	64.15	-179.67	NONE	LEFT	12.09	1240	2536	.	[]
9	addicted	posttest	exercise	43	2	leftdot.PNG	39	left	experiment	236	1270	1	[]	[ 1]	236	1	.	1	1	CrossPosition	52785	1	Fixation: 1034 ms	1	1.54	CrossPosition	1189	0	0	236	1	1	1034	.	SPAN_NONE	929.4	.	62.15	637	.	64.25	-0.08	NONE	RIGHT	9.94	1203	2533	.	[]
9	addicted	pretest	exercise	74	2	leftdot.PNG	27	left	experiment	265	1304	1	[]	[ 1]	265	1	.	1	1	CrossPosition	52785	1	Fixation: 1039 ms	1	2.08	CrossPosition	1106	0	0	265	1	1	1039	.	SPAN_NONE	1088.1	.	61.6	491.2	.	62.85	-6.85	NONE	RIGHT	8.93	1178	2537	.	[]
9	addicted	pretest	exercise	65	2	rightdot.PNG	66	right	experiment	292	1332	1	[]	[ 1]	292	1	.	1	1	CrossPosition	52785	1	Fixation: 1040 ms	1	0.69	CrossPosition	1133	0	0	292	1	1	1040	.	SPAN_NONE	930.8	.	61.65	526.6	.	63.15	-177.94	NONE	LEFT	10.47	1152	2538	.	[]
9	addicted	pretest	exercise	69	2	rightdot.PNG	59	right	experiment	233	1273	1	[]	[ 1]	233	1	.	1	1	CrossPosition	52785	1	Fixation: 1040 ms	1	0.88	CrossPosition	1191	0	0	233	1	1	1040	.	SPAN_NONE	944.3	.	61.55	496.6	.	62.95	-176.82	NONE	LEFT	12.5	1198	2539	.	[]
9	addicted	pretest	exercise	70	2	leftdot.PNG	16	left	experiment	250	1283	1	[]	[ 1]	250	1	.	1	1	CrossPosition	52785	1	Fixation: 1033 ms	1	0.86	CrossPosition	1147	0	0	250	1	1	1033	.	SPAN_NONE	935	.	61.65	504.4	.	63.15	-4.52	NONE	RIGHT	10.86	609	1954	.	[]
9	addicted	pretest	exercise	63	2	leftdot.PNG	34	left	experiment	422	1449	1	[]	[ 1]	422	1	.	1	1	CrossPosition	52785	1	Fixation: 1027 ms	1	0.52	CrossPosition	1131	0	0	422	1	1	1027	.	SPAN_NONE	939.2	.	61.7	535.5	.	63.25	1.69	NONE	RIGHT	9.47	1020	2526	.	[]
9	addicted	posttest	exercise	55	2	rightdot.PNG	52	right	experiment	209	1249	1	[]	[ 1]	209	1	.	1	1	CrossPosition	52785	1	Fixation: 1040 ms	1	0.26	CrossPosition	1195	0	0	209	1	1	1040	.	SPAN_NONE	985.7	.	61.8	546.1	.	63.45	-179.53	NONE	LEFT	10.19	878	2185	.	[]
9	addicted	posttest	exercise	59	2	rightdot.PNG	54	right	experiment	218	1255	1	[]	[ 1]	218	1	.	1	1	CrossPosition	52785	1	Fixation: 1037 ms	1	0.15	CrossPosition	1129	0	0	218	1	1	1037	.	SPAN_NONE	975.1	.	61.75	554.2	.	63.35	-179.09	NONE	LEFT	11.45	1225	2535	.	[]
9	addicted	pretest	exercise	46	2	rightdot.PNG	75	right	experiment	238	1269	1	[]	[ 1]	238	1	.	1	1	CrossPosition	52785	1	Fixation: 1031 ms	1	0.73	CrossPosition	1172	0	0	238	1	1	1031	.	SPAN_NONE	993.4	.	61.6	507	.	63	179.66	NONE	LEFT	11.03	1201	2529	.	[]
9	addicted	pretest	exercise	67	2	leftdot.PNG	36	left	experiment	344	1371	1	[]	[ 1]	344	1	.	1	1	CrossPosition	52785	1	Fixation: 1027 ms	1	0.71	CrossPosition	1093	0	0	344	1	1	1027	.	SPAN_NONE	926.7	.	61.7	557.7	.	63.25	5.68	NONE	RIGHT	9.19	1100	2526	.	[]
9	addicted	pretest	exercise	62	2	rightdot.PNG	63	right	experiment	242	1280	1	[]	[ 1]	377	2	.	1	1	CrossPosition	52785	1	Fixation: 1038 ms	1	1.46	CrossPosition	1174	0	0	242	1	1	1038	.	SPAN_NONE	1030.7	.	61.4	475.4	.	62.6	-179.79	NONE	LEFT	13.44	534	1875	.	[]
9	addicted	pretest	exercise	73	2	rightdot.PNG	41	right	experiment	255	1287	1	[]	[ 1]	255	1	.	1	1	CrossPosition	52785	1	Fixation: 1032 ms	1	0.86	CrossPosition	1153	0	0	255	1	1	1032	.	SPAN_NONE	925.1	.	61.6	513.8	.	63.1	-175.98	NONE	LEFT	11.41	799	2150	.	[]
10	addicted	posttest	exercise	6	2	rightdot.PNG	64	right	experiment	262	1288	1	[]	[ 1]	262	1	.	1	1	CrossPosition	52785	1	Fixation: 1026 ms	1	0.9	CrossPosition	673	0	0	262	1	1	1026	.	SPAN_NONE	911.9	.	61.7	547.6	.	63.3	178.93	NONE	LEFT	11.87	293	1636	.	[]
10	addicted	posttest	exercise	17	2	leftdot.PNG	20	left	experiment	220	1251	1	[]	[ 1]	220	1	.	1	1	CrossPosition	52785	1	Fixation: 1031 ms	1	0.82	CrossPosition	659	0	0	220	1	1	1031	.	SPAN_NONE	919	.	61.7	533.5	.	63.2	2.59	NONE	RIGHT	14.47	734	2053	.	[]
10	addicted	posttest	exercise	75	2	leftdot.PNG	10	left	experiment	270	1301	1	[]	[ 1]	270	1	.	1	1	CrossPosition	52785	1	Fixation: 1031 ms	1	0.94	CrossPosition	536	0	0	270	1	1	1031	.	SPAN_NONE	910.5	.	61.65	531.7	.	63.2	5.31	BEFORE	RIGHT	12.92	128	1589	.	[]
10	addicted	posttest	exercise	32	2	leftdot.PNG	40	left	experiment	241	1271	1	[]	[ 1]	241	1	.	1	1	CrossPosition	52785	1	Fixation: 1030 ms	1	0.98	CrossPosition	638	0	0	241	1	1	1030	.	SPAN_NONE	923.4	.	61.55	504.6	.	62.85	9.49	NONE	RIGHT	16.93	86	1468	.	[]
10	addicted	posttest	exercise	13	2	rightdot.PNG	57	right	experiment	229	1257	1	[]	[ 1]	229	1	.	1	1	CrossPosition	52785	1	Fixation: 1028 ms	1	0.65	CrossPosition	714	0	0	229	1	1	1028	.	SPAN_NONE	931.7	.	61.65	530	.	63.1	178.52	NONE	LEFT	12.74	213	1523	.	[]
10	addicted	posttest	exercise	10	2	rightdot.PNG	51	right	experiment	241	1271	1	[]	[ 1]	241	1	.	1	1	CrossPosition	52785	1	Fixation: 1030 ms	1	0.64	CrossPosition	647	0	0	241	1	1	1030	.	SPAN_NONE	928.7	.	61.65	545.6	.	63.2	-179.64	NONE	LEFT	13.65	232	1569	.	[]
10	addicted	posttest	exercise	43	2	leftdot.PNG	28	left	experiment	236	1275	1	[]	[ 1]	236	1	.	1	1	CrossPosition	52785	1	Fixation: 1039 ms	1	1.62	CrossPosition	611	0	0	236	1	1	1039	.	SPAN_NONE	877.9	.	61.5	496.1	.	62.8	3.29	NONE	RIGHT	13.45	119	1471	.	[]
10	addicted	posttest	exercise	44	2	rightdot.PNG	66	right	experiment	246	1276	1	[]	[ 1]	246	1	.	1	1	CrossPosition	52785	1	Fixation: 1030 ms	1	1.42	CrossPosition	683	0	0	246	1	1	1030	.	SPAN_NONE	903.4	.	61.45	484	.	62.75	178.35	NONE	LEFT	13.87	302	1646	.	[]
10	addicted	posttest	exercise	19	2	rightdot.PNG	68	right	experiment	184	1218	1	[]	[ 1]	184	1	.	1	1	CrossPosition	52785	1	Fixation: 1034 ms	1	0.7	CrossPosition	703	0	0	184	1	1	1034	.	SPAN_NONE	926.3	.	61.7	537.5	.	63.25	177.96	NONE	LEFT	12.64	755	2030	.	[]
10	addicted	posttest	exercise	15	2	rightdot.PNG	46	right	experiment	249	1286	1	[]	[ 1]	249	1	.	1	1	CrossPosition	52785	1	Fixation: 1037 ms	1	0.87	CrossPosition	725	0	0	249	1	1	1037	.	SPAN_NONE	916.5	.	61.6	529.2	.	63.1	176.97	NONE	LEFT	11.26	160	1499	.	[]
10	addicted	posttest	exercise	9	2	rightdot.PNG	42	right	experiment	245	1282	1	[]	[ 1]	245	1	.	1	1	CrossPosition	52785	1	Fixation: 1037 ms	1	0.89	CrossPosition	606	0	0	245	1	1	1037	.	SPAN_NONE	912.7	.	61.8	555.8	.	63.4	179.63	NONE	LEFT	13.79	197	1548	.	[]
10	addicted	posttest	exercise	30	2	rightdot.PNG	75	right	experiment	184	1215	1	[]	[ 1]	329	2	.	1	1	CrossPosition	52785	1	Fixation: 1031 ms	1	0.83	CrossPosition	635	0	0	184	1	1	1031	.	SPAN_NONE	918.9	.	61.7	531.7	.	63.2	177.31	NONE	LEFT	14.39	344	1630	.	[]
10	addicted	posttest	exercise	8	2	leftdot.PNG	14	left	experiment	275	1304	1	[]	[ 1]	275	1	.	1	1	CrossPosition	52785	1	Fixation: 1029 ms	1	1.27	CrossPosition	565	0	0	275	1	1	1029	.	SPAN_NONE	898.9	.	61.9	586.3	.	63.65	2.96	NONE	RIGHT	12.66	169	1536	.	[]
10	addicted	posttest	exercise	7	2	rightdot.PNG	56	right	experiment	253	1292	1	[]	[ 1]	253	1	.	1	1	CrossPosition	52785	1	Fixation: 1039 ms	1	0.87	CrossPosition	609	0	0	253	1	1	1039	.	SPAN_NONE	914.1	.	61.7	543.8	.	63.25	-179.9	AFTER	LEFT	14.48	1115	2472	.	[]
10	addicted	pretest	exercise	8	2	rightdot.PNG	68	right	experiment	256	1285	1	[]	[ 1]	256	1	.	1	1	CrossPosition	52785	1	Fixation: 1029 ms	1	1.38	CrossPosition	988	0	0	256	1	1	1029	.	SPAN_NONE	941.9	.	61.4	462	.	62.65	-176.37	NONE	LEFT	18.89	206	1553	.	[]
10	addicted	posttest	exercise	11	2	leftdot.PNG	22	left	experiment	255	1286	1	[]	[ 1]	255	1	.	1	1	CrossPosition	52785	1	Fixation: 1031 ms	1	0.12	CrossPosition	686	0	0	255	1	1	1031	.	SPAN_NONE	971.2	.	61.7	539.2	.	63.25	1.85	NONE	RIGHT	15.4	291	1661	.	[]
10	addicted	posttest	exercise	12	2	leftdot.PNG	32	left	experiment	243	1269	1	[]	[ 1]	243	1	.	1	1	CrossPosition	52785	1	Fixation: 1026 ms	1	0.61	CrossPosition	705	0	0	243	1	1	1026	.	SPAN_NONE	943.7	.	61.6	517.6	.	63.05	-0.4	NONE	RIGHT	11.79	140	1472	.	[]
10	addicted	pretest	exercise	9	2	leftdot.PNG	9	left	experiment	179	1265	2	[]	[ 1]	224	2	.	1	1	CrossPosition	52785	1	Fixation: 1086 ms	1	0.74	CrossPosition	878	0	0	224	2	2	1086	.	SPAN_NONE	943.7	.	61.5	505.8	.	62.85	-5.8	BEFORE	RIGHT	20.68	42	1475	.	[]
10	addicted	posttest	exercise	14	2	leftdot.PNG	7	left	experiment	243	1267	1	[]	[ 1]	243	1	.	1	1	CrossPosition	52785	1	Fixation: 1024 ms	1	0.58	CrossPosition	663	0	0	243	1	1	1024	.	SPAN_NONE	933.3	.	61.65	553	.	63.2	2.27	NONE	RIGHT	13.86	193	1534	.	[]
10	addicted	pretest	exercise	12	2	rightdot.PNG	50	right	experiment	241	1270	1	[]	[ 1]	241	1	.	1	1	CrossPosition	52785	1	Fixation: 1029 ms	1	1.86	CrossPosition	988	0	0	241	1	1	1029	.	SPAN_NONE	898.3	.	61.3	450.1	.	62.5	-176.58	NONE	LEFT	16.2	457	1802	.	[]
10	addicted	pretest	exercise	15	2	leftdot.PNG	36	left	experiment	248	1282	1	[]	[ 1]	248	1	.	1	1	CrossPosition	52785	1	Fixation: 1034 ms	1	1.57	CrossPosition	834	0	0	248	1	1	1034	.	SPAN_NONE	898.2	.	61.35	476.9	.	62.5	7.26	NONE	RIGHT	12.86	210	1547	.	[]
10	addicted	pretest	exercise	16	2	rightdot.PNG	64	right	experiment	210	1238	1	[]	[ 1]	210	1	.	1	1	CrossPosition	52785	1	Fixation: 1028 ms	1	1.52	CrossPosition	813	0	0	210	1	1	1028	.	SPAN_NONE	901.5	.	61.5	476.1	.	62.8	-178.49	NONE	LEFT	17.68	222	1531	.	[]
10	addicted	posttest	exercise	26	2	leftdot.PNG	19	left	experiment	222	1251	1	[]	[ 1]	222	1	.	1	1	CrossPosition	52785	1	Fixation: 1029 ms	1	0.78	CrossPosition	638	0	0	222	1	1	1029	.	SPAN_NONE	920.4	.	61.75	553.8	.	63.4	0.53	NONE	RIGHT	15.83	186	1537	.	[]
10	addicted	posttest	exercise	27	2	rightdot.PNG	69	right	experiment	255	1284	1	[]	[ 1]	255	1	.	1	1	CrossPosition	52785	1	Fixation: 1029 ms	1	0.93	CrossPosition	631	0	0	255	1	1	1029	.	SPAN_NONE	920.9	.	61.55	511.9	.	63	-176.63	NONE	LEFT	14.21	327	1680	.	[]
10	addicted	posttest	exercise	25	2	rightdot.PNG	67	right	experiment	277	1317	1	[]	[ 1]	277	1	.	1	1	CrossPosition	52785	1	Fixation: 1040 ms	1	0.88	CrossPosition	667	0	0	277	1	1	1040	.	SPAN_NONE	916.4	.	61.7	528.5	.	63.2	178.24	NONE	LEFT	11.9	168	1538	.	[]
10	addicted	pretest	exercise	29	2	leftdot.PNG	27	left	experiment	265	1303	1	[]	[ 1]	265	1	.	1	1	CrossPosition	52785	1	Fixation: 1038 ms	1	1.62	CrossPosition	978	0	0	265	1	1	1038	.	SPAN_NONE	971.8	.	61.35	443.8	.	62.55	-2.27	NONE	RIGHT	14.59	335	1698	.	[]
10	addicted	pretest	exercise	35	2	leftdot.PNG	13	left	experiment	206	1239	1	[]	[ 1]	206	1	.	1	1	CrossPosition	52785	1	Fixation: 1033 ms	1	1.72	CrossPosition	832	0	0	206	1	1	1033	.	SPAN_NONE	932	.	61.3	444.3	.	62.4	1.06	NONE	RIGHT	13.51	601	1906	.	[]
10	addicted	posttest	exercise	33	2	leftdot.PNG	18	left	experiment	106	1227	2	[]	[ 1]	114	2	.	1	1	CrossPosition	52785	1	Fixation: 1121 ms	1	1.19	CrossPosition	653	0	0	114	2	2	1121	.	SPAN_NONE	930.8	.	61.5	482.3	.	62.85	2.19	NONE	RIGHT	9.62	44	1407	.	[]
10	addicted	posttest	exercise	35	2	leftdot.PNG	8	left	experiment	239	1271	1	[]	[ 1]	239	1	.	1	1	CrossPosition	52785	1	Fixation: 1032 ms	1	1.48	CrossPosition	531	0	0	239	1	1	1032	.	SPAN_NONE	895.9	.	61.5	488.2	.	62.85	4.64	BEFORE	RIGHT	10.21	150	1822	.	[]
10	addicted	posttest	exercise	36	2	leftdot.PNG	17	left	experiment	289	1320	1	[]	[ 1]	356	2	.	1	1	CrossPosition	52785	1	Fixation: 1031 ms	1	1.34	CrossPosition	563	0	0	289	1	1	1031	.	SPAN_NONE	898.4	.	61.5	500.7	.	62.8	0.87	NONE	RIGHT	10.99	32	1450	.	[]
10	addicted	posttest	exercise	39	2	leftdot.PNG	33	left	experiment	241	1274	1	[]	[ 1]	241	1	.	1	1	CrossPosition	52785	1	Fixation: 1033 ms	1	2.14	CrossPosition	605	0	0	241	1	1	1033	.	SPAN_NONE	875	.	61.35	449.2	.	62.6	1.21	BEFORE	RIGHT	16.4	27	1615	.	[]
10	addicted	pretest	exercise	11	2	rightdot.PNG	49	right	experiment	221	1257	1	[]	[ 1]	221	1	.	1	1	CrossPosition	52785	1	Fixation: 1036 ms	1	1.87	CrossPosition	954	0	0	221	1	1	1036	.	SPAN_NONE	890.8	.	61.25	456.4	.	62.3	-177.32	NONE	LEFT	17.58	184	1525	.	[]
10	addicted	posttest	exercise	41	2	rightdot.PNG	60	right	experiment	222	1258	1	[]	[ 1]	222	1	.	1	1	CrossPosition	52785	1	Fixation: 1036 ms	1	0.77	CrossPosition	689	0	0	222	1	1	1036	.	SPAN_NONE	946.2	.	61.6	503.4	.	63	177.62	NONE	LEFT	12.25	155	1478	.	[]
10	addicted	pretest	exercise	47	2	leftdot.PNG	21	left	experiment	296	1333	1	[]	[ 1]	296	1	.	1	1	CrossPosition	52785	1	Fixation: 1037 ms	1	1.16	CrossPosition	810	0	0	296	1	1	1037	.	SPAN_NONE	933.5	.	61.45	481.6	.	62.7	3.32	NONE	RIGHT	13.56	180	1575	.	[]
10	addicted	pretest	exercise	48	2	rightdot.PNG	53	right	experiment	234	1272	1	[]	[ 1]	234	1	.	1	1	CrossPosition	52785	1	Fixation: 1038 ms	1	1.28	CrossPosition	801	0	0	234	1	1	1038	.	SPAN_NONE	926.8	.	61.35	475.9	.	62.6	176.89	NONE	LEFT	14.24	205	1542	.	[]
10	addicted	pretest	exercise	17	2	leftdot.PNG	20	left	experiment	236	1274	1	[]	[ 1]	236	1	.	1	1	CrossPosition	52785	1	Fixation: 1038 ms	1	1.45	CrossPosition	796	0	0	236	1	1	1038	.	SPAN_NONE	899.5	.	61.55	487	.	62.9	6.97	NONE	RIGHT	13.6	409	1742	.	[]
10	addicted	posttest	exercise	22	2	rightdot.PNG	49	right	experiment	189	1227	1	[]	[ 1]	189	1	.	1	1	CrossPosition	52785	1	Fixation: 1038 ms	1	1.1	CrossPosition	696	0	0	189	1	1	1038	.	SPAN_NONE	922.7	.	61.5	494.8	.	62.85	177.39	NONE	LEFT	13.55	385	1679	.	[]
10	addicted	posttest	exercise	46	2	rightdot.PNG	47	right	experiment	251	1282	1	[]	[ 1]	251	1	.	1	1	CrossPosition	52785	1	Fixation: 1031 ms	1	1.3	CrossPosition	570	0	0	251	1	1	1031	.	SPAN_NONE	894.1	.	61.55	511.7	.	62.95	175.98	NONE	LEFT	13.76	450	1791	.	[]
10	addicted	posttest	exercise	47	2	leftdot.PNG	27	left	experiment	243	1278	1	[]	[ 1]	243	1	.	1	1	CrossPosition	52785	1	Fixation: 1035 ms	1	1.45	CrossPosition	629	0	0	243	1	1	1035	.	SPAN_NONE	879.3	.	61.7	535.5	.	63.2	0.19	NONE	RIGHT	10.85	975	2312	.	[]
10	addicted	posttest	exercise	70	2	rightdot.PNG	74	right	experiment	307	1333	1	[]	[ 1]	307	1	.	1	1	CrossPosition	52785	1	Fixation: 1026 ms	1	1.45	CrossPosition	628	0	0	307	1	1	1026	.	SPAN_NONE	886.5	.	61.55	505.1	.	63	177.84	NONE	LEFT	12.65	125	1515	.	[]
10	addicted	pretest	exercise	26	2	rightdot.PNG	71	right	experiment	128	1160	1	[]	[ 1]	128	1	.	1	1	CrossPosition	52785	1	Fixation: 1032 ms	1	1.44	CrossPosition	859	0	0	128	1	1	1032	.	SPAN_NONE	954.1	.	61.35	456.5	.	62.55	175.59	NONE	LEFT	17.94	218	1623	.	[]
10	addicted	pretest	exercise	39	2	leftdot.PNG	30	left	experiment	205	1233	1	[]	[ 1]	205	1	.	1	1	CrossPosition	52785	1	Fixation: 1028 ms	1	1.06	CrossPosition	687	0	0	205	1	1	1028	.	SPAN_NONE	902.1	.	61.85	544.2	.	63.5	1.43	NONE	RIGHT	11.97	127	1500	.	[]
10	addicted	pretest	exercise	41	2	rightdot.PNG	74	right	experiment	215	1247	1	[]	[ 1]	215	1	.	1	1	CrossPosition	52785	1	Fixation: 1032 ms	1	1.27	CrossPosition	953	0	0	215	1	1	1032	.	SPAN_NONE	919.1	.	61.5	483.2	.	62.8	178.18	NONE	LEFT	15.66	128	1459	.	[]
10	addicted	posttest	exercise	56	2	rightdot.PNG	71	right	experiment	210	1251	1	[]	[ 1]	210	1	.	1	1	CrossPosition	52785	1	Fixation: 1041 ms	1	1.43	CrossPosition	639	0	0	210	1	1	1041	.	SPAN_NONE	890.3	.	61.55	502.1	.	62.95	176.48	NONE	LEFT	13.35	229	1536	.	[]
10	addicted	posttest	exercise	58	2	rightdot.PNG	44	right	experiment	220	1250	1	[]	[ 1]	220	1	.	1	1	CrossPosition	52785	1	Fixation: 1030 ms	1	2	CrossPosition	646	0	0	220	1	1	1030	.	SPAN_NONE	863.4	.	61.5	477.3	.	62.7	178.97	NONE	LEFT	8.77	401	1702	.	[]
10	addicted	posttest	exercise	59	2	rightdot.PNG	52	right	experiment	242	1282	1	[]	[ 1]	242	1	.	1	1	CrossPosition	52785	1	Fixation: 1040 ms	1	1.57	CrossPosition	576	0	0	242	1	1	1040	.	SPAN_NONE	882.6	.	61.55	497.9	.	62.95	178.14	NONE	LEFT	10.23	72	1468	.	[]
10	addicted	posttest	exercise	61	2	rightdot.PNG	61	right	experiment	220	1247	1	[]	[ 1]	220	1	.	1	1	CrossPosition	52785	1	Fixation: 1027 ms	1	1.52	CrossPosition	582	0	0	220	1	1	1027	.	SPAN_NONE	874.5	.	61.7	528.8	.	63.15	175.41	NONE	LEFT	7.77	133	1431	.	[]
10	addicted	posttest	exercise	62	2	rightdot.PNG	72	right	experiment	266	1303	1	[]	[ 1]	266	1	.	1	1	CrossPosition	52785	1	Fixation: 1037 ms	1	0.95	CrossPosition	640	0	0	266	1	1	1037	.	SPAN_NONE	983.6	.	61.55	488.8	.	62.9	179.31	NONE	LEFT	9.08	214	1572	.	[]
10	addicted	pretest	exercise	49	2	leftdot.PNG	10	left	experiment	267	1297	1	[]	[ 1]	267	1	.	1	1	CrossPosition	52785	1	Fixation: 1030 ms	1	1.53	CrossPosition	891	0	0	267	1	1	1030	.	SPAN_NONE	922	.	61.4	461.7	.	62.6	2.24	AFTER	RIGHT	11.79	107	1462	.	[]
10	addicted	posttest	exercise	45	2	leftdot.PNG	6	left	experiment	249	1284	1	[]	[ 1]	249	1	.	1	1	CrossPosition	52785	1	Fixation: 1035 ms	1	1.77	CrossPosition	658	0	0	249	1	1	1035	.	SPAN_NONE	865.6	.	61.6	506.2	.	63	-2.32	NONE	RIGHT	9.26	126	1474	.	[]
10	addicted	posttest	exercise	68	2	leftdot.PNG	35	left	experiment	301	1330	1	[]	[ 1]	301	1	.	1	1	CrossPosition	52785	1	Fixation: 1029 ms	1	1.46	CrossPosition	541	0	0	301	1	1	1029	.	SPAN_NONE	885	.	61.65	508.5	.	63.1	1.06	NONE	RIGHT	12.04	115	1549	.	[]
10	addicted	posttest	exercise	69	2	leftdot.PNG	21	left	experiment	341	1376	1	[]	[ 1]	341	1	.	1	1	CrossPosition	52785	1	Fixation: 1035 ms	1	1.42	CrossPosition	608	0	0	341	1	1	1035	.	SPAN_NONE	886	.	61.55	514.3	.	62.9	3.28	BEFORE	RIGHT	12.48	129	1701	.	[]
10	addicted	pretest	exercise	23	2	rightdot.PNG	42	right	experiment	232	1259	1	[]	[ 1]	232	1	.	1	1	CrossPosition	52785	1	Fixation: 1027 ms	1	1.12	CrossPosition	807	0	0	232	1	1	1027	.	SPAN_NONE	941.6	.	61.4	479.1	.	62.65	-177.74	NONE	LEFT	16.19	632	1958	.	[]
10	addicted	posttest	exercise	48	2	leftdot.PNG	24	left	experiment	222	1250	1	[]	[ 1]	222	1	.	1	1	CrossPosition	52785	1	Fixation: 1028 ms	1	1.84	CrossPosition	569	0	0	222	1	1	1028	.	SPAN_NONE	858.4	.	61.65	520.5	.	63	-1.36	NONE	RIGHT	10.43	103	1458	.	[]
10	addicted	posttest	exercise	49	2	rightdot.PNG	58	right	experiment	223	1250	1	[]	[ 1]	223	1	.	1	1	CrossPosition	52785	1	Fixation: 1027 ms	1	0.82	CrossPosition	627	0	0	223	1	1	1027	.	SPAN_NONE	918.5	.	61.65	534.7	.	63.15	177.44	NONE	LEFT	12.02	165	1474	.	[]
10	addicted	posttest	exercise	50	2	leftdot.PNG	25	left	experiment	256	1284	1	[]	[ 1]	256	1	.	1	1	CrossPosition	52785	1	Fixation: 1028 ms	1	1.62	CrossPosition	551	0	0	256	1	1	1028	.	SPAN_NONE	870.5	.	61.55	522.8	.	62.9	7.08	BEFORE	RIGHT	12.42	247	1939	.	[]
10	addicted	pretest	exercise	42	2	leftdot.PNG	17	left	experiment	289	1330	1	[]	[ 1]	289	1	.	1	1	CrossPosition	52785	1	Fixation: 1041 ms	1	0.82	CrossPosition	869	0	0	289	1	1	1041	.	SPAN_NONE	948.1	.	61.5	497.9	.	62.8	5.27	NONE	RIGHT	14.66	191	1592	.	[]
10	addicted	pretest	exercise	43	2	rightdot.PNG	72	right	experiment	228	1260	1	[]	[ 1]	228	1	.	1	1	CrossPosition	52785	1	Fixation: 1032 ms	1	1.42	CrossPosition	858	0	0	228	1	1	1032	.	SPAN_NONE	907	.	61.5	481.5	.	62.9	174.2	NONE	LEFT	16.01	112	1465	.	[]
10	addicted	posttest	exercise	40	2	rightdot.PNG	45	right	experiment	225	1254	1	[]	[ 1]	225	1	.	1	1	CrossPosition	52785	1	Fixation: 1029 ms	1	1.57	CrossPosition	589	0	0	225	1	1	1029	.	SPAN_NONE	885.5	.	61.5	492.7	.	62.8	175.61	NONE	LEFT	10.39	142	1458	.	[]
10	addicted	pretest	exercise	46	2	rightdot.PNG	43	right	experiment	273	1309	1	[]	[ 1]	273	1	.	1	1	CrossPosition	52785	1	Fixation: 1036 ms	1	1.41	CrossPosition	775	0	0	273	1	1	1036	.	SPAN_NONE	885.1	.	61.65	516.5	.	63.1	176.51	NONE	LEFT	12.91	188	1552	.	[]
10	addicted	pretest	exercise	70	2	rightdot.PNG	45	right	experiment	182	1221	1	[]	[ 1]	182	1	.	1	1	CrossPosition	52785	1	Fixation: 1039 ms	1	0.78	CrossPosition	815	0	0	182	1	1	1039	.	SPAN_NONE	919	.	61.8	553.2	.	63.5	172.43	NONE	LEFT	16.01	135	1431	.	[]
10	addicted	pretest	exercise	71	2	rightdot.PNG	58	right	experiment	192	1230	1	[]	[ 1]	192	1	.	1	1	CrossPosition	52785	1	Fixation: 1038 ms	1	1	CrossPosition	839	0	0	192	1	1	1038	.	SPAN_NONE	912.7	.	61.5	517.3	.	62.85	172.08	NONE	LEFT	14.11	258	1554	.	[]
10	addicted	posttest	exercise	64	2	rightdot.PNG	73	right	experiment	277	1310	1	[]	[ 1]	277	1	.	1	1	CrossPosition	52785	1	Fixation: 1033 ms	1	1.25	CrossPosition	632	0	0	277	1	1	1033	.	SPAN_NONE	902.7	.	61.55	503	.	62.95	178.13	NONE	LEFT	13.3	185	1560	.	[]
10	addicted	pretest	exercise	21	2	leftdot.PNG	28	left	experiment	188	1228	1	[]	[ 1]	188	1	.	1	1	CrossPosition	52785	1	Fixation: 1040 ms	1	1.34	CrossPosition	877	0	0	188	1	1	1040	.	SPAN_NONE	958.8	.	61.4	461.3	.	62.6	18.6	BEFORE	RIGHT	7.08	176	1654	.	[]
10	addicted	pretest	exercise	22	2	rightdot.PNG	44	right	experiment	241	1269	1	[]	[ 1]	241	1	.	1	1	CrossPosition	52785	1	Fixation: 1028 ms	1	0.82	CrossPosition	692	0	0	241	1	1	1028	.	SPAN_NONE	956.7	.	61.4	495	.	62.65	-174.47	NONE	LEFT	20.4	121	1498	.	[]
10	addicted	pretest	exercise	51	2	rightdot.PNG	56	right	experiment	223	1255	1	[]	[ 1]	223	1	.	1	1	CrossPosition	52785	1	Fixation: 1032 ms	1	1	CrossPosition	720	0	0	223	1	1	1032	.	SPAN_NONE	920.3	.	61.55	505.6	.	63	176.09	NONE	LEFT	14.87	661	1994	.	[]
10	addicted	posttest	exercise	53	2	leftdot.PNG	26	left	experiment	325	1353	1	[]	[ 1]	325	1	.	1	1	CrossPosition	52785	1	Fixation: 1028 ms	1	1.41	CrossPosition	602	0	0	325	1	1	1028	.	SPAN_NONE	905.9	.	61.45	482.3	.	62.7	-0.72	NONE	RIGHT	12.68	412	1827	.	[]
10	addicted	pretest	exercise	56	2	rightdot.PNG	67	right	experiment	235	1275	1	[]	[ 1]	235	1	.	1	1	CrossPosition	52785	1	Fixation: 1040 ms	1	1.52	CrossPosition	733	0	0	235	1	1	1040	.	SPAN_NONE	928.9	.	61.35	457.4	.	62.5	177.19	NONE	LEFT	14.95	154	1495	.	[]
10	addicted	pretest	exercise	57	2	rightdot.PNG	62	right	experiment	191	1218	1	[]	[ 1]	191	1	.	1	1	CrossPosition	52785	1	Fixation: 1027 ms	1	1.77	CrossPosition	786	0	0	191	1	1	1027	.	SPAN_NONE	922	.	61.3	443.8	.	62.5	176.04	NONE	LEFT	15.5	130	1422	.	[]
10	addicted	posttest	exercise	52	2	rightdot.PNG	59	right	experiment	228	1268	1	[]	[ 1]	228	1	.	1	1	CrossPosition	52785	1	Fixation: 1040 ms	1	1.1	CrossPosition	628	0	0	228	1	1	1040	.	SPAN_NONE	909.5	.	61.55	511.3	.	62.95	178.57	NONE	LEFT	15.09	865	2205	.	[]
10	addicted	pretest	exercise	66	2	leftdot.PNG	26	left	experiment	300	1335	1	[]	[ 1]	300	1	.	1	1	CrossPosition	52785	1	Fixation: 1035 ms	1	0.8	CrossPosition	743	0	0	300	1	1	1035	.	SPAN_NONE	929.1	.	61.85	577.7	.	63.5	2	NONE	RIGHT	13.16	137	1548	.	[]
10	addicted	posttest	exercise	54	2	leftdot.PNG	23	left	experiment	251	1282	1	[]	[ 1]	251	1	.	1	1	CrossPosition	52785	1	Fixation: 1031 ms	1	0.91	CrossPosition	708	0	0	251	1	1	1031	.	SPAN_NONE	912.4	.	61.7	539	.	63.3	1.75	NONE	RIGHT	10.02	214	1555	.	[]
10	addicted	posttest	exercise	55	2	rightdot.PNG	70	right	experiment	258	1297	1	[]	[ 1]	258	1	.	1	1	CrossPosition	52785	1	Fixation: 1039 ms	1	0.76	CrossPosition	700	0	0	258	1	1	1039	.	SPAN_NONE	930.2	.	61.7	518.4	.	63.25	177.12	NONE	LEFT	13.98	165	1523	.	[]
10	addicted	pretest	exercise	65	2	rightdot.PNG	51	right	experiment	205	1246	1	[]	[ 1]	205	1	.	1	1	CrossPosition	52785	1	Fixation: 1041 ms	1	0.96	CrossPosition	789	0	0	205	1	1	1041	.	SPAN_NONE	920.8	.	61.85	583.4	.	63.65	172.07	NONE	LEFT	12.98	435	1747	.	[]
10	addicted	pretest	exercise	59	2	rightdot.PNG	52	right	experiment	234	1264	1	[]	[ 1]	234	1	.	1	1	CrossPosition	52785	1	Fixation: 1030 ms	1	1.46	CrossPosition	757	0	0	234	1	1	1030	.	SPAN_NONE	911	.	61.35	470.5	.	62.55	173.88	NONE	LEFT	13.42	317	1638	.	[]
10	addicted	pretest	exercise	67	2	rightdot.PNG	57	right	experiment	253	1286	1	[]	[ 1]	253	1	.	1	1	CrossPosition	52785	1	Fixation: 1033 ms	1	0.93	CrossPosition	764	0	0	253	1	1	1033	.	SPAN_NONE	911	.	61.75	557.6	.	63.35	172.79	NONE	LEFT	12.11	156	1494	.	[]
10	addicted	posttest	exercise	67	2	rightdot.PNG	53	right	experiment	220	1249	1	[]	[ 1]	220	1	.	1	1	CrossPosition	52785	1	Fixation: 1029 ms	1	1.42	CrossPosition	535	0	0	220	1	1	1029	.	SPAN_NONE	885.9	.	61.45	516.1	.	62.75	178.17	NONE	LEFT	8.69	158	1467	.	[]
10	addicted	pretest	exercise	50	2	leftdot.PNG	22	left	experiment	185	1227	1	[]	[ 1]	185	1	.	1	1	CrossPosition	52785	1	Fixation: 1042 ms	1	1.18	CrossPosition	816	0	0	185	1	1	1042	.	SPAN_NONE	950.5	.	61.5	474.2	.	62.85	11.12	BEFORE	RIGHT	5.98	78	1566	.	[]
10	addicted	pretest	exercise	68	2	rightdot.PNG	55	right	experiment	202	1228	1	[]	[ 1]	202	1	.	1	1	CrossPosition	52785	1	Fixation: 1026 ms	1	1.29	CrossPosition	768	0	0	202	1	1	1026	.	SPAN_NONE	886.9	.	61.8	558	.	63.45	172.4	NONE	LEFT	16.68	169	1464	.	[]
10	addicted	pretest	exercise	60	2	leftdot.PNG	32	left	experiment	268	1295	1	[]	[ 1]	268	1	.	1	1	CrossPosition	52785	1	Fixation: 1027 ms	1	1.09	CrossPosition	743	0	0	268	1	1	1027	.	SPAN_NONE	934.2	.	61.45	487.2	.	62.75	19	BEFORE	RIGHT	9.42	165	1721	.	[]
10	addicted	pretest	exercise	61	2	leftdot.PNG	38	left	experiment	268	1305	1	[]	[ 1]	268	1	.	1	1	CrossPosition	52785	1	Fixation: 1037 ms	1	1.99	CrossPosition	719	0	0	268	1	1	1037	.	SPAN_NONE	890.5	.	61.4	448.4	.	62.65	6.58	NONE	RIGHT	11.63	204	1564	.	[]
10	addicted	pretest	exercise	45	2	leftdot.PNG	23	left	experiment	220	1257	1	[]	[ 1]	220	1	.	1	1	CrossPosition	52785	1	Fixation: 1037 ms	1	1.49	CrossPosition	815	0	0	220	1	1	1037	.	SPAN_NONE	915	.	61.4	468.9	.	62.6	2.1	NONE	RIGHT	12.52	166	1479	.	[]
10	addicted	pretest	exercise	64	2	rightdot.PNG	69	right	experiment	247	1275	1	[]	[ 1]	247	1	.	1	1	CrossPosition	52785	1	Fixation: 1028 ms	1	1.29	CrossPosition	778	0	0	247	1	1	1028	.	SPAN_NONE	912.5	.	61.9	606.2	.	63.6	174.87	NONE	LEFT	13.39	275	1611	.	[]
10	addicted	pretest	exercise	74	2	rightdot.PNG	65	right	experiment	189	1951	3	[]	[ 1]	436	3	.	1	1	CrossPosition	52785	1	Fixation: 1762 ms	1	2.08	CrossPosition	593	0	0	436	3	3	1762	.	SPAN_NONE	1075.2	.	61.5	470	.	62.7	173.29	NONE	LEFT	5.35	220	2211	.	[]
12	addicted	posttest	exercise	60	2	rightdot.PNG	62	right	experiment	277	1307	1	[]	[ 1]	277	1	.	1	1	CrossPosition	52785	1	Fixation: 1030 ms	1	0.24	CrossPosition	460	0	0	277	1	1	1030	.	SPAN_NONE	983.4	.	61.7	540.9	.	63.25	-174.78	NONE	LEFT	8.73	163	1544	.	[]
12	addicted	posttest	exercise	11	2	leftdot.PNG	6	left	experiment	243	1273	1	[]	[ 1]	243	1	.	1	1	CrossPosition	52785	1	Fixation: 1030 ms	1	0.76	CrossPosition	362	0	0	243	1	1	1030	.	SPAN_NONE	944.7	.	61.6	504.7	.	63.05	-7.49	NONE	RIGHT	11.34	1187	2529	.	[]
12	addicted	posttest	exercise	14	2	rightdot.PNG	71	right	experiment	269	1303	1	[]	[ 1]	269	1	.	1	1	CrossPosition	52785	1	Fixation: 1034 ms	1	0.88	CrossPosition	328	0	0	269	1	1	1034	.	SPAN_NONE	944.9	.	61.5	496	.	62.9	-168.19	NONE	LEFT	11.36	1135	2532	.	[]
12	addicted	posttest	exercise	15	2	rightdot.PNG	60	right	experiment	244	1285	1	[]	[ 1]	244	1	.	1	1	CrossPosition	52785	1	Fixation: 1041 ms	1	0.89	CrossPosition	297	0	0	244	1	1	1041	.	SPAN_NONE	933.6	.	61.55	503	.	62.95	-165.57	NONE	LEFT	9.13	1192	2539	.	[]
12	addicted	posttest	exercise	12	2	rightdot.PNG	57	right	experiment	219	1253	1	[]	[ 1]	219	1	.	1	1	CrossPosition	52785	1	Fixation: 1034 ms	1	1.12	CrossPosition	309	0	0	219	1	1	1034	.	SPAN_NONE	916.3	.	61.55	499.7	.	62.95	-171.81	NONE	LEFT	7.32	182	1477	.	[]
12	addicted	posttest	exercise	59	2	leftdot.PNG	15	left	experiment	206	1242	1	[]	[ 1]	206	1	.	1	1	CrossPosition	52785	1	Fixation: 1036 ms	1	0.69	CrossPosition	463	0	0	206	1	1	1036	.	SPAN_NONE	979.4	.	61.65	503.5	.	63.2	-8.26	NONE	RIGHT	9.5	1216	2534	.	[]
12	addicted	pretest	exercise	69	2	leftdot.PNG	15	left	experiment	196	1231	1	[]	[ 1]	196	1	.	1	1	CrossPosition	52785	1	Fixation: 1035 ms	1	0.36	CrossPosition	615	0	0	196	1	1	1035	.	SPAN_NONE	957.1	.	61.7	527.1	.	63.25	-1.19	NONE	RIGHT	11.63	264	1558	.	[]
12	addicted	pretest	exercise	70	2	rightdot.PNG	68	right	experiment	190	1218	1	[]	[ 1]	190	1	.	1	1	CrossPosition	52785	1	Fixation: 1028 ms	1	0.83	CrossPosition	549	0	0	190	1	1	1028	.	SPAN_NONE	927.8	.	61.65	514.8	.	63.1	178.96	NONE	LEFT	9.78	171	1454	.	[]
12	addicted	posttest	exercise	16	2	leftdot.PNG	22	left	experiment	416	1450	1	[]	[ 1]	416	1	.	1	1	CrossPosition	52785	1	Fixation: 1034 ms	1	0.74	CrossPosition	458	0	0	416	1	1	1034	.	SPAN_NONE	976.1	.	61.5	499.9	.	62.85	-5.39	NONE	RIGHT	6.25	304	1805	.	[]
12	addicted	pretest	exercise	68	2	rightdot.PNG	75	right	experiment	240	1273	1	[]	[ 1]	240	1	.	1	1	CrossPosition	52785	1	Fixation: 1033 ms	1	0.86	CrossPosition	570	0	0	240	1	1	1033	.	SPAN_NONE	944.9	.	61.5	498	.	62.9	-174.27	NONE	LEFT	10.82	482	1826	.	[]
12	addicted	posttest	exercise	13	2	leftdot.PNG	25	left	experiment	255	1282	1	[]	[ 1]	255	1	.	1	1	CrossPosition	52785	1	Fixation: 1027 ms	1	0.83	CrossPosition	328	0	0	255	1	1	1027	.	SPAN_NONE	932	.	61.55	509.9	.	62.95	-8.5	NONE	RIGHT	9.74	243	1585	.	[]
12	addicted	posttest	exercise	29	2	leftdot.PNG	8	left	experiment	279	1318	1	[]	[ 1]	279	1	.	1	1	CrossPosition	52785	1	Fixation: 1039 ms	1	0.94	CrossPosition	285	0	0	279	1	1	1039	.	SPAN_NONE	933.8	.	61.6	499	.	63	-12.57	NONE	RIGHT	8.62	475	1851	.	[]
12	addicted	pretest	exercise	71	2	rightdot.PNG	45	right	experiment	275	1307	1	[]	[ 1]	275	1	.	1	1	CrossPosition	52785	1	Fixation: 1032 ms	1	0.68	CrossPosition	553	0	0	275	1	1	1032	.	SPAN_NONE	961.2	.	61.55	503.8	.	62.95	-171.3	NONE	LEFT	10.67	179	1539	.	[]
12	addicted	pretest	exercise	72	2	leftdot.PNG	23	left	experiment	230	1259	1	[]	[ 1]	230	1	.	1	1	CrossPosition	52785	1	Fixation: 1029 ms	1	0.69	CrossPosition	545	0	0	230	1	1	1029	.	SPAN_NONE	936.8	.	61.65	517.5	.	63.15	-1.91	NONE	RIGHT	15.71	129	1468	.	[]
12	addicted	posttest	exercise	32	2	rightdot.PNG	48	right	experiment	238	1272	1	[]	[ 1]	238	1	.	1	1	CrossPosition	52785	1	Fixation: 1034 ms	1	1.01	CrossPosition	327	0	0	238	1	1	1034	.	SPAN_NONE	928.9	.	61.5	497.2	.	62.9	-172.57	NONE	LEFT	9.74	1198	2532	.	[]
12	addicted	pretest	exercise	13	2	leftdot.PNG	10	left	experiment	340	1369	1	[]	[ 1]	340	1	.	1	1	CrossPosition	52785	1	Fixation: 1029 ms	1	0.5	CrossPosition	457	0	0	340	1	1	1029	.	SPAN_NONE	942	.	61.7	530.6	.	63.25	-2.01	NONE	RIGHT	6.38	198	1614	.	[]
12	addicted	posttest	exercise	30	2	leftdot.PNG	34	left	experiment	234	1271	1	[]	[ 1]	234	1	.	1	1	CrossPosition	52785	1	Fixation: 1037 ms	1	0.61	CrossPosition	361	0	0	234	1	1	1037	.	SPAN_NONE	958.1	.	61.55	509	.	63	-12.41	NONE	RIGHT	10.93	1206	2536	.	[]
12	addicted	posttest	exercise	31	2	rightdot.PNG	72	right	experiment	188	1218	1	[]	[ 1]	188	1	.	1	1	CrossPosition	52785	1	Fixation: 1030 ms	1	0.65	CrossPosition	284	0	0	188	1	1	1030	.	SPAN_NONE	937.5	.	61.6	520.7	.	63.15	-170.38	NONE	LEFT	11.79	268	1549	.	[]
12	addicted	posttest	exercise	57	2	leftdot.PNG	33	left	experiment	224	1261	1	[]	[ 1]	224	1	.	1	1	CrossPosition	52785	1	Fixation: 1037 ms	1	0.29	CrossPosition	500	0	0	224	1	1	1037	.	SPAN_NONE	976.9	.	61.8	529.9	.	63.4	-3.17	NONE	RIGHT	9.32	607	1943	.	[]
12	addicted	posttest	exercise	58	2	rightdot.PNG	65	right	experiment	219	1249	1	[]	[ 1]	219	1	.	1	1	CrossPosition	52785	1	Fixation: 1030 ms	1	0.6	CrossPosition	329	0	0	219	1	1	1030	.	SPAN_NONE	950.5	.	61.6	513.4	.	63	-167.16	NONE	LEFT	8.39	167	1481	.	[]
12	addicted	posttest	exercise	56	2	rightdot.PNG	69	right	experiment	253	1283	1	[]	[ 1]	253	1	.	1	1	CrossPosition	52785	1	Fixation: 1030 ms	1	0.74	CrossPosition	350	0	0	253	1	1	1030	.	SPAN_NONE	947.9	.	61.5	505.1	.	62.9	-173.37	NONE	LEFT	10.09	157	1517	.	[]
12	addicted	posttest	exercise	6	2	rightdot.PNG	52	right	experiment	219	1247	1	[]	[ 1]	219	1	.	1	1	CrossPosition	52785	1	Fixation: 1028 ms	1	0.5	CrossPosition	401	0	0	219	1	1	1028	.	SPAN_NONE	954.9	.	61.65	518.3	.	63.15	-171.54	NONE	LEFT	11.8	1217	2527	.	[]
12	addicted	posttest	exercise	7	2	leftdot.PNG	19	left	experiment	245	1271	1	[]	[ 1]	245	1	.	1	1	CrossPosition	52785	1	Fixation: 1026 ms	1	0.52	CrossPosition	366	0	0	245	1	1	1026	.	SPAN_NONE	957.9	.	61.6	515.1	.	63.05	-9.74	NONE	RIGHT	12.04	1053	2388	.	[]
12	addicted	posttest	exercise	8	2	rightdot.PNG	54	right	experiment	250	1280	1	[]	[ 1]	250	1	.	1	1	CrossPosition	52785	1	Fixation: 1030 ms	1	1.21	CrossPosition	379	0	0	250	1	1	1030	.	SPAN_NONE	947.1	.	61.45	473.2	.	62.75	-162.43	NONE	LEFT	6.02	186	1504	.	[]
12	addicted	posttest	exercise	10	2	leftdot.PNG	18	left	experiment	242	1278	1	[]	[ 1]	242	1	.	1	1	CrossPosition	52785	1	Fixation: 1036 ms	1	0.46	CrossPosition	458	0	0	242	1	1	1036	.	SPAN_NONE	950.3	.	61.6	524.2	.	63.15	-2.93	NONE	RIGHT	8.34	142	1478	.	[]
12	addicted	pretest	exercise	9	2	rightdot.PNG	61	right	experiment	233	1268	1	[]	[ 1]	233	1	.	1	1	CrossPosition	52785	1	Fixation: 1035 ms	1	1.03	CrossPosition	479	0	0	233	1	1	1035	.	SPAN_NONE	917.4	.	61.65	507.4	.	63.1	-173.96	NONE	LEFT	11.24	930	2258	.	[]
12	addicted	pretest	exercise	10	2	leftdot.PNG	33	left	experiment	286	1319	1	[]	[ 1]	286	1	.	1	1	CrossPosition	52785	1	Fixation: 1033 ms	1	0.59	CrossPosition	462	0	0	286	1	1	1033	.	SPAN_NONE	943.4	.	61.65	520.3	.	63.15	-4.4	NONE	RIGHT	10.07	1162	2531	.	[]
12	addicted	pretest	exercise	12	2	rightdot.PNG	48	right	experiment	251	1278	1	[]	[ 1]	251	1	.	1	1	CrossPosition	52785	1	Fixation: 1027 ms	1	0.81	CrossPosition	461	0	0	251	1	1	1027	.	SPAN_NONE	947.8	.	61.6	499.9	.	63	-169.63	NONE	LEFT	11.94	149	1495	.	[]
12	addicted	pretest	exercise	27	2	rightdot.PNG	52	right	experiment	230	1257	1	[]	[ 1]	230	1	.	1	1	CrossPosition	52785	1	Fixation: 1027 ms	1	0.65	CrossPosition	446	0	0	230	1	1	1027	.	SPAN_NONE	929.6	.	61.7	556.5	.	63.3	-178.39	NONE	LEFT	12.66	148	1522	.	[]
12	addicted	posttest	exercise	17	2	leftdot.PNG	37	left	experiment	255	1286	1	[]	[ 1]	255	1	.	1	1	CrossPosition	52785	1	Fixation: 1031 ms	1	0.37	CrossPosition	399	0	0	255	1	1	1031	.	SPAN_NONE	958.8	.	61.6	525.4	.	63.05	-9.12	NONE	RIGHT	8.5	639	1986	.	[]
12	addicted	posttest	exercise	18	2	rightdot.PNG	73	right	experiment	177	1212	1	[]	[ 1]	177	1	.	1	1	CrossPosition	52785	1	Fixation: 1035 ms	1	1.17	CrossPosition	361	0	0	177	1	1	1035	.	SPAN_NONE	925.3	.	61.5	486.9	.	62.8	-170.11	NONE	LEFT	8.67	345	1608	.	[]
12	addicted	posttest	exercise	19	2	leftdot.PNG	20	left	experiment	296	1327	1	[]	[ 1]	296	1	.	1	1	CrossPosition	52785	1	Fixation: 1031 ms	1	0.68	CrossPosition	452	0	0	296	1	1	1031	.	SPAN_NONE	960.5	.	61.6	504.1	.	63.1	-7.16	NONE	RIGHT	10.68	1135	2529	.	[]
12	addicted	posttest	exercise	20	2	leftdot.PNG	23	left	experiment	244	1285	1	[]	[ 1]	244	1	.	1	1	CrossPosition	52785	1	Fixation: 1041 ms	1	0.75	CrossPosition	317	0	0	244	1	1	1041	.	SPAN_NONE	943	.	61.55	507.2	.	62.95	-7.11	NONE	RIGHT	12.08	305	1654	.	[]
12	addicted	posttest	exercise	22	2	rightdot.PNG	59	right	experiment	439	1473	1	[]	[ 1]	439	1	.	1	1	CrossPosition	52785	1	Fixation: 1034 ms	1	0.9	CrossPosition	350	0	0	439	1	1	1034	.	SPAN_NONE	952.5	.	61.5	492	.	62.9	-164.57	NONE	LEFT	5.45	208	1727	.	[]
12	addicted	posttest	exercise	23	2	leftdot.PNG	14	left	experiment	232	1268	1	[]	[ 1]	232	1	.	1	1	CrossPosition	52785	1	Fixation: 1036 ms	1	0.69	CrossPosition	289	0	0	232	1	1	1036	.	SPAN_NONE	941.6	.	61.6	512.6	.	63.05	-7.86	NONE	RIGHT	11.74	1037	2371	.	[]
12	addicted	posttest	exercise	24	2	leftdot.PNG	11	left	experiment	246	1274	1	[]	[ 1]	246	1	.	1	1	CrossPosition	52785	1	Fixation: 1028 ms	1	1.09	CrossPosition	327	0	0	246	1	1	1028	.	SPAN_NONE	947.2	.	61.5	480.6	.	62.85	-14.55	NONE	RIGHT	13.07	284	1638	.	[]
12	addicted	posttest	exercise	25	2	rightdot.PNG	42	right	experiment	217	1252	1	[]	[ 1]	217	1	.	1	1	CrossPosition	52785	1	Fixation: 1035 ms	1	0.96	CrossPosition	418	0	0	217	1	1	1035	.	SPAN_NONE	941.7	.	61.55	491.7	.	62.95	-168.94	NONE	LEFT	10.38	1205	2533	.	[]
12	addicted	pretest	exercise	73	2	rightdot.PNG	73	right	experiment	106	1136	1	[]	[ 1]	106	1	.	1	1	CrossPosition	52785	1	Fixation: 1030 ms	1	0.45	CrossPosition	551	0	0	106	1	1	1030	.	SPAN_NONE	950.6	.	61.65	525.1	.	63.2	-178.81	NONE	LEFT	9.41	1297	2529	.	[]
12	addicted	pretest	exercise	74	2	rightdot.PNG	41	right	experiment	220	1259	1	[]	[ 1]	220	1	.	1	1	CrossPosition	52785	1	Fixation: 1039 ms	1	1.21	CrossPosition	460	0	0	220	1	1	1039	.	SPAN_NONE	903.9	.	61.55	508	.	62.95	-176.22	NONE	LEFT	10.33	549	1868	.	[]
12	addicted	pretest	exercise	75	2	leftdot.PNG	39	left	experiment	301	1336	1	[]	[ 1]	301	1	.	1	1	CrossPosition	52785	1	Fixation: 1035 ms	1	0.7	CrossPosition	482	0	0	301	1	1	1035	.	SPAN_NONE	929.3	.	61.6	528.7	.	63.05	-5.54	NONE	RIGHT	6.56	122	1507	.	[]
12	addicted	pretest	exercise	26	2	leftdot.PNG	12	left	experiment	287	1315	1	[]	[ 1]	287	1	.	1	1	CrossPosition	52785	1	Fixation: 1028 ms	1	0.53	CrossPosition	413	0	0	287	1	1	1028	.	SPAN_NONE	946.8	.	61.65	521.1	.	63.1	-6.07	NONE	RIGHT	10.22	339	1719	.	[]
12	addicted	posttest	exercise	47	2	leftdot.PNG	35	left	experiment	270	1300	1	[]	[ 1]	270	1	.	1	1	CrossPosition	52785	1	Fixation: 1030 ms	1	0.33	CrossPosition	475	0	0	270	1	1	1030	.	SPAN_NONE	964.5	.	61.6	526.3	.	63.05	-6.47	NONE	RIGHT	9.62	315	1676	.	[]
12	addicted	posttest	exercise	33	2	leftdot.PNG	21	left	experiment	298	1326	1	[]	[ 1]	298	1	.	1	1	CrossPosition	52785	1	Fixation: 1028 ms	1	0.96	CrossPosition	297	0	0	298	1	1	1028	.	SPAN_NONE	914.7	.	61.6	521.8	.	63.05	-6.25	NONE	RIGHT	8.65	184	1572	.	[]
12	addicted	posttest	exercise	34	2	rightdot.PNG	61	right	experiment	255	1282	1	[]	[ 1]	255	1	.	1	1	CrossPosition	52785	1	Fixation: 1027 ms	1	0.93	CrossPosition	301	0	0	255	1	1	1027	.	SPAN_NONE	928.9	.	61.6	503.8	.	63	-167.36	NONE	LEFT	8.84	130	1472	.	[]
12	addicted	posttest	exercise	52	2	rightdot.PNG	43	right	experiment	204	1233	1	[]	[ 1]	204	1	.	1	1	CrossPosition	52785	1	Fixation: 1029 ms	1	1.18	CrossPosition	444	0	0	204	1	1	1029	.	SPAN_NONE	937.9	.	61.45	478	.	62.8	-170.43	NONE	LEFT	11.97	298	1595	.	[]
12	addicted	posttest	exercise	54	2	leftdot.PNG	12	left	experiment	232	1267	1	[]	[ 1]	232	1	.	1	1	CrossPosition	52785	1	Fixation: 1035 ms	1	0.97	CrossPosition	369	0	0	232	1	1	1035	.	SPAN_NONE	975.6	.	61.5	485.1	.	62.8	-6.93	NONE	RIGHT	6.83	116	1431	.	[]
12	addicted	posttest	exercise	55	2	rightdot.PNG	74	right	experiment	266	1307	1	[]	[ 1]	266	1	.	1	1	CrossPosition	52785	1	Fixation: 1041 ms	1	0.85	CrossPosition	373	0	0	266	1	1	1041	.	SPAN_NONE	957.3	.	61.55	493.8	.	63	-170.83	NONE	LEFT	10.65	1160	2539	.	[]
12	addicted	pretest	exercise	46	2	rightdot.PNG	54	right	experiment	276	1315	1	[]	[ 1]	276	1	.	1	1	CrossPosition	52785	1	Fixation: 1039 ms	1	0.74	CrossPosition	445	0	0	276	1	1	1039	.	SPAN_NONE	938.9	.	61.6	511.1	.	63.05	-168.79	NONE	LEFT	9.55	117	1513	.	[]
12	addicted	pretest	exercise	50	2	rightdot.PNG	47	right	experiment	241	1277	1	[]	[ 1]	241	1	.	1	1	CrossPosition	52785	1	Fixation: 1036 ms	1	0.49	CrossPosition	400	0	0	241	1	1	1036	.	SPAN_NONE	939.2	.	61.7	539	.	63.25	-172.28	NONE	LEFT	11.8	1178	2535	.	[]
12	addicted	pretest	exercise	51	2	leftdot.PNG	40	left	experiment	302	1394	2	[]	[ 1]	331	2	.	1	1	CrossPosition	52785	1	Fixation: 1092 ms	1	0.29	CrossPosition	462	0	0	331	2	2	1092	.	SPAN_NONE	955.9	.	61.7	534.4	.	63.3	-4.16	NONE	RIGHT	7.49	475	1921	.	[]
12	addicted	pretest	exercise	52	2	rightdot.PNG	62	right	experiment	261	1287	1	[]	[ 1]	261	1	.	1	1	CrossPosition	52785	1	Fixation: 1026 ms	1	0.59	CrossPosition	490	0	0	261	1	1	1026	.	SPAN_NONE	936.3	.	61.6	529.4	.	63.1	-175.74	NONE	LEFT	8.49	199	1540	.	[]
12	addicted	posttest	exercise	61	2	rightdot.PNG	63	right	experiment	426	1452	1	[]	[ 1]	426	1	.	1	1	CrossPosition	52785	1	Fixation: 1026 ms	1	0.61	CrossPosition	292	0	0	426	1	1	1026	.	SPAN_NONE	950.5	.	61.55	513.1	.	62.9	-172.1	NONE	LEFT	7.08	189	1694	.	[]
12	addicted	posttest	exercise	62	2	leftdot.PNG	17	left	experiment	255	1281	1	[]	[ 1]	255	1	.	1	1	CrossPosition	52785	1	Fixation: 1026 ms	1	0.82	CrossPosition	465	0	0	255	1	1	1026	.	SPAN_NONE	970.3	.	61.55	494.6	.	62.95	-5.05	NONE	RIGHT	8.45	98	1431	.	[]
12	addicted	posttest	exercise	64	2	leftdot.PNG	36	left	experiment	227	1255	1	[]	[ 1]	227	1	.	1	1	CrossPosition	52785	1	Fixation: 1028 ms	1	0.68	CrossPosition	398	0	0	227	1	1	1028	.	SPAN_NONE	937.9	.	61.6	516.9	.	63.05	-13.34	BEFORE	RIGHT	12.12	25	1529	.	[]
12	addicted	posttest	exercise	68	2	leftdot.PNG	7	left	experiment	222	1258	1	[]	[ 1]	222	1	.	1	1	CrossPosition	52785	1	Fixation: 1036 ms	1	0.55	CrossPosition	403	0	0	222	1	1	1036	.	SPAN_NONE	947.2	.	61.6	519.8	.	63.1	-1.59	NONE	RIGHT	9.73	1205	2535	.	[]
12	addicted	posttest	exercise	69	2	rightdot.PNG	50	right	experiment	226	1253	1	[]	[ 1]	226	1	.	1	1	CrossPosition	52785	1	Fixation: 1027 ms	1	0.81	CrossPosition	387	0	0	226	1	1	1027	.	SPAN_NONE	962.8	.	61.55	495.5	.	62.95	-170.63	NONE	LEFT	8.92	1188	2525	.	[]
12	addicted	posttest	exercise	71	2	rightdot.PNG	47	right	experiment	246	1281	1	[]	[ 1]	246	1	.	1	1	CrossPosition	52785	1	Fixation: 1035 ms	1	0.75	CrossPosition	364	0	0	246	1	1	1035	.	SPAN_NONE	936.7	.	61.6	513	.	63.1	-174.71	NONE	LEFT	5.47	155	1465	.	[]
12	addicted	posttest	exercise	72	2	leftdot.PNG	32	left	experiment	231	1261	1	[]	[ 1]	231	1	.	1	1	CrossPosition	52785	1	Fixation: 1030 ms	1	0.84	CrossPosition	376	0	0	231	1	1	1030	.	SPAN_NONE	968.2	.	61.6	493.3	.	63.1	-6.38	NONE	RIGHT	8.8	191	1512	.	[]
12	addicted	posttest	exercise	73	2	rightdot.PNG	49	right	experiment	283	1396	2	[]	[ 1]	356	2	.	1	1	CrossPosition	52785	1	Fixation: 1113 ms	1	0.53	CrossPosition	386	0	0	356	2	2	1113	.	SPAN_NONE	946.5	.	61.6	522.3	.	63.1	-169.47	NONE	LEFT	5.88	368	1804	.	[]
12	addicted	posttest	exercise	75	2	leftdot.PNG	31	left	experiment	269	1297	1	[]	[ 1]	269	1	.	1	1	CrossPosition	52785	1	Fixation: 1028 ms	1	0.83	CrossPosition	426	0	0	269	1	1	1028	.	SPAN_NONE	963.1	.	61.6	494.4	.	63	-5.83	NONE	RIGHT	10.15	1003	2366	.	[]
12	addicted	pretest	exercise	65	2	rightdot.PNG	56	right	experiment	264	1292	1	[]	[ 1]	264	1	.	1	1	CrossPosition	52785	1	Fixation: 1028 ms	1	0.5	CrossPosition	473	0	0	264	1	1	1028	.	SPAN_NONE	947.9	.	61.65	523.8	.	63.2	-169.83	NONE	LEFT	12.81	53	1444	.	[]
12	addicted	pretest	exercise	66	2	leftdot.PNG	22	left	experiment	252	1293	1	[]	[ 1]	252	1	.	1	1	CrossPosition	52785	1	Fixation: 1041 ms	1	0.82	CrossPosition	410	0	0	252	1	1	1041	.	SPAN_NONE	930.4	.	61.6	513.2	.	63.05	-2.26	NONE	RIGHT	9.9	1177	2539	.	[]
12	addicted	pretest	exercise	20	2	leftdot.PNG	6	left	experiment	244	1278	1	[]	[ 1]	244	1	.	1	1	CrossPosition	52785	1	Fixation: 1034 ms	1	0.22	CrossPosition	434	0	0	244	1	1	1034	.	SPAN_NONE	961.1	.	61.65	535.2	.	63.15	0.04	NONE	RIGHT	10.12	446	1793	.	[]
12	addicted	pretest	exercise	21	2	rightdot.PNG	55	right	experiment	252	1288	1	[]	[ 1]	252	1	.	1	1	CrossPosition	52785	1	Fixation: 1036 ms	1	0.68	CrossPosition	487	0	0	252	1	1	1036	.	SPAN_NONE	931.7	.	61.6	527.2	.	63.1	-174.05	NONE	LEFT	7.63	374	1711	.	[]
12	addicted	posttest	exercise	26	2	leftdot.PNG	40	left	experiment	211	1237	1	[]	[ 1]	211	1	.	1	1	CrossPosition	52785	1	Fixation: 1026 ms	1	0.86	CrossPosition	352	0	0	211	1	1	1026	.	SPAN_NONE	940.5	.	61.6	500.1	.	63.05	-6.73	NONE	RIGHT	10.95	1223	2524	.	[]
12	addicted	posttest	exercise	27	2	rightdot.PNG	46	right	experiment	206	1237	1	[]	[ 1]	206	1	.	1	1	CrossPosition	52785	1	Fixation: 1031 ms	1	0.93	CrossPosition	303	0	0	206	1	1	1031	.	SPAN_NONE	923.1	.	61.6	510.3	.	63	-173.38	NONE	LEFT	7.21	67	1364	.	[]
12	addicted	pretest	exercise	25	2	leftdot.PNG	26	left	experiment	222	1257	1	[]	[ 1]	222	1	.	1	1	CrossPosition	52785	1	Fixation: 1035 ms	1	0.68	CrossPosition	428	0	0	222	1	1	1035	.	SPAN_NONE	928.4	.	61.6	532.6	.	63.1	-5.25	NONE	RIGHT	16.09	185	1531	.	[]
12	addicted	posttest	exercise	46	2	rightdot.PNG	56	right	experiment	254	1279	1	[]	[ 1]	254	1	.	1	1	CrossPosition	52785	1	Fixation: 1025 ms	1	0.5	CrossPosition	442	0	0	254	1	1	1025	.	SPAN_NONE	965.3	.	61.6	515	.	63.05	-177.67	NONE	LEFT	10.66	139	1479	.	[]
12	addicted	pretest	exercise	40	2	leftdot.PNG	24	left	experiment	243	1284	1	[]	[ 1]	243	1	.	1	1	CrossPosition	52785	1	Fixation: 1041 ms	1	0.51	CrossPosition	466	0	0	243	1	1	1041	.	SPAN_NONE	967.6	.	61.65	514	.	63.15	-5.85	NONE	RIGHT	11.26	1040	2388	.	[]
12	addicted	pretest	exercise	28	2	leftdot.PNG	32	left	experiment	219	1247	1	[]	[ 1]	219	1	.	1	1	CrossPosition	52785	1	Fixation: 1028 ms	1	0.57	CrossPosition	461	0	0	219	1	1	1028	.	SPAN_NONE	939.1	.	61.65	526.4	.	63.2	-3.07	NONE	RIGHT	14.96	142	1468	.	[]
12	addicted	pretest	exercise	29	2	leftdot.PNG	36	left	experiment	273	1300	1	[]	[ 1]	273	1	.	1	1	CrossPosition	52785	1	Fixation: 1027 ms	1	0.68	CrossPosition	412	0	0	273	1	1	1027	.	SPAN_NONE	928.6	.	61.7	533.1	.	63.25	-4.02	NONE	RIGHT	9.38	200	1557	.	[]
12	addicted	pretest	exercise	31	2	leftdot.PNG	34	left	experiment	229	1255	1	[]	[ 1]	229	1	.	1	1	CrossPosition	52785	1	Fixation: 1026 ms	1	0.41	CrossPosition	507	0	0	229	1	1	1026	.	SPAN_NONE	953.2	.	61.65	525.8	.	63.2	-5.97	NONE	RIGHT	14.48	714	2043	.	[]
12	addicted	pretest	exercise	32	2	rightdot.PNG	44	right	experiment	242	1278	1	[]	[ 1]	242	1	.	1	1	CrossPosition	52785	1	Fixation: 1036 ms	1	0.86	CrossPosition	431	0	0	242	1	1	1036	.	SPAN_NONE	916.3	.	61.65	536.1	.	63.15	-172.22	NONE	LEFT	9.25	1050	2396	.	[]
12	addicted	posttest	exercise	37	2	leftdot.PNG	39	left	experiment	205	1237	1	[]	[ 1]	689	2	.	1	1	CrossPosition	52785	1	Fixation: 1032 ms	1	0.89	CrossPosition	269	0	0	205	1	1	1032	.	SPAN_NONE	915.9	.	61.7	533	.	63.25	-4.01	NONE	RIGHT	10.53	680	1988	.	[]
12	addicted	posttest	exercise	38	2	leftdot.PNG	28	left	experiment	219	1244	1	[]	[ 1]	219	1	.	1	1	CrossPosition	52785	1	Fixation: 1025 ms	1	0.94	CrossPosition	318	0	0	219	1	1	1025	.	SPAN_NONE	932.5	.	61.55	499.4	.	62.9	-9.59	NONE	RIGHT	10.38	1217	2523	.	[]
12	addicted	posttest	exercise	39	2	rightdot.PNG	45	right	experiment	239	1274	1	[]	[ 1]	239	1	.	1	1	CrossPosition	52785	1	Fixation: 1035 ms	1	0.81	CrossPosition	346	0	0	239	1	1	1035	.	SPAN_NONE	937.1	.	61.6	506.7	.	63.05	-172.5	NONE	LEFT	8.49	196	1531	.	[]
12	addicted	posttest	exercise	40	2	rightdot.PNG	75	right	experiment	241	1276	1	[]	[ 1]	241	1	.	1	1	CrossPosition	52785	1	Fixation: 1035 ms	1	1.04	CrossPosition	405	0	0	241	1	1	1035	.	SPAN_NONE	930.2	.	61.6	493.6	.	63	-169.83	NONE	LEFT	11.15	1164	2534	.	[]
12	addicted	posttest	exercise	41	2	leftdot.PNG	29	left	experiment	231	1256	1	[]	[ 1]	231	1	.	1	1	CrossPosition	52785	1	Fixation: 1025 ms	1	1.07	CrossPosition	375	0	0	231	1	1	1025	.	SPAN_NONE	966.4	.	61.5	478.3	.	62.8	-11.25	NONE	RIGHT	10.78	1215	2523	.	[]
12	addicted	posttest	exercise	42	2	rightdot.PNG	68	right	experiment	220	1261	1	[]	[ 1]	220	1	.	1	1	CrossPosition	52785	1	Fixation: 1041 ms	1	0.83	CrossPosition	326	0	0	220	1	1	1041	.	SPAN_NONE	924.8	.	61.6	518.9	.	63.05	-170.52	NONE	LEFT	11.34	255	1594	.	[]
12	addicted	posttest	exercise	44	2	leftdot.PNG	26	left	experiment	254	1294	1	[]	[ 1]	254	1	.	1	1	CrossPosition	52785	1	Fixation: 1040 ms	1	1.05	CrossPosition	253	0	0	254	1	1	1040	.	SPAN_NONE	910.4	.	61.65	517.3	.	63.15	-3.01	NONE	RIGHT	8.57	472	1818	.	[]
12	addicted	pretest	exercise	55	2	leftdot.PNG	35	left	experiment	308	1333	1	[]	[ 1]	308	1	.	1	1	CrossPosition	52785	1	Fixation: 1025 ms	1	0.44	CrossPosition	468	0	0	308	1	1	1025	.	SPAN_NONE	957.2	.	61.65	521.1	.	63.15	-3.82	NONE	RIGHT	6.41	124	1506	.	[]
12	addicted	pretest	exercise	56	2	rightdot.PNG	67	right	experiment	210	1239	1	[]	[ 1]	210	1	.	1	1	CrossPosition	52785	1	Fixation: 1029 ms	1	0.89	CrossPosition	417	0	0	210	1	1	1029	.	SPAN_NONE	914.2	.	61.7	540.9	.	63.25	-177.84	NONE	LEFT	7.86	1223	2527	.	[]
12	addicted	posttest	exercise	49	2	rightdot.PNG	44	right	experiment	211	1242	1	[]	[ 1]	211	1	.	1	1	CrossPosition	52785	1	Fixation: 1031 ms	1	1.08	CrossPosition	439	0	0	211	1	1	1031	.	SPAN_NONE	948.6	.	61.45	481.1	.	62.75	-171.41	NONE	LEFT	10.85	133	1444	.	[]
12	addicted	posttest	exercise	51	2	leftdot.PNG	27	left	experiment	231	1265	1	[]	[ 1]	231	1	.	1	1	CrossPosition	52785	1	Fixation: 1034 ms	1	0.97	CrossPosition	390	0	0	231	1	1	1034	.	SPAN_NONE	945.1	.	61.5	490.2	.	62.85	-6.24	NONE	RIGHT	9.54	1207	2532	.	[]
12	addicted	pretest	exercise	43	2	rightdot.PNG	49	right	experiment	258	1291	1	[]	[ 1]	258	1	.	1	1	CrossPosition	52785	1	Fixation: 1033 ms	1	0.7	CrossPosition	446	0	0	258	1	1	1033	.	SPAN_NONE	936.6	.	61.7	516.6	.	63.25	-172.07	NONE	LEFT	12.32	128	1508	.	[]
12	addicted	pretest	exercise	44	2	leftdot.PNG	14	left	experiment	255	1283	1	[]	[ 1]	255	1	.	1	1	CrossPosition	52785	1	Fixation: 1028 ms	1	0.6	CrossPosition	435	0	0	255	1	1	1028	.	SPAN_NONE	940.1	.	61.65	522.9	.	63.15	-3.43	NONE	RIGHT	9.12	830	2182	.	[]
12	addicted	pretest	exercise	45	2	rightdot.PNG	50	right	experiment	231	1269	1	[]	[ 1]	231	1	.	1	1	CrossPosition	52785	1	Fixation: 1038 ms	1	0.57	CrossPosition	538	0	0	231	1	1	1038	.	SPAN_NONE	949.4	.	61.7	516.6	.	63.2	-177.88	NONE	LEFT	8.75	163	1486	.	[]
12	addicted	pretest	exercise	18	2	leftdot.PNG	17	left	experiment	221	1250	1	[]	[ 1]	221	1	.	1	1	CrossPosition	52785	1	Fixation: 1029 ms	1	1.07	CrossPosition	451	0	0	221	1	1	1029	.	SPAN_NONE	922.5	.	61.55	497	.	62.9	-2.77	NONE	RIGHT	14.03	1200	2527	.	[]
12	addicted	pretest	exercise	47	2	leftdot.PNG	19	left	experiment	343	1383	1	[]	[ 1]	343	1	.	1	1	CrossPosition	52785	1	Fixation: 1040 ms	1	0.74	CrossPosition	413	0	0	343	1	1	1040	.	SPAN_NONE	931.2	.	61.6	520.2	.	63.1	0.91	NONE	RIGHT	10.55	1095	2539	.	[]
12	addicted	pretest	exercise	48	2	leftdot.PNG	38	left	experiment	298	1334	1	[]	[ 1]	298	1	.	1	1	CrossPosition	52785	1	Fixation: 1036 ms	1	0.26	CrossPosition	414	0	0	298	1	1	1036	.	SPAN_NONE	955.8	.	61.7	538.1	.	63.2	-3.72	NONE	RIGHT	9.42	1149	2535	.	[]
12	addicted	pretest	exercise	49	2	rightdot.PNG	74	right	experiment	245	1285	1	[]	[ 1]	245	1	.	1	1	CrossPosition	52785	1	Fixation: 1040 ms	1	1.03	CrossPosition	501	0	0	245	1	1	1040	.	SPAN_NONE	921.4	.	61.5	502.6	.	62.9	-172.69	NONE	LEFT	7.76	142	1496	.	[]
12	addicted	pretest	exercise	22	2	rightdot.PNG	53	right	experiment	248	1275	1	[]	[ 1]	248	1	.	1	1	CrossPosition	52785	1	Fixation: 1027 ms	1	0.14	CrossPosition	513	0	0	248	1	1	1027	.	SPAN_NONE	960.9	.	61.7	548.9	.	63.3	-172.49	NONE	LEFT	12.82	463	1812	.	[]
12	addicted	pretest	exercise	23	2	leftdot.PNG	31	left	experiment	354	1392	1	[]	[ 1]	354	1	.	1	1	CrossPosition	52785	1	Fixation: 1038 ms	1	0.76	CrossPosition	502	0	0	354	1	1	1038	.	SPAN_NONE	966.2	.	61.5	497.9	.	62.9	-14.6	NONE	RIGHT	6	126	1568	.	[]
12	addicted	pretest	exercise	24	2	rightdot.PNG	71	right	experiment	258	1294	1	[]	[ 1]	258	1	.	1	1	CrossPosition	52785	1	Fixation: 1036 ms	1	0.72	CrossPosition	439	0	0	258	1	1	1036	.	SPAN_NONE	938.4	.	61.6	512.9	.	63.05	-172.4	NONE	LEFT	10.71	441	1799	.	[]
12	addicted	pretest	exercise	39	2	rightdot.PNG	46	right	experiment	226	1258	1	[]	[ 1]	226	1	.	1	1	CrossPosition	52785	1	Fixation: 1032 ms	1	0.42	CrossPosition	509	0	0	226	1	1	1032	.	SPAN_NONE	952.6	.	61.65	525.8	.	63.25	-172.62	NONE	LEFT	11.01	1219	2530	.	[]
12	addicted	pretest	exercise	57	2	leftdot.PNG	25	left	experiment	288	1326	1	[]	[ 1]	288	1	.	1	1	CrossPosition	52785	1	Fixation: 1038 ms	1	0.29	CrossPosition	494	0	0	288	1	1	1038	.	SPAN_NONE	953.6	.	61.7	537.5	.	63.3	-4.65	NONE	RIGHT	11.91	1137	2537	.	[]
12	addicted	pretest	exercise	60	2	leftdot.PNG	8	left	experiment	160	1436	2	[]	[ 1]	382	2	.	1	1	CrossPosition	52785	1	Fixation: 1276 ms	1	1.6	CrossPosition	510	0	0	382	2	2	1276	.	SPAN_NONE	874.4	.	61.65	514.9	.	63.1	1.11	NONE	RIGHT	9.49	142	1631	.	[]
12	addicted	pretest	exercise	14	2	rightdot.PNG	51	right	experiment	215	1251	1	[]	[ 1]	215	1	.	1	1	CrossPosition	52785	1	Fixation: 1036 ms	1	0.69	CrossPosition	448	0	0	215	1	1	1036	.	SPAN_NONE	941.8	.	61.65	512.9	.	63.15	-166.45	NONE	LEFT	13.57	97	1415	.	[]
12	addicted	pretest	exercise	15	2	rightdot.PNG	65	right	experiment	266	1301	1	[]	[ 1]	266	1	.	1	1	CrossPosition	52785	1	Fixation: 1035 ms	1	0.83	CrossPosition	459	0	0	266	1	1	1035	.	SPAN_NONE	956.7	.	61.55	495.4	.	63	-167.34	NONE	LEFT	7.74	570	1919	.	[]
12	addicted	pretest	exercise	16	2	leftdot.PNG	30	left	experiment	239	1264	1	[]	[ 1]	239	1	.	1	1	CrossPosition	52785	1	Fixation: 1025 ms	1	0.29	CrossPosition	523	0	0	239	1	1	1025	.	SPAN_NONE	952.6	.	61.8	554	.	63.4	-2.2	NONE	RIGHT	17.13	117	1466	.	[]
12	addicted	pretest	exercise	63	2	leftdot.PNG	28	left	experiment	237	1270	1	[]	[ 1]	237	1	.	1	1	CrossPosition	52785	1	Fixation: 1033 ms	1	0.55	CrossPosition	448	0	0	237	1	1	1033	.	SPAN_NONE	941.2	.	61.65	526.4	.	63.15	-7.59	NONE	RIGHT	9.09	1198	2532	.	[]
12	addicted	pretest	exercise	19	2	rightdot.PNG	64	right	experiment	273	1311	1	[]	[ 1]	273	1	.	1	1	CrossPosition	52785	1	Fixation: 1038 ms	1	0.82	CrossPosition	450	0	0	273	1	1	1038	.	SPAN_NONE	931.9	.	61.6	511.5	.	63.05	-173.96	NONE	LEFT	9.11	444	1812	.	[]
12	addicted	pretest	exercise	33	2	leftdot.PNG	37	left	experiment	488	1526	1	[]	[ 1]	488	1	.	1	1	CrossPosition	52785	1	Fixation: 1038 ms	1	0.84	CrossPosition	442	0	0	488	1	1	1038	.	SPAN_NONE	924.1	.	61.65	518.9	.	63.2	-0.08	NONE	RIGHT	13.94	932	2537	.	[]
12	addicted	pretest	exercise	34	2	leftdot.PNG	13	left	experiment	328	1366	1	[]	[ 1]	328	1	.	1	1	CrossPosition	52785	1	Fixation: 1038 ms	1	0.71	CrossPosition	449	0	0	328	1	1	1038	.	SPAN_NONE	928.1	.	61.65	529	.	63.2	-5.21	NONE	RIGHT	13.41	1106	2537	.	[]
12	addicted	pretest	exercise	36	2	leftdot.PNG	9	left	experiment	294	1330	1	[]	[ 1]	294	1	.	1	1	CrossPosition	52785	1	Fixation: 1036 ms	1	1	CrossPosition	499	0	0	294	1	1	1036	.	SPAN_NONE	916.6	.	61.65	512.3	.	63.2	-5.77	BEFORE	RIGHT	14.12	239	1763	.	[]
12	addicted	pretest	exercise	37	2	rightdot.PNG	58	right	experiment	270	1301	1	[]	[ 1]	270	1	.	1	1	CrossPosition	52785	1	Fixation: 1031 ms	1	0.7	CrossPosition	504	0	0	270	1	1	1031	.	SPAN_NONE	930.4	.	61.65	525.9	.	63.15	-164.53	NONE	LEFT	8.98	144	1503	.	[]
12	addicted	pretest	exercise	38	2	leftdot.PNG	29	left	experiment	298	1334	1	[]	[ 1]	298	1	.	1	1	CrossPosition	52785	1	Fixation: 1036 ms	1	0.43	CrossPosition	435	0	0	298	1	1	1036	.	SPAN_NONE	944	.	61.7	537	.	63.2	-3.36	NONE	RIGHT	13.58	441	1840	.	[]
12	addicted	pretest	exercise	61	2	leftdot.PNG	20	left	experiment	309	1344	1	[]	[ 1]	309	1	.	1	1	CrossPosition	52785	1	Fixation: 1035 ms	1	1.09	CrossPosition	374	0	0	309	1	1	1035	.	SPAN_NONE	913.5	.	61.55	506.8	.	62.95	-1.81	NONE	RIGHT	10.01	1132	2534	.	[]
12	addicted	pretest	exercise	62	2	rightdot.PNG	57	right	experiment	218	1249	1	[]	[ 1]	218	1	.	1	1	CrossPosition	52785	1	Fixation: 1031 ms	1	0.74	CrossPosition	401	0	0	218	1	1	1031	.	SPAN_NONE	939.9	.	61.5	510	.	62.9	-176.2	NONE	LEFT	9.07	1234	2530	.	[]
12	addicted	pretest	exercise	41	2	leftdot.PNG	18	left	experiment	303	1334	1	[]	[ 1]	303	1	.	1	1	CrossPosition	52785	1	Fixation: 1031 ms	1	0.52	CrossPosition	539	0	0	303	1	1	1031	.	SPAN_NONE	946.5	.	61.75	569.8	.	63.4	1.14	NONE	RIGHT	11.02	1127	2530	.	[]
12	addicted	pretest	exercise	42	2	rightdot.PNG	63	right	experiment	223	1253	1	[]	[ 1]	223	1	.	1	1	CrossPosition	52785	1	Fixation: 1030 ms	1	0.57	CrossPosition	466	0	0	223	1	1	1030	.	SPAN_NONE	940.5	.	61.65	524.9	.	63.2	-173.57	NONE	LEFT	8.37	882	2194	.	[]
12	addicted	pretest	exercise	64	2	leftdot.PNG	27	left	experiment	275	1306	1	[]	[ 1]	275	1	.	1	1	CrossPosition	52785	1	Fixation: 1031 ms	1	0.47	CrossPosition	512	0	0	275	1	1	1031	.	SPAN_NONE	953.7	.	61.6	520.7	.	63.05	-7.1	NONE	RIGHT	11.62	703	2078	.	[]
14	addicted	posttest	exercise	12	2	rightdot.PNG	57	right	experiment	226	1253	1	[]	[ 1]	226	1	.	1	1	CrossPosition	52785	1	Fixation: 1027 ms	1	0.19	CrossPosition	449	0	0	226	1	1	1027	.	SPAN_NONE	979.8	.	62.05	552.5	.	63.95	177.35	NONE	LEFT	12.36	1207	2526	.	[]
14	addicted	posttest	exercise	14	2	leftdot.PNG	40	left	experiment	245	1282	1	[]	[ 1]	245	1	.	1	1	CrossPosition	52785	1	Fixation: 1037 ms	1	0.13	CrossPosition	425	0	0	245	1	1	1037	.	SPAN_NONE	963.3	.	61.75	551.8	.	63.4	1.99	NONE	RIGHT	8.3	53	1396	.	[]
14	addicted	pretest	exercise	58	2	leftdot.PNG	24	left	experiment	282	1309	1	[]	[ 1]	282	1	.	1	1	CrossPosition	52785	1	Fixation: 1027 ms	1	0.44	CrossPosition	335	0	0	282	1	1	1027	.	SPAN_NONE	976.8	.	61.85	573.5	.	63.6	-0.53	NONE	RIGHT	11.44	1149	2525	.	[]
14	addicted	posttest	exercise	69	2	rightdot.PNG	72	right	experiment	186	1216	1	[]	[ 1]	186	1	.	1	1	CrossPosition	52785	1	Fixation: 1030 ms	1	0.39	CrossPosition	384	0	0	186	1	1	1030	.	SPAN_NONE	986.7	.	62.15	564.4	.	64.2	177.38	NONE	LEFT	13.42	598	1878	.	[]
14	addicted	posttest	exercise	21	2	leftdot.PNG	36	left	experiment	190	1227	1	[]	[ 1]	190	1	.	1	1	CrossPosition	52785	1	Fixation: 1037 ms	1	0.65	CrossPosition	528	0	0	190	1	1	1037	.	SPAN_NONE	1010	.	61.85	551.5	.	63.45	3.41	NONE	RIGHT	11.32	1186	2479	.	[]
14	addicted	posttest	exercise	15	2	leftdot.PNG	35	left	experiment	283	1319	1	[]	[ 1]	283	1	.	1	1	CrossPosition	52785	1	Fixation: 1036 ms	1	0.49	CrossPosition	507	0	0	283	1	1	1036	.	SPAN_NONE	994.3	.	62.25	566	.	64.35	1.92	NONE	RIGHT	10.7	320	1696	.	[]
14	addicted	posttest	exercise	70	2	rightdot.PNG	71	right	experiment	226	1266	1	[]	[ 1]	226	1	.	1	1	CrossPosition	52785	1	Fixation: 1040 ms	1	0.14	CrossPosition	462	0	0	226	1	1	1040	.	SPAN_NONE	978.2	.	62.05	548.3	.	63.95	176.73	NONE	LEFT	11.61	487	1878	.	[]
14	addicted	pretest	exercise	59	2	rightdot.PNG	63	right	experiment	254	1285	1	[]	[ 1]	254	1	.	1	1	CrossPosition	52785	1	Fixation: 1031 ms	1	0.5	CrossPosition	452	0	0	254	1	1	1031	.	SPAN_NONE	977.9	.	61.85	577.6	.	63.55	-177.86	NONE	LEFT	5.83	39	1373	.	[]
14	addicted	posttest	exercise	48	2	leftdot.PNG	29	left	experiment	200	1231	1	[]	[ 1]	200	1	.	1	1	CrossPosition	52785	1	Fixation: 1031 ms	1	0.55	CrossPosition	463	0	0	200	1	1	1031	.	SPAN_NONE	978.3	.	62.5	580.8	.	64.85	4.42	NONE	RIGHT	10.71	1240	2530	.	[]
14	addicted	pretest	exercise	60	2	leftdot.PNG	25	left	experiment	181	1220	1	[]	[ 1]	181	1	.	1	1	CrossPosition	52785	1	Fixation: 1039 ms	1	0.23	CrossPosition	363	0	0	181	1	1	1039	.	SPAN_NONE	961.4	.	61.85	558.9	.	63.6	4.24	NONE	RIGHT	10.03	92	1379	.	[]
14	addicted	pretest	exercise	62	2	leftdot.PNG	15	left	experiment	258	1295	1	[]	[ 1]	504	2	.	1	1	CrossPosition	52785	1	Fixation: 1037 ms	1	0.26	CrossPosition	352	0	0	258	1	1	1037	.	SPAN_NONE	962.5	.	61.9	561.8	.	63.6	2.27	NONE	RIGHT	10.61	896	2242	.	[]
14	addicted	posttest	exercise	64	2	leftdot.PNG	9	left	experiment	173	1204	1	[]	[ 1]	173	1	.	1	1	CrossPosition	52785	1	Fixation: 1031 ms	1	0.87	CrossPosition	516	0	0	173	1	1	1031	.	SPAN_NONE	1021.8	.	61.9	565.4	.	63.65	2.92	NONE	RIGHT	11.01	400	1657	.	[]
14	addicted	posttest	exercise	65	2	rightdot.PNG	67	right	experiment	201	1243	1	[]	[ 1]	201	1	.	1	1	CrossPosition	52785	1	Fixation: 1042 ms	1	0.49	CrossPosition	515	0	0	201	1	1	1042	.	SPAN_NONE	998.9	.	61.8	555.8	.	63.45	178.27	AFTER	LEFT	11.02	634	1941	.	[]
14	addicted	posttest	exercise	40	2	leftdot.PNG	8	left	experiment	215	1252	1	[]	[ 1]	215	1	.	1	1	CrossPosition	52785	1	Fixation: 1037 ms	1	0.32	CrossPosition	441	0	0	215	1	1	1037	.	SPAN_NONE	951.1	.	61.8	555.2	.	63.4	0.79	NONE	RIGHT	12.16	667	1975	.	[]
14	addicted	posttest	exercise	22	2	leftdot.PNG	21	left	experiment	260	1299	1	[]	[ 1]	260	1	.	1	1	CrossPosition	52785	1	Fixation: 1039 ms	1	0.27	CrossPosition	532	0	0	260	1	1	1039	.	SPAN_NONE	985.6	.	61.75	552.8	.	63.4	2.72	NONE	RIGHT	10.44	491	1847	.	[]
14	addicted	pretest	exercise	63	2	rightdot.PNG	52	right	experiment	200	1237	1	[]	[ 1]	200	1	.	1	1	CrossPosition	52785	1	Fixation: 1037 ms	1	0.38	CrossPosition	392	0	0	200	1	1	1037	.	SPAN_NONE	968.6	.	62.2	570.9	.	64.25	178.22	NONE	LEFT	12.14	995	2295	.	[]
14	addicted	posttest	exercise	47	2	rightdot.PNG	65	right	experiment	224	1251	1	[]	[ 1]	224	1	.	1	1	CrossPosition	52785	1	Fixation: 1027 ms	1	0.36	CrossPosition	503	0	0	224	1	1	1027	.	SPAN_NONE	990.3	.	62.25	555	.	64.3	178.8	NONE	LEFT	12.11	1215	2526	.	[]
14	addicted	pretest	exercise	6	2	rightdot.PNG	55	right	experiment	279	1312	1	[]	[ 1]	279	1	.	1	1	CrossPosition	52785	1	Fixation: 1033 ms	1	0.63	CrossPosition	516	0	0	279	1	1	1033	.	SPAN_NONE	943.6	.	62.1	577.5	.	64.15	167.23	NONE	LEFT	11.98	259	1629	.	[]
14	addicted	posttest	exercise	49	2	leftdot.PNG	22	left	experiment	187	1228	1	[]	[ 1]	187	1	.	1	1	CrossPosition	52785	1	Fixation: 1041 ms	1	0.44	CrossPosition	576	0	0	187	1	1	1041	.	SPAN_NONE	961.3	.	61.85	573.3	.	63.6	1.73	NONE	RIGHT	11.63	819	2105	.	[]
14	addicted	posttest	exercise	23	2	rightdot.PNG	58	right	experiment	200	1235	1	[]	[ 1]	200	1	.	1	1	CrossPosition	52785	1	Fixation: 1035 ms	1	0.31	CrossPosition	525	0	0	200	1	1	1035	.	SPAN_NONE	987.4	.	61.95	555.1	.	63.85	177.91	NONE	LEFT	11.74	405	1698	.	[]
14	addicted	posttest	exercise	28	2	leftdot.PNG	17	left	experiment	174	1200	1	[]	[ 1]	174	1	.	1	1	CrossPosition	52785	1	Fixation: 1026 ms	1	0.27	CrossPosition	469	0	0	174	1	1	1026	.	SPAN_NONE	960.6	.	61.65	531.7	.	63.2	2.79	NONE	RIGHT	12.44	1130	2394	.	[]
14	addicted	posttest	exercise	29	2	leftdot.PNG	14	left	experiment	245	1277	1	[]	[ 1]	245	1	.	1	1	CrossPosition	52785	1	Fixation: 1032 ms	1	0.05	CrossPosition	486	0	0	245	1	1	1032	.	SPAN_NONE	972.2	.	62.1	544.6	.	64.1	1.13	NONE	RIGHT	8.33	112	1445	.	[]
14	addicted	posttest	exercise	66	2	rightdot.PNG	74	right	experiment	229	1269	1	[]	[ 1]	229	1	.	1	1	CrossPosition	52785	1	Fixation: 1040 ms	1	0.41	CrossPosition	428	0	0	229	1	1	1040	.	SPAN_NONE	986.1	.	62.2	566.3	.	64.35	175.29	NONE	LEFT	13.94	265	1615	.	[]
14	addicted	posttest	exercise	67	2	leftdot.PNG	11	left	experiment	236	1271	1	[]	[ 1]	236	1	.	1	1	CrossPosition	52785	1	Fixation: 1035 ms	1	0.08	CrossPosition	450	0	0	236	1	1	1035	.	SPAN_NONE	974.5	.	61.75	546.4	.	63.4	0.32	NONE	RIGHT	12.42	320	1659	.	[]
14	addicted	posttest	exercise	68	2	leftdot.PNG	19	left	experiment	248	1289	1	[]	[ 1]	248	1	.	1	1	CrossPosition	52785	1	Fixation: 1041 ms	1	0.19	CrossPosition	395	0	0	248	1	1	1041	.	SPAN_NONE	974.8	.	61.75	557.6	.	63.4	2.99	NONE	RIGHT	12.86	1148	2539	.	[]
14	addicted	posttest	exercise	16	2	rightdot.PNG	70	right	experiment	179	1208	1	[]	[ 1]	179	1	.	1	1	CrossPosition	52785	1	Fixation: 1029 ms	1	0.21	CrossPosition	442	0	0	179	1	1	1029	.	SPAN_NONE	957.4	.	61.75	541.5	.	63.3	177.88	NONE	LEFT	15.06	259	1548	.	[]
14	addicted	posttest	exercise	17	2	rightdot.PNG	50	right	experiment	225	1258	1	[]	[ 1]	225	1	.	1	1	CrossPosition	52785	1	Fixation: 1033 ms	1	0.23	CrossPosition	410	0	0	225	1	1	1033	.	SPAN_NONE	959.4	.	62.1	556.9	.	64.05	177.29	NONE	LEFT	10.54	423	1739	.	[]
14	addicted	posttest	exercise	18	2	leftdot.PNG	13	left	experiment	231	1270	1	[]	[ 1]	231	1	.	1	1	CrossPosition	52785	1	Fixation: 1039 ms	1	0.07	CrossPosition	470	0	0	231	1	1	1039	.	SPAN_NONE	966	.	61.8	549.4	.	63.4	3.51	NONE	RIGHT	11.69	1204	2537	.	[]
14	addicted	posttest	exercise	19	2	rightdot.PNG	59	right	experiment	171	1200	1	[]	[ 1]	171	1	.	1	1	CrossPosition	52785	1	Fixation: 1029 ms	1	0.15	CrossPosition	436	0	0	171	1	1	1029	.	SPAN_NONE	960.4	.	61.75	542.7	.	63.35	177.56	NONE	LEFT	13.57	263	1546	.	[]
14	addicted	posttest	exercise	20	2	rightdot.PNG	68	right	experiment	197	1228	1	[]	[ 1]	197	1	.	1	1	CrossPosition	52785	1	Fixation: 1031 ms	1	0.05	CrossPosition	446	0	0	197	1	1	1031	.	SPAN_NONE	966.8	.	61.75	545.3	.	63.35	-178.48	NONE	LEFT	11.91	327	1621	.	[]
14	addicted	pretest	exercise	72	2	rightdot.PNG	64	right	experiment	250	1283	1	[]	[ 1]	250	1	.	1	1	CrossPosition	52785	1	Fixation: 1033 ms	1	0.12	CrossPosition	467	0	0	250	1	1	1033	.	SPAN_NONE	976.2	.	61.7	543.4	.	63.3	-176.08	NONE	LEFT	11.13	375	1724	.	[]
14	addicted	posttest	exercise	24	2	rightdot.PNG	54	right	experiment	234	1265	1	[]	[ 1]	322	2	.	1	1	CrossPosition	52785	1	Fixation: 1031 ms	1	0.1	CrossPosition	453	0	0	234	1	1	1031	.	SPAN_NONE	971.3	.	61.75	540.4	.	63.35	178.34	NONE	LEFT	11.58	835	2158	.	[]
14	addicted	posttest	exercise	27	2	rightdot.PNG	66	right	experiment	190	1225	1	[]	[ 1]	190	1	.	1	1	CrossPosition	52785	1	Fixation: 1035 ms	1	0.76	CrossPosition	478	0	0	190	1	1	1035	.	SPAN_NONE	922.2	.	61.7	537.3	.	63.25	-179.27	NONE	LEFT	10.75	411	1691	.	[]
14	addicted	posttest	exercise	50	2	rightdot.PNG	73	right	experiment	199	1239	1	[]	[ 1]	199	1	.	1	1	CrossPosition	52785	1	Fixation: 1040 ms	1	0.43	CrossPosition	462	0	0	199	1	1	1040	.	SPAN_NONE	988.5	.	62.3	566.5	.	64.4	175.24	NONE	LEFT	15.18	286	1610	.	[]
14	addicted	posttest	exercise	51	2	leftdot.PNG	39	left	experiment	171	1201	1	[]	[ 1]	171	1	.	1	1	CrossPosition	52785	1	Fixation: 1030 ms	1	0.32	CrossPosition	496	0	0	171	1	1	1030	.	SPAN_NONE	985.5	.	61.8	558.6	.	63.45	4.48	NONE	RIGHT	11.57	1276	2529	.	[]
14	addicted	posttest	exercise	30	2	rightdot.PNG	60	right	experiment	227	1264	1	[]	[ 1]	227	1	.	1	1	CrossPosition	52785	1	Fixation: 1037 ms	1	0.2	CrossPosition	458	0	0	227	1	1	1037	.	SPAN_NONE	958.6	.	61.75	540.5	.	63.35	176.29	NONE	LEFT	10.57	34	1368	.	[]
14	addicted	posttest	exercise	31	2	rightdot.PNG	61	right	experiment	197	1233	1	[]	[ 1]	197	1	.	1	1	CrossPosition	52785	1	Fixation: 1036 ms	1	0.16	CrossPosition	438	0	0	197	1	1	1036	.	SPAN_NONE	960.7	.	61.7	541	.	63.35	178.55	NONE	LEFT	11.48	676	1981	.	[]
14	addicted	posttest	exercise	33	2	rightdot.PNG	52	right	experiment	181	1212	1	[]	[ 1]	181	1	.	1	1	CrossPosition	52785	1	Fixation: 1031 ms	1	0.18	CrossPosition	471	0	0	181	1	1	1031	.	SPAN_NONE	958.1	.	61.7	545	.	63.35	176.22	NONE	LEFT	11.99	447	1733	.	[]
14	addicted	posttest	exercise	34	2	leftdot.PNG	34	left	experiment	144	1172	1	[]	[ 1]	144	1	.	1	1	CrossPosition	52785	1	Fixation: 1028 ms	1	0.43	CrossPosition	464	0	0	144	1	1	1028	.	SPAN_NONE	996.5	.	62.15	548.6	.	64.15	2.61	NONE	RIGHT	9.6	390	1617	.	[]
14	addicted	pretest	exercise	65	2	rightdot.PNG	43	right	experiment	290	1331	1	[]	[ 1]	290	1	.	1	1	CrossPosition	52785	1	Fixation: 1041 ms	1	0.3	CrossPosition	413	0	0	290	1	1	1041	.	SPAN_NONE	952.9	.	61.75	555.6	.	63.45	-174.65	NONE	LEFT	9.84	554	1935	.	[]
14	addicted	pretest	exercise	66	2	rightdot.PNG	49	right	experiment	261	1287	1	[]	[ 1]	261	1	.	1	1	CrossPosition	52785	1	Fixation: 1026 ms	1	0.96	CrossPosition	371	0	0	261	1	1	1026	.	SPAN_NONE	931.4	.	61.95	594.5	.	63.7	179.88	NONE	LEFT	7.26	35	1381	.	[]
14	addicted	posttest	exercise	42	2	rightdot.PNG	56	right	experiment	244	1270	1	[]	[ 1]	244	1	.	1	1	CrossPosition	52785	1	Fixation: 1026 ms	1	0.36	CrossPosition	538	0	0	244	1	1	1026	.	SPAN_NONE	992.2	.	61.75	548.9	.	63.35	177.71	AFTER	LEFT	13.11	577	1931	.	[]
14	addicted	posttest	exercise	46	2	rightdot.PNG	45	right	experiment	194	1219	1	[]	[ 1]	194	1	.	1	1	CrossPosition	52785	1	Fixation: 1025 ms	1	0.32	CrossPosition	430	0	0	194	1	1	1025	.	SPAN_NONE	950.8	.	61.75	554.8	.	63.4	176.81	NONE	LEFT	13.21	862	2153	.	[]
14	addicted	posttest	exercise	59	2	rightdot.PNG	75	right	experiment	211	1253	1	[]	[ 1]	211	1	.	1	1	CrossPosition	52785	1	Fixation: 1042 ms	1	0.28	CrossPosition	443	0	0	211	1	1	1042	.	SPAN_NONE	984.4	.	61.8	556.4	.	63.5	-179.71	NONE	LEFT	9.61	314	1626	.	[]
14	addicted	pretest	exercise	73	2	leftdot.PNG	17	left	experiment	248	1289	1	[]	[ 1]	248	1	.	1	1	CrossPosition	52785	1	Fixation: 1041 ms	1	1.39	CrossPosition	401	0	0	248	1	1	1041	.	SPAN_NONE	1040.6	.	61.95	599.2	.	63.8	4.85	NONE	RIGHT	11.41	517	1871	.	[]
14	addicted	pretest	exercise	75	2	rightdot.PNG	72	right	experiment	252	1290	1	[]	[ 1]	252	1	.	1	1	CrossPosition	52785	1	Fixation: 1038 ms	1	0.72	CrossPosition	409	0	0	252	1	1	1038	.	SPAN_NONE	998	.	61.9	582	.	63.6	179.61	NONE	LEFT	11.73	177	1531	.	[]
14	addicted	posttest	exercise	63	2	rightdot.PNG	62	right	experiment	218	1252	1	[]	[ 1]	218	1	.	1	1	CrossPosition	52785	1	Fixation: 1034 ms	1	0.18	CrossPosition	457	0	0	218	1	1	1034	.	SPAN_NONE	972.9	.	61.8	557.8	.	63.4	177.24	NONE	LEFT	12	721	2053	.	[]
14	addicted	posttest	exercise	8	2	rightdot.PNG	42	right	experiment	127	1167	1	[]	[ 1]	127	1	.	1	1	CrossPosition	52785	1	Fixation: 1040 ms	1	0.21	CrossPosition	530	0	0	127	1	1	1040	.	SPAN_NONE	979	.	61.7	536.7	.	63.3	172.99	NONE	LEFT	4.85	31	1236	.	[]
14	addicted	posttest	exercise	9	2	rightdot.PNG	48	right	experiment	243	1279	1	[]	[ 1]	243	1	.	1	1	CrossPosition	52785	1	Fixation: 1036 ms	1	0.08	CrossPosition	456	0	0	243	1	1	1036	.	SPAN_NONE	969.2	.	61.7	541.4	.	63.3	178.49	NONE	LEFT	10.01	366	1715	.	[]
14	addicted	posttest	exercise	10	2	leftdot.PNG	10	left	experiment	203	1243	1	[]	[ 1]	203	1	.	1	1	CrossPosition	52785	1	Fixation: 1040 ms	1	0.08	CrossPosition	505	0	0	203	1	1	1040	.	SPAN_NONE	966.8	.	61.75	550.8	.	63.35	2.21	NONE	RIGHT	9.35	124	1417	.	[]
14	addicted	posttest	exercise	11	2	leftdot.PNG	32	left	experiment	254	1331	2	[]	[ 1]	254	1	.	1	1	CrossPosition	52785	1	Fixation: 1077 ms	1	0.19	CrossPosition	524	0	0	254	1	1	1077	.	SPAN_NONE	974.7	.	61.75	557.5	.	63.45	5.63	NONE	RIGHT	11.57	355	1751	.	[]
14	addicted	pretest	exercise	43	2	leftdot.PNG	40	left	experiment	209	1248	1	[]	[ 1]	209	1	.	1	1	CrossPosition	52785	1	Fixation: 1039 ms	1	0.24	CrossPosition	400	0	0	209	1	1	1039	.	SPAN_NONE	978.7	.	61.8	559.1	.	63.45	4.15	NONE	RIGHT	8.16	31	1340	.	[]
14	addicted	pretest	exercise	45	2	rightdot.PNG	44	right	experiment	240	1267	1	[]	[ 1]	240	1	.	1	1	CrossPosition	52785	1	Fixation: 1027 ms	1	0.37	CrossPosition	367	0	0	240	1	1	1027	.	SPAN_NONE	964.1	.	61.85	569.5	.	63.55	-176.71	NONE	LEFT	12.33	145	1537	.	[]
14	addicted	pretest	exercise	46	2	leftdot.PNG	11	left	experiment	240	1265	1	[]	[ 1]	240	1	.	1	1	CrossPosition	52785	1	Fixation: 1025 ms	1	0.33	CrossPosition	376	0	0	240	1	1	1025	.	SPAN_NONE	978.3	.	61.65	527.4	.	63.15	6.98	NONE	RIGHT	8.91	103	1433	.	[]
14	addicted	posttest	exercise	72	2	rightdot.PNG	43	right	experiment	195	1222	1	[]	[ 1]	195	1	.	1	1	CrossPosition	52785	1	Fixation: 1027 ms	1	1	CrossPosition	484	0	0	195	1	1	1027	.	SPAN_NONE	1032.2	.	61.8	552.2	.	63.45	178.31	NONE	LEFT	12.93	694	1994	.	[]
14	addicted	posttest	exercise	73	2	leftdot.PNG	37	left	experiment	232	1265	1	[]	[ 1]	232	1	.	1	1	CrossPosition	52785	1	Fixation: 1033 ms	1	0.38	CrossPosition	384	0	0	232	1	1	1033	.	SPAN_NONE	993.8	.	61.75	549.6	.	63.35	4.2	NONE	RIGHT	13.38	265	1612	.	[]
14	addicted	posttest	exercise	74	2	rightdot.PNG	47	right	experiment	217	1257	1	[]	[ 1]	217	1	.	1	1	CrossPosition	52785	1	Fixation: 1040 ms	1	0.2	CrossPosition	371	0	0	217	1	1	1040	.	SPAN_NONE	977.2	.	61.75	556.7	.	63.4	177.92	NONE	LEFT	12.62	1207	2539	.	[]
14	addicted	posttest	exercise	75	2	leftdot.PNG	16	left	experiment	239	1281	1	[]	[ 1]	239	1	.	1	1	CrossPosition	52785	1	Fixation: 1042 ms	1	0.73	CrossPosition	471	0	0	239	1	1	1042	.	SPAN_NONE	1015	.	62.35	552.9	.	64.55	4.29	NONE	RIGHT	11.1	1194	2540	.	[]
14	addicted	pretest	exercise	53	2	rightdot.PNG	71	right	experiment	220	1252	1	[]	[ 1]	220	1	.	1	1	CrossPosition	52785	1	Fixation: 1032 ms	1	0.49	CrossPosition	338	0	0	220	1	1	1032	.	SPAN_NONE	975.2	.	61.85	577.8	.	63.65	-175.67	NONE	LEFT	11.74	624	1957	.	[]
14	addicted	pretest	exercise	55	2	leftdot.PNG	9	left	experiment	247	1279	1	[]	[ 1]	247	1	.	1	1	CrossPosition	52785	1	Fixation: 1032 ms	1	0.66	CrossPosition	346	0	0	247	1	1	1032	.	SPAN_NONE	991.9	.	61.9	581.9	.	63.6	3.21	NONE	RIGHT	11.21	135	1473	.	[]
14	addicted	pretest	exercise	56	2	rightdot.PNG	56	right	experiment	264	1296	1	[]	[ 1]	264	1	.	1	1	CrossPosition	52785	1	Fixation: 1032 ms	1	0.67	CrossPosition	307	0	0	264	1	1	1032	.	SPAN_NONE	973.7	.	61.95	589.8	.	63.8	179.97	NONE	LEFT	13.75	464	1848	.	[]
14	addicted	pretest	exercise	57	2	leftdot.PNG	20	left	experiment	184	1212	1	[]	[ 1]	184	1	.	1	1	CrossPosition	52785	1	Fixation: 1028 ms	1	0.15	CrossPosition	373	0	0	184	1	1	1028	.	SPAN_NONE	978.2	.	61.8	550.7	.	63.4	0.84	NONE	RIGHT	10.43	139	1409	.	[]
14	addicted	pretest	exercise	10	2	leftdot.PNG	36	left	experiment	282	1314	1	[]	[ 1]	282	1	.	1	1	CrossPosition	52785	1	Fixation: 1032 ms	1	0.28	CrossPosition	472	0	0	282	1	1	1032	.	SPAN_NONE	954.4	.	61.65	536.9	.	63.15	6.15	NONE	RIGHT	9.45	38	1406	.	[]
14	addicted	pretest	exercise	11	2	rightdot.PNG	47	right	experiment	274	1312	1	[]	[ 1]	274	1	.	1	1	CrossPosition	52785	1	Fixation: 1038 ms	1	0.46	CrossPosition	447	0	0	274	1	1	1038	.	SPAN_NONE	940.9	.	61.75	542.5	.	63.3	-177.03	NONE	LEFT	8.24	85	1451	.	[]
14	addicted	pretest	exercise	12	2	leftdot.PNG	31	left	experiment	230	1259	1	[]	[ 1]	230	1	.	1	1	CrossPosition	52785	1	Fixation: 1029 ms	1	0.29	CrossPosition	418	0	0	230	1	1	1029	.	SPAN_NONE	951.3	.	61.75	547.7	.	63.4	5.36	NONE	RIGHT	9.9	752	2064	.	[]
14	addicted	pretest	exercise	13	2	leftdot.PNG	8	left	experiment	222	1252	1	[]	[ 1]	222	1	.	1	1	CrossPosition	52785	1	Fixation: 1030 ms	1	0.29	CrossPosition	448	0	0	222	1	1	1030	.	SPAN_NONE	951.4	.	61.75	542.7	.	63.35	4.64	NONE	RIGHT	11.08	123	1436	.	[]
14	addicted	posttest	exercise	36	2	rightdot.PNG	53	right	experiment	178	1205	1	[]	[ 1]	178	1	.	1	1	CrossPosition	52785	1	Fixation: 1027 ms	1	0.19	CrossPosition	581	0	0	178	1	1	1027	.	SPAN_NONE	962.7	.	61.8	556.9	.	63.45	176.95	AFTER	LEFT	12.22	296	1564	.	[]
14	addicted	posttest	exercise	37	2	rightdot.PNG	63	right	experiment	165	1251	2	[]	[ 1]	202	2	.	1	1	CrossPosition	52785	1	Fixation: 1086 ms	1	0.09	CrossPosition	533	0	0	202	2	2	1086	.	SPAN_NONE	974.9	.	61.7	547.9	.	63.35	175.91	NONE	LEFT	10.89	855	2172	.	[]
14	addicted	pretest	exercise	69	2	rightdot.PNG	57	right	experiment	192	1223	1	[]	[ 1]	192	1	.	1	1	CrossPosition	52785	1	Fixation: 1031 ms	1	0.75	CrossPosition	359	0	0	192	1	1	1031	.	SPAN_NONE	941.3	.	62.3	585.8	.	64.55	-178	NONE	LEFT	14.55	286	1633	.	[]
14	addicted	pretest	exercise	71	2	rightdot.PNG	60	right	experiment	254	1286	1	[]	[ 1]	254	1	.	1	1	CrossPosition	52785	1	Fixation: 1032 ms	1	0.66	CrossPosition	483	0	0	254	1	1	1032	.	SPAN_NONE	987.3	.	61.9	585.2	.	63.65	-176.85	NONE	LEFT	10.78	819	2161	.	[]
14	addicted	pretest	exercise	20	2	rightdot.PNG	66	right	experiment	188	1219	1	[]	[ 1]	188	1	.	1	1	CrossPosition	52785	1	Fixation: 1031 ms	1	0.49	CrossPosition	413	0	0	188	1	1	1031	.	SPAN_NONE	938.8	.	61.75	552.2	.	63.35	176.47	NONE	LEFT	13.3	363	1658	.	[]
14	addicted	pretest	exercise	22	2	rightdot.PNG	70	right	experiment	191	1221	1	[]	[ 1]	191	1	.	1	1	CrossPosition	52785	1	Fixation: 1030 ms	1	0.67	CrossPosition	405	0	0	191	1	1	1030	.	SPAN_NONE	1009.4	.	62.05	560	.	64	177.46	NONE	LEFT	12.84	465	1757	.	[]
14	addicted	pretest	exercise	23	2	rightdot.PNG	75	right	experiment	205	1234	1	[]	[ 1]	205	1	.	1	1	CrossPosition	52785	1	Fixation: 1029 ms	1	0.18	CrossPosition	396	0	0	205	1	1	1029	.	SPAN_NONE	965.3	.	62.15	557	.	64.15	179.38	NONE	LEFT	9.93	77	1375	.	[]
14	addicted	pretest	exercise	25	2	rightdot.PNG	69	right	experiment	164	1196	1	[]	[ 1]	164	1	.	1	1	CrossPosition	52785	1	Fixation: 1032 ms	1	0.38	CrossPosition	521	0	0	164	1	1	1032	.	SPAN_NONE	992.8	.	61.75	553	.	63.4	-179.59	NONE	LEFT	13.44	297	1563	.	[]
14	addicted	pretest	exercise	26	2	rightdot.PNG	48	right	experiment	211	1247	1	[]	[ 1]	211	1	.	1	1	CrossPosition	52785	1	Fixation: 1036 ms	1	0.32	CrossPosition	463	0	0	211	1	1	1036	.	SPAN_NONE	979.2	.	61.8	564.4	.	63.45	177.57	NONE	LEFT	10.39	167	1473	.	[]
14	addicted	pretest	exercise	27	2	leftdot.PNG	27	left	experiment	221	1254	1	[]	[ 1]	221	1	.	1	1	CrossPosition	52785	1	Fixation: 1033 ms	1	0.35	CrossPosition	442	0	0	221	1	1	1033	.	SPAN_NONE	963.2	.	61.8	568.3	.	63.45	3.45	NONE	RIGHT	12.42	1197	2531	.	[]
14	addicted	posttest	exercise	52	2	leftdot.PNG	7	left	experiment	254	1287	1	[]	[ 1]	254	1	.	1	1	CrossPosition	52785	1	Fixation: 1033 ms	1	0.08	CrossPosition	489	0	0	254	1	1	1033	.	SPAN_NONE	969.5	.	61.75	551.5	.	63.4	4.2	NONE	RIGHT	11.72	1182	2533	.	[]
14	addicted	posttest	exercise	53	2	rightdot.PNG	46	right	experiment	221	1260	1	[]	[ 1]	221	1	.	1	1	CrossPosition	52785	1	Fixation: 1039 ms	1	0.3	CrossPosition	445	0	0	221	1	1	1039	.	SPAN_NONE	962.7	.	61.8	564.2	.	63.5	176.97	NONE	LEFT	15.14	123	1469	.	[]
14	addicted	posttest	exercise	54	2	leftdot.PNG	27	left	experiment	221	1258	1	[]	[ 1]	221	1	.	1	1	CrossPosition	52785	1	Fixation: 1037 ms	1	0.63	CrossPosition	546	0	0	221	1	1	1037	.	SPAN_NONE	1004.3	.	61.85	565.2	.	63.45	1.67	NONE	RIGHT	6.88	120	1423	.	[]
14	addicted	posttest	exercise	55	2	rightdot.PNG	51	right	experiment	258	1289	1	[]	[ 1]	258	1	.	1	1	CrossPosition	52785	1	Fixation: 1031 ms	1	0.12	CrossPosition	450	0	0	258	1	1	1031	.	SPAN_NONE	977	.	61.75	544.2	.	63.35	174.13	NONE	LEFT	13.61	1164	2529	.	[]
14	addicted	posttest	exercise	56	2	leftdot.PNG	23	left	experiment	292	1332	1	[]	[ 1]	292	1	.	1	1	CrossPosition	52785	1	Fixation: 1040 ms	1	0.3	CrossPosition	407	0	0	292	1	1	1040	.	SPAN_NONE	980.5	.	62.15	562.1	.	64.25	3.27	NONE	RIGHT	10.02	628	2011	.	[]
14	addicted	posttest	exercise	57	2	rightdot.PNG	55	right	experiment	182	1211	1	[]	[ 1]	182	1	.	1	1	CrossPosition	52785	1	Fixation: 1029 ms	1	0.48	CrossPosition	550	0	0	182	1	1	1029	.	SPAN_NONE	997.8	.	61.85	558.4	.	63.5	176.4	AFTER	LEFT	12.71	942	2220	.	[]
14	addicted	posttest	exercise	58	2	leftdot.PNG	24	left	experiment	255	1285	1	[]	[ 1]	255	1	.	1	1	CrossPosition	52785	1	Fixation: 1030 ms	1	0.55	CrossPosition	516	0	0	255	1	1	1030	.	SPAN_NONE	1004	.	61.75	544.5	.	63.35	2.35	NONE	RIGHT	8.58	433	1765	.	[]
14	addicted	pretest	exercise	34	2	leftdot.PNG	38	left	experiment	185	1212	1	[]	[ 1]	185	1	.	1	1	CrossPosition	52785	1	Fixation: 1027 ms	1	0.13	CrossPosition	422	0	0	185	1	1	1027	.	SPAN_NONE	962.2	.	61.75	542.9	.	63.35	-1.66	NONE	RIGHT	9.63	40	1302	.	[]
14	addicted	posttest	exercise	60	2	rightdot.PNG	44	right	experiment	237	1270	1	[]	[ 1]	237	1	.	1	1	CrossPosition	52785	1	Fixation: 1033 ms	1	0.64	CrossPosition	439	0	0	237	1	1	1033	.	SPAN_NONE	1007.9	.	61.8	558	.	63.5	179.99	NONE	LEFT	10.71	238	1566	.	[]
14	addicted	posttest	exercise	61	2	leftdot.PNG	18	left	experiment	213	1244	1	[]	[ 1]	213	1	.	1	1	CrossPosition	52785	1	Fixation: 1031 ms	1	0.12	CrossPosition	586	0	0	213	1	1	1031	.	SPAN_NONE	973.1	.	61.75	539.5	.	63.4	2.28	BEFORE	RIGHT	11.2	271	1738	.	[]
14	addicted	posttest	exercise	7	2	leftdot.PNG	26	left	experiment	171	1208	1	[]	[ 1]	171	1	.	1	1	CrossPosition	52785	1	Fixation: 1037 ms	1	0.53	CrossPosition	476	0	0	171	1	1	1037	.	SPAN_NONE	948.9	.	61.85	519.5	.	63.55	0.47	AFTER	RIGHT	11.57	867	2126	.	[]
14	addicted	pretest	exercise	39	2	leftdot.PNG	10	left	experiment	201	1227	1	[]	[ 1]	201	1	.	1	1	CrossPosition	52785	1	Fixation: 1026 ms	1	0.17	CrossPosition	394	0	0	201	1	1	1026	.	SPAN_NONE	958.7	.	61.75	548.8	.	63.35	2.34	NONE	RIGHT	11.43	386	1683	.	[]
14	addicted	pretest	exercise	40	2	leftdot.PNG	19	left	experiment	260	1287	1	[]	[ 1]	260	1	.	1	1	CrossPosition	52785	1	Fixation: 1027 ms	1	0.58	CrossPosition	369	0	0	260	1	1	1027	.	SPAN_NONE	957.8	.	61.9	581.9	.	63.65	-0.16	NONE	RIGHT	10.87	465	1807	.	[]
14	addicted	pretest	exercise	41	2	rightdot.PNG	62	right	experiment	253	1290	1	[]	[ 1]	253	1	.	1	1	CrossPosition	52785	1	Fixation: 1037 ms	1	0.42	CrossPosition	377	0	0	253	1	1	1037	.	SPAN_NONE	965.6	.	61.85	572.9	.	63.6	179.46	NONE	LEFT	6.45	33	1380	.	[]
14	addicted	pretest	exercise	42	2	rightdot.PNG	74	right	experiment	267	1295	1	[]	[ 1]	267	1	.	1	1	CrossPosition	52785	1	Fixation: 1028 ms	1	0.61	CrossPosition	422	0	0	267	1	1	1028	.	SPAN_NONE	1000	.	61.8	570.3	.	63.5	-177.63	NONE	LEFT	11.51	331	1691	.	[]
14	addicted	pretest	exercise	28	2	rightdot.PNG	59	right	experiment	212	1246	1	[]	[ 1]	212	1	.	1	1	CrossPosition	52785	1	Fixation: 1034 ms	1	0.21	CrossPosition	425	0	0	212	1	1	1034	.	SPAN_NONE	965.7	.	61.8	559.3	.	63.45	176.7	NONE	LEFT	8.29	37	1346	.	[]
14	addicted	pretest	exercise	44	2	rightdot.PNG	65	right	experiment	305	1335	1	[]	[ 1]	305	1	.	1	1	CrossPosition	52785	1	Fixation: 1030 ms	1	0.58	CrossPosition	347	0	0	305	1	1	1030	.	SPAN_NONE	949.8	.	62.1	578.1	.	64.1	-179.47	NONE	LEFT	11.45	239	1628	.	[]
14	addicted	pretest	exercise	14	2	rightdot.PNG	58	right	experiment	226	1257	1	[]	[ 1]	226	1	.	1	1	CrossPosition	52785	1	Fixation: 1031 ms	1	0.36	CrossPosition	454	0	0	226	1	1	1031	.	SPAN_NONE	951.4	.	61.8	560.6	.	63.45	-179.87	NONE	LEFT	12.39	506	1836	.	[]
14	addicted	pretest	exercise	15	2	leftdot.PNG	34	left	experiment	217	1252	1	[]	[ 1]	217	1	.	1	1	CrossPosition	52785	1	Fixation: 1035 ms	1	0.58	CrossPosition	444	0	0	217	1	1	1035	.	SPAN_NONE	933	.	61.8	548.9	.	63.4	6.86	NONE	RIGHT	11.92	117	1431	.	[]
14	addicted	pretest	exercise	47	2	rightdot.PNG	67	right	experiment	190	1225	1	[]	[ 1]	190	1	.	1	1	CrossPosition	52785	1	Fixation: 1035 ms	1	0.08	CrossPosition	378	0	0	190	1	1	1035	.	SPAN_NONE	974.5	.	61.75	548.6	.	63.35	-177.41	BOTH	LEFT	13.58	84	1429	.	[]
14	addicted	pretest	exercise	48	2	rightdot.PNG	73	right	experiment	260	1287	1	[]	[ 1]	260	1	.	1	1	CrossPosition	52785	1	Fixation: 1027 ms	1	0.61	CrossPosition	377	0	0	260	1	1	1027	.	SPAN_NONE	1002.3	.	61.8	566.8	.	63.45	-179.11	NONE	LEFT	11.73	202	1571	.	[]
14	addicted	pretest	exercise	49	2	leftdot.PNG	26	left	experiment	265	1297	1	[]	[ 1]	265	1	.	1	1	CrossPosition	52785	1	Fixation: 1032 ms	1	0.62	CrossPosition	363	0	0	265	1	1	1032	.	SPAN_NONE	966.2	.	61.9	586.4	.	63.6	0.91	NONE	RIGHT	10.97	249	1634	.	[]
14	addicted	pretest	exercise	50	2	leftdot.PNG	13	left	experiment	268	1301	1	[]	[ 1]	268	1	.	1	1	CrossPosition	52785	1	Fixation: 1033 ms	1	0.42	CrossPosition	354	0	0	268	1	1	1033	.	SPAN_NONE	990.6	.	61.8	563	.	63.45	5.31	NONE	RIGHT	12.99	393	1776	.	[]
14	addicted	pretest	exercise	7	2	leftdot.PNG	12	left	experiment	221	1252	1	[]	[ 1]	221	1	.	1	1	CrossPosition	52785	1	Fixation: 1031 ms	1	0.2	CrossPosition	506	0	0	221	1	1	1031	.	SPAN_NONE	962.1	.	61.7	536.6	.	63.25	8.74	NONE	RIGHT	9.23	846	2154	.	[]
14	addicted	pretest	exercise	8	2	rightdot.PNG	42	right	experiment	263	1299	1	[]	[ 1]	263	1	.	1	1	CrossPosition	52785	1	Fixation: 1036 ms	1	0.51	CrossPosition	485	0	0	263	1	1	1036	.	SPAN_NONE	939.2	.	61.7	536.4	.	63.2	168.89	NONE	LEFT	6.32	48	1391	.	[]
14	addicted	pretest	exercise	9	2	leftdot.PNG	18	left	experiment	236	1263	1	[]	[ 1]	236	1	.	1	1	CrossPosition	52785	1	Fixation: 1027 ms	1	0.45	CrossPosition	477	0	0	236	1	1	1027	.	SPAN_NONE	985.4	.	61.6	522.6	.	63.1	-0.52	NONE	RIGHT	9.76	705	2020	.	[]
14	addicted	pretest	exercise	30	2	leftdot.PNG	16	left	experiment	193	1230	1	[]	[ 1]	193	1	.	1	1	CrossPosition	52785	1	Fixation: 1037 ms	1	0.41	CrossPosition	396	0	0	193	1	1	1037	.	SPAN_NONE	949.6	.	61.65	529.8	.	63.2	9.31	NONE	RIGHT	11.6	111	1412	.	[]
14	addicted	pretest	exercise	31	2	rightdot.PNG	54	right	experiment	202	1232	1	[]	[ 1]	202	1	.	1	1	CrossPosition	52785	1	Fixation: 1030 ms	1	0.27	CrossPosition	427	0	0	202	1	1	1030	.	SPAN_NONE	972.1	.	61.85	563.6	.	63.5	-178.12	NONE	LEFT	13.4	1207	2528	.	[]
14	addicted	posttest	exercise	39	2	rightdot.PNG	41	right	experiment	209	1247	1	[]	[ 1]	209	1	.	1	1	CrossPosition	52785	1	Fixation: 1038 ms	1	0.12	CrossPosition	465	0	0	209	1	1	1038	.	SPAN_NONE	975	.	61.8	551.5	.	63.45	178.84	NONE	LEFT	9.75	374	1673	.	[]
14	addicted	pretest	exercise	29	2	leftdot.PNG	29	left	experiment	186	1212	1	[]	[ 1]	186	1	.	1	1	CrossPosition	52785	1	Fixation: 1026 ms	1	0.38	CrossPosition	422	0	0	186	1	1	1026	.	SPAN_NONE	973.3	.	61.8	570.6	.	63.55	4.85	NONE	RIGHT	11.76	640	1911	.	[]
14	addicted	pretest	exercise	18	2	rightdot.PNG	41	right	experiment	265	1304	1	[]	[ 1]	265	1	.	1	1	CrossPosition	52785	1	Fixation: 1039 ms	1	0.33	CrossPosition	398	0	0	265	1	1	1039	.	SPAN_NONE	950	.	61.75	554.6	.	63.4	177.16	NONE	LEFT	9.48	98	1457	.	[]
14	addicted	pretest	exercise	35	2	rightdot.PNG	45	right	experiment	228	1268	1	[]	[ 1]	228	1	.	1	1	CrossPosition	52785	1	Fixation: 1040 ms	1	0.28	CrossPosition	406	0	0	228	1	1	1040	.	SPAN_NONE	961.5	.	61.8	562.4	.	63.4	-177.24	NONE	LEFT	8.31	38	1354	.	[]
14	addicted	pretest	exercise	36	2	leftdot.PNG	32	left	experiment	259	1285	1	[]	[ 1]	259	1	.	1	1	CrossPosition	52785	1	Fixation: 1026 ms	1	0.22	CrossPosition	376	0	0	259	1	1	1026	.	SPAN_NONE	963.3	.	62.15	559.1	.	64.2	2.52	NONE	RIGHT	9.18	128	1468	.	[]
14	addicted	pretest	exercise	19	2	leftdot.PNG	37	left	experiment	198	1227	1	[]	[ 1]	198	1	.	1	1	CrossPosition	52785	1	Fixation: 1029 ms	1	0.29	CrossPosition	421	0	0	198	1	1	1029	.	SPAN_NONE	954.4	.	61.7	535.5	.	63.25	1.5	NONE	RIGHT	12.43	1220	2528	.	[]
14	addicted	posttest	exercise	6	2	leftdot.PNG	25	left	experiment	246	1272	1	[]	[ 1]	246	1	.	1	1	CrossPosition	52785	1	Fixation: 1026 ms	1	0.19	CrossPosition	461	0	0	246	1	1	1026	.	SPAN_NONE	959.2	.	61.8	540.1	.	63.5	2.99	AFTER	RIGHT	8.34	488	1811	.	[]
14	addicted	pretest	exercise	17	2	rightdot.PNG	51	right	experiment	274	1309	1	[]	[ 1]	274	1	.	1	1	CrossPosition	52785	1	Fixation: 1035 ms	1	0.3	CrossPosition	454	0	0	274	1	1	1035	.	SPAN_NONE	950.7	.	61.7	546.9	.	63.3	-176.55	NONE	LEFT	10.11	27	1395	.	[]
14	addicted	pretest	exercise	38	2	rightdot.PNG	46	right	experiment	193	1223	1	[]	[ 1]	193	1	.	1	1	CrossPosition	52785	1	Fixation: 1030 ms	1	0.2	CrossPosition	387	0	0	193	1	1	1030	.	SPAN_NONE	980.8	.	61.75	552.9	.	63.4	-177.59	NONE	LEFT	12.45	571	1860	.	[]
14	addicted	pretest	exercise	33	2	leftdot.PNG	30	left	experiment	193	1230	1	[]	[ 1]	193	1	.	1	1	CrossPosition	52785	1	Fixation: 1037 ms	1	0.13	CrossPosition	409	0	0	193	1	1	1037	.	SPAN_NONE	966.7	.	61.8	554.5	.	63.45	2.88	NONE	RIGHT	12.21	983	2285	.	[]
14	addicted	pretest	exercise	52	2	leftdot.PNG	7	left	experiment	248	1274	1	[]	[ 1]	248	1	.	1	1	CrossPosition	52785	1	Fixation: 1026 ms	1	0.42	CrossPosition	369	0	0	248	1	1	1026	.	SPAN_NONE	993	.	61.8	558.8	.	63.4	-0.67	NONE	RIGHT	9.55	318	1648	.	[]
14	addicted	pretest	exercise	32	2	rightdot.PNG	50	right	experiment	226	1257	1	[]	[ 1]	226	1	.	1	1	CrossPosition	52785	1	Fixation: 1031 ms	1	0.28	CrossPosition	386	0	0	226	1	1	1031	.	SPAN_NONE	969.8	.	61.85	564.8	.	63.55	-179.54	NONE	LEFT	10.75	155	1483	.	[]
14	addicted	pretest	exercise	51	2	rightdot.PNG	53	right	experiment	190	1228	1	[]	[ 1]	190	1	.	1	1	CrossPosition	52785	1	Fixation: 1038 ms	1	0.54	CrossPosition	425	0	0	190	1	1	1038	.	SPAN_NONE	972.9	.	62.35	581.1	.	64.6	179.9	BEFORE	LEFT	13.19	429	1791	.	[]
14	addicted	pretest	exercise	16	2	leftdot.PNG	35	left	experiment	211	1242	1	[]	[ 1]	211	1	.	1	1	CrossPosition	52785	1	Fixation: 1031 ms	1	0.19	CrossPosition	456	0	0	211	1	1	1031	.	SPAN_NONE	957.9	.	61.7	542.9	.	63.3	1.2	NONE	RIGHT	11.48	818	2126	.	[]
15	addicted	posttest	exercise	69	2	rightdot.PNG	57	right	experiment	200	1236	1	[]	[ 1]	200	1	.	1	1	CrossPosition	52785	1	Fixation: 1036 ms	1	1.05	CrossPosition	861	0	0	200	1	1	1036	.	SPAN_NONE	917	.	61.65	498.2	.	63.1	173.88	AFTER	LEFT	13.82	683	1987	.	[]
15	addicted	posttest	exercise	33	2	rightdot.PNG	69	right	experiment	211	1238	1	[]	[ 1]	211	1	.	1	1	CrossPosition	52785	1	Fixation: 1027 ms	1	0.84	CrossPosition	933	0	0	211	1	1	1027	.	SPAN_NONE	940.2	.	61.65	500.8	.	63.1	179.96	NONE	LEFT	15.69	1081	2526	.	[]
15	addicted	posttest	exercise	71	2	leftdot.PNG	15	left	experiment	186	1219	1	[]	[ 1]	186	1	.	1	1	CrossPosition	52785	1	Fixation: 1033 ms	1	0.49	CrossPosition	936	0	0	186	1	1	1033	.	SPAN_NONE	950.4	.	61.8	573.2	.	63.5	2.21	AFTER	RIGHT	13.66	219	1517	.	[]
15	addicted	posttest	exercise	11	2	leftdot.PNG	14	left	experiment	214	1244	1	[]	[ 1]	214	1	.	1	1	CrossPosition	52785	1	Fixation: 1030 ms	1	1.17	CrossPosition	789	0	0	214	1	1	1030	.	SPAN_NONE	934.9	.	61.55	481.2	.	62.95	0.48	NONE	RIGHT	11.09	1229	2528	.	[]
15	addicted	posttest	exercise	8	2	leftdot.PNG	35	left	experiment	182	1216	1	[]	[ 1]	182	1	.	1	1	CrossPosition	52785	1	Fixation: 1034 ms	1	1.76	CrossPosition	950	0	0	182	1	1	1034	.	SPAN_NONE	925.6	.	61.35	443.8	.	62.55	-4.45	NONE	RIGHT	14.06	1246	2532	.	[]
15	addicted	posttest	exercise	9	2	rightdot.PNG	58	right	experiment	193	1222	1	[]	[ 1]	193	1	.	1	1	CrossPosition	52785	1	Fixation: 1029 ms	1	0.41	CrossPosition	976	0	0	193	1	1	1029	.	SPAN_NONE	948.2	.	61.75	530.7	.	63.35	-177.05	NONE	LEFT	13.95	1239	2527	.	[]
15	addicted	posttest	exercise	24	2	leftdot.PNG	18	left	experiment	198	1235	1	[]	[ 1]	198	1	.	1	1	CrossPosition	52785	1	Fixation: 1037 ms	1	1.17	CrossPosition	811	0	0	198	1	1	1037	.	SPAN_NONE	931.3	.	61.6	482.3	.	63	0.66	NONE	RIGHT	16.05	1233	2535	.	[]
15	addicted	posttest	exercise	25	2	leftdot.PNG	22	left	experiment	306	1348	1	[]	[ 1]	306	1	.	1	1	CrossPosition	52785	1	Fixation: 1042 ms	1	0.38	CrossPosition	924	0	0	306	1	1	1042	.	SPAN_NONE	982.1	.	61.95	567.6	.	63.75	-4.67	NONE	RIGHT	15.07	1131	2541	.	[]
15	addicted	posttest	exercise	12	2	leftdot.PNG	23	left	experiment	184	1209	1	[]	[ 1]	184	1	.	1	1	CrossPosition	52785	1	Fixation: 1025 ms	1	1.77	CrossPosition	733	0	0	184	1	1	1025	.	SPAN_NONE	902.4	.	61.4	457.6	.	62.65	0.49	NONE	RIGHT	12.13	1253	2523	.	[]
15	addicted	posttest	exercise	32	2	leftdot.PNG	33	left	experiment	196	1234	1	[]	[ 1]	196	1	.	1	1	CrossPosition	52785	1	Fixation: 1038 ms	1	1.04	CrossPosition	749	0	0	196	1	1	1038	.	SPAN_NONE	911.5	.	61.65	513.7	.	63.15	1.74	NONE	RIGHT	18.07	167	1482	.	[]
15	addicted	posttest	exercise	63	2	rightdot.PNG	45	right	experiment	234	1262	1	[]	[ 1]	234	1	.	1	1	CrossPosition	52785	1	Fixation: 1028 ms	1	0.32	CrossPosition	815	0	0	234	1	1	1028	.	SPAN_NONE	954.1	.	61.85	559.7	.	63.6	-179.27	NONE	LEFT	13.68	1195	2527	.	[]
15	addicted	posttest	exercise	64	2	leftdot.PNG	9	left	experiment	206	1235	1	[]	[ 1]	206	1	.	1	1	CrossPosition	52785	1	Fixation: 1029 ms	1	1.8	CrossPosition	778	0	0	206	1	1	1029	.	SPAN_NONE	897.9	.	61.4	457.2	.	62.55	-3.75	NONE	RIGHT	16.38	1216	2528	.	[]
15	addicted	posttest	exercise	68	2	leftdot.PNG	30	left	experiment	191	1221	1	[]	[ 1]	191	1	.	1	1	CrossPosition	52785	1	Fixation: 1030 ms	1	1.7	CrossPosition	788	0	0	191	1	1	1030	.	SPAN_NONE	901.7	.	61.45	462.6	.	62.75	1.65	NONE	RIGHT	10.89	177	1445	.	[]
15	addicted	posttest	exercise	70	2	rightdot.PNG	46	right	experiment	245	1276	1	[]	[ 1]	245	1	.	1	1	CrossPosition	52785	1	Fixation: 1031 ms	1	0.78	CrossPosition	993	0	0	245	1	1	1031	.	SPAN_NONE	924	.	61.85	566.5	.	63.5	178.02	NONE	LEFT	12.71	1183	2530	.	[]
15	addicted	pretest	exercise	41	2	leftdot.PNG	40	left	experiment	167	1193	1	[]	[ 1]	167	1	.	1	1	CrossPosition	52785	1	Fixation: 1026 ms	1	0.37	CrossPosition	806	0	0	167	1	1	1026	.	SPAN_NONE	993.2	.	61.8	545	.	63.4	5.17	NONE	RIGHT	12.44	1276	2526	.	[]
15	addicted	posttest	exercise	15	2	leftdot.PNG	39	left	experiment	178	1211	1	[]	[ 1]	178	1	.	1	1	CrossPosition	52785	1	Fixation: 1033 ms	1	1.43	CrossPosition	990	0	0	178	1	1	1033	.	SPAN_NONE	960.5	.	61.4	455.8	.	62.7	-7.66	NONE	RIGHT	11.93	1253	2533	.	[]
15	addicted	pretest	exercise	42	2	leftdot.PNG	16	left	experiment	235	1271	1	[]	[ 1]	235	1	.	1	1	CrossPosition	52785	1	Fixation: 1036 ms	1	1.23	CrossPosition	804	0	0	235	1	1	1036	.	SPAN_NONE	896	.	61.75	522	.	63.35	-1.48	NONE	RIGHT	13.23	1193	2535	.	[]
15	addicted	pretest	exercise	37	2	rightdot.PNG	66	right	experiment	231	1257	1	[]	[ 1]	231	1	.	1	1	CrossPosition	52785	1	Fixation: 1026 ms	1	1.29	CrossPosition	675	0	0	231	1	1	1026	.	SPAN_NONE	981.7	.	61.45	464.9	.	62.8	-179.51	NONE	LEFT	12.07	1218	2525	.	[]
15	addicted	posttest	exercise	47	2	rightdot.PNG	56	right	experiment	214	1246	1	[]	[ 1]	214	1	.	1	1	CrossPosition	52785	1	Fixation: 1032 ms	1	0.74	CrossPosition	853	0	0	214	1	1	1032	.	SPAN_NONE	935.8	.	61.6	512.3	.	63.1	-178.85	NONE	LEFT	16.64	1211	2531	.	[]
15	addicted	posttest	exercise	74	2	leftdot.PNG	25	left	experiment	192	1218	1	[]	[ 1]	192	1	.	1	1	CrossPosition	52785	1	Fixation: 1026 ms	1	1.98	CrossPosition	861	0	0	192	1	1	1026	.	SPAN_NONE	892	.	61.35	446.6	.	62.55	4.7	NONE	RIGHT	14.08	178	1460	.	[]
15	addicted	posttest	exercise	75	2	leftdot.PNG	29	left	experiment	215	1243	1	[]	[ 1]	215	1	.	1	1	CrossPosition	52785	1	Fixation: 1028 ms	1	0.7	CrossPosition	882	0	0	215	1	1	1028	.	SPAN_NONE	925.8	.	61.85	539.1	.	63.5	6.05	NONE	RIGHT	10.81	178	1471	.	[]
15	addicted	posttest	exercise	26	2	rightdot.PNG	67	right	experiment	230	1269	1	[]	[ 1]	230	1	.	1	1	CrossPosition	52785	1	Fixation: 1039 ms	1	1.52	CrossPosition	827	0	0	230	1	1	1039	.	SPAN_NONE	946.4	.	61.3	452	.	62.5	-178.69	NONE	LEFT	13.6	556	1904	.	[]
15	addicted	posttest	exercise	31	2	rightdot.PNG	72	right	experiment	319	1351	1	[]	[ 1]	319	1	.	1	1	CrossPosition	52785	1	Fixation: 1032 ms	1	1.17	CrossPosition	906	0	0	319	1	1	1032	.	SPAN_NONE	949.3	.	62.1	620.5	.	64.05	-176.37	NONE	LEFT	8.22	162	1578	.	[]
15	addicted	pretest	exercise	53	2	rightdot.PNG	54	right	experiment	257	1284	1	[]	[ 1]	257	1	.	1	1	CrossPosition	52785	1	Fixation: 1027 ms	1	0.58	CrossPosition	908	0	0	257	1	1	1027	.	SPAN_NONE	994.1	.	62	573.8	.	63.9	177.89	NONE	LEFT	12.11	1159	2525	.	[]
15	addicted	pretest	exercise	55	2	rightdot.PNG	71	right	experiment	220	1256	1	[]	[ 1]	220	1	.	1	1	CrossPosition	52785	1	Fixation: 1036 ms	1	0.22	CrossPosition	798	0	0	220	1	1	1036	.	SPAN_NONE	978.3	.	61.8	557	.	63.45	175.57	NONE	LEFT	12.21	1205	2535	.	[]
15	addicted	pretest	exercise	57	2	leftdot.PNG	26	left	experiment	200	1232	1	[]	[ 1]	200	1	.	1	1	CrossPosition	52785	1	Fixation: 1032 ms	1	0.93	CrossPosition	830	0	0	200	1	1	1032	.	SPAN_NONE	1003.7	.	61.6	498.4	.	63.1	2.52	NONE	RIGHT	11.57	1242	2531	.	[]
15	addicted	pretest	exercise	59	2	leftdot.PNG	31	left	experiment	304	1332	1	[]	[ 1]	304	1	.	1	1	CrossPosition	52785	1	Fixation: 1028 ms	1	1.02	CrossPosition	926	0	0	304	1	1	1028	.	SPAN_NONE	996.6	.	61.55	486	.	62.9	8	NONE	RIGHT	10.4	269	1653	.	[]
15	addicted	pretest	exercise	60	2	rightdot.PNG	61	right	experiment	168	1202	1	[]	[ 1]	168	1	.	1	1	CrossPosition	52785	1	Fixation: 1034 ms	1	0.76	CrossPosition	865	0	0	168	1	1	1034	.	SPAN_NONE	1005.1	.	62	579.7	.	63.9	178.63	NONE	LEFT	13.39	1258	2532	.	[]
15	addicted	posttest	exercise	40	2	leftdot.PNG	19	left	experiment	134	1167	1	[]	[ 1]	134	1	.	1	1	CrossPosition	52785	1	Fixation: 1033 ms	1	1.55	CrossPosition	604	0	0	134	1	1	1033	.	SPAN_NONE	919.9	.	61.5	459	.	62.85	-7.78	NONE	RIGHT	17.52	1287	2531	.	[]
15	addicted	posttest	exercise	16	2	rightdot.PNG	55	right	experiment	178	1216	1	[]	[ 1]	178	1	.	1	1	CrossPosition	52785	1	Fixation: 1038 ms	1	0.44	CrossPosition	823	0	0	178	1	1	1038	.	SPAN_NONE	947.2	.	61.85	529.4	.	63.55	-177.6	NONE	LEFT	15.24	1251	2537	.	[]
15	addicted	posttest	exercise	72	2	rightdot.PNG	64	right	experiment	184	1211	1	[]	[ 1]	184	1	.	1	1	CrossPosition	52785	1	Fixation: 1027 ms	1	0.59	CrossPosition	924	0	0	184	1	1	1027	.	SPAN_NONE	932.4	.	61.8	540.9	.	63.5	179.44	NONE	LEFT	15.28	251	1530	.	[]
15	addicted	posttest	exercise	73	2	rightdot.PNG	41	right	experiment	175	1203	1	[]	[ 1]	175	1	.	1	1	CrossPosition	52785	1	Fixation: 1028 ms	1	1.65	CrossPosition	981	0	0	175	1	1	1028	.	SPAN_NONE	912.8	.	61.4	457.5	.	62.6	-176.96	NONE	LEFT	14.36	1234	2527	.	[]
15	addicted	posttest	exercise	21	2	rightdot.PNG	71	right	experiment	212	1254	1	[]	[ 1]	212	1	.	1	1	CrossPosition	52785	1	Fixation: 1042 ms	1	0.74	CrossPosition	723	0	0	212	1	1	1042	.	SPAN_NONE	933	.	61.75	515.5	.	63.35	176.3	NONE	LEFT	13.5	159	1475	.	[]
15	addicted	pretest	exercise	65	2	rightdot.PNG	42	right	experiment	233	1266	1	[]	[ 1]	233	1	.	1	1	CrossPosition	52785	1	Fixation: 1033 ms	1	0.84	CrossPosition	919	0	0	233	1	1	1033	.	SPAN_NONE	1000.6	.	61.65	502	.	63.15	-177.03	NONE	LEFT	14.29	104	1442	.	[]
15	addicted	pretest	exercise	66	2	rightdot.PNG	50	right	experiment	226	1252	1	[]	[ 1]	226	1	.	1	1	CrossPosition	52785	1	Fixation: 1026 ms	1	1.57	CrossPosition	1070	0	0	226	1	1	1026	.	SPAN_NONE	1024.4	.	62.1	630.9	.	64.05	171.63	NONE	LEFT	15.29	1185	2525	.	[]
15	addicted	pretest	exercise	67	2	leftdot.PNG	39	left	experiment	281	1323	1	[]	[ 1]	281	1	.	1	1	CrossPosition	52785	1	Fixation: 1042 ms	1	0.64	CrossPosition	984	0	0	281	1	1	1042	.	SPAN_NONE	1006.3	.	62.45	564.5	.	64.8	9.62	NONE	RIGHT	9.78	718	2101	.	[]
15	addicted	pretest	exercise	71	2	rightdot.PNG	70	right	experiment	181	1213	1	[]	[ 1]	181	1	.	1	1	CrossPosition	52785	1	Fixation: 1032 ms	1	0.86	CrossPosition	894	0	0	181	1	1	1032	.	SPAN_NONE	970.6	.	61.5	491.6	.	62.85	175.67	NONE	LEFT	13.28	190	1483	.	[]
15	addicted	posttest	exercise	29	2	rightdot.PNG	53	right	experiment	204	1236	1	[]	[ 1]	204	1	.	1	1	CrossPosition	52785	1	Fixation: 1032 ms	1	1.1	CrossPosition	853	0	0	204	1	1	1032	.	SPAN_NONE	1001.7	.	62.15	609.9	.	64.2	179.74	NONE	LEFT	15.49	1207	2530	.	[]
15	addicted	posttest	exercise	30	2	leftdot.PNG	12	left	experiment	166	1194	1	[]	[ 1]	166	1	.	1	1	CrossPosition	52785	1	Fixation: 1028 ms	1	1.31	CrossPosition	909	0	0	166	1	1	1028	.	SPAN_NONE	950.2	.	62.25	630.8	.	64.45	-2.19	NONE	RIGHT	18.33	1257	2526	.	[]
15	addicted	posttest	exercise	35	2	rightdot.PNG	61	right	experiment	207	1248	1	[]	[ 1]	207	1	.	1	1	CrossPosition	52785	1	Fixation: 1041 ms	1	0.61	CrossPosition	924	0	0	207	1	1	1041	.	SPAN_NONE	931.9	.	61.85	556.6	.	63.55	-177.47	NONE	LEFT	14.07	1224	2540	.	[]
15	addicted	posttest	exercise	39	2	rightdot.PNG	62	right	experiment	213	1241	1	[]	[ 1]	213	1	.	1	1	CrossPosition	52785	1	Fixation: 1028 ms	1	1.29	CrossPosition	820	0	0	213	1	1	1028	.	SPAN_NONE	947.1	.	61.5	466.5	.	62.85	178.38	NONE	LEFT	14.27	100	1418	.	[]
15	addicted	pretest	exercise	7	2	rightdot.PNG	45	right	experiment	255	1285	1	[]	[ 1]	255	1	.	1	1	CrossPosition	52785	1	Fixation: 1030 ms	1	1.43	CrossPosition	1038	0	0	255	1	1	1030	.	SPAN_NONE	914.7	.	61.45	474.2	.	62.8	-174.68	NONE	LEFT	10.56	1182	2528	.	[]
15	addicted	posttest	exercise	41	2	rightdot.PNG	54	right	experiment	200	1229	1	[]	[ 1]	200	1	.	1	1	CrossPosition	52785	1	Fixation: 1029 ms	1	0.77	CrossPosition	828	0	0	200	1	1	1029	.	SPAN_NONE	939	.	61.7	507.6	.	63.25	177.55	NONE	LEFT	15.37	1226	2528	.	[]
15	addicted	posttest	exercise	42	2	leftdot.PNG	13	left	experiment	212	1248	1	[]	[ 1]	212	1	.	1	1	CrossPosition	52785	1	Fixation: 1036 ms	1	0.62	CrossPosition	829	0	0	212	1	1	1036	.	SPAN_NONE	952	.	61.95	582.7	.	63.7	1.33	NONE	RIGHT	15.7	1206	2534	.	[]
15	addicted	posttest	exercise	43	2	leftdot.PNG	31	left	experiment	207	1236	1	[]	[ 1]	207	1	.	1	1	CrossPosition	52785	1	Fixation: 1029 ms	1	0.31	CrossPosition	811	0	0	207	1	1	1029	.	SPAN_NONE	949.8	.	61.8	545.4	.	63.45	-3.08	NONE	RIGHT	15.39	1209	2528	.	[]
15	addicted	posttest	exercise	44	2	rightdot.PNG	70	right	experiment	199	1241	1	[]	[ 1]	199	1	.	1	1	CrossPosition	52785	1	Fixation: 1042 ms	1	0.75	CrossPosition	707	0	0	199	1	1	1042	.	SPAN_NONE	924.8	.	61.75	528.2	.	63.35	177.88	NONE	LEFT	14.85	1219	2541	.	[]
15	addicted	posttest	exercise	49	2	leftdot.PNG	40	left	experiment	197	1225	1	[]	[ 1]	197	1	.	1	1	CrossPosition	52785	1	Fixation: 1028 ms	1	0.08	CrossPosition	940	0	0	197	1	1	1028	.	SPAN_NONE	967.7	.	61.95	551.3	.	63.75	-2.87	NONE	RIGHT	16.45	1232	2526	.	[]
15	addicted	posttest	exercise	56	2	rightdot.PNG	59	right	experiment	177	1204	1	[]	[ 1]	177	1	.	1	1	CrossPosition	52785	1	Fixation: 1027 ms	1	1.48	CrossPosition	1043	0	0	177	1	1	1027	.	SPAN_NONE	941.3	.	61.4	456.1	.	62.7	175.22	NONE	LEFT	14.37	177	1566	.	[]
15	addicted	posttest	exercise	59	2	rightdot.PNG	60	right	experiment	241	1272	1	[]	[ 1]	241	1	.	1	1	CrossPosition	52785	1	Fixation: 1031 ms	1	1.66	CrossPosition	800	0	0	241	1	1	1031	.	SPAN_NONE	916.7	.	61.25	454.8	.	62.4	175.62	NONE	LEFT	13.3	128	1470	.	[]
15	addicted	posttest	exercise	60	2	rightdot.PNG	51	right	experiment	228	1265	1	[]	[ 1]	228	1	.	1	1	CrossPosition	52785	1	Fixation: 1037 ms	1	1.19	CrossPosition	783	0	0	228	1	1	1037	.	SPAN_NONE	924.6	.	61.6	484.8	.	63	-178.89	NONE	LEFT	14.6	1190	2536	.	[]
15	addicted	pretest	exercise	29	2	leftdot.PNG	13	left	experiment	271	1307	1	[]	[ 1]	271	1	.	1	1	CrossPosition	52785	1	Fixation: 1036 ms	1	1.52	CrossPosition	915	0	0	271	1	1	1036	.	SPAN_NONE	887.9	.	61.6	497.2	.	63	10.58	NONE	RIGHT	12.89	1171	2534	.	[]
15	addicted	pretest	exercise	31	2	rightdot.PNG	55	right	experiment	252	1281	1	[]	[ 1]	252	1	.	1	1	CrossPosition	52785	1	Fixation: 1029 ms	1	2.24	CrossPosition	1105	0	0	252	1	1	1029	.	SPAN_NONE	848	.	61.5	475.8	.	62.75	177.86	NONE	LEFT	10.15	1180	2528	.	[]
15	addicted	pretest	exercise	33	2	rightdot.PNG	72	right	experiment	238	1278	1	[]	[ 1]	238	1	.	1	1	CrossPosition	52785	1	Fixation: 1040 ms	1	0.31	CrossPosition	856	0	0	238	1	1	1040	.	SPAN_NONE	988.8	.	61.8	548.5	.	63.45	178.66	NONE	LEFT	13.75	1194	2538	.	[]
15	addicted	pretest	exercise	6	2	rightdot.PNG	73	right	experiment	251	1291	1	[]	[ 1]	251	1	.	1	1	CrossPosition	52785	1	Fixation: 1040 ms	1	1.42	CrossPosition	1037	0	0	251	1	1	1040	.	SPAN_NONE	880.2	.	61.8	538.1	.	63.4	-178	NONE	LEFT	11.2	1187	2538	.	[]
15	addicted	pretest	exercise	75	2	leftdot.PNG	29	left	experiment	246	1281	1	[]	[ 1]	246	1	.	1	1	CrossPosition	52785	1	Fixation: 1035 ms	1	1.65	CrossPosition	890	0	0	246	1	1	1035	.	SPAN_NONE	1020.1	.	61.4	455	.	62.55	-0.56	NONE	RIGHT	12.44	1195	2534	.	[]
15	addicted	pretest	exercise	9	2	rightdot.PNG	64	right	experiment	509	1548	1	[]	[ 1]	509	1	.	1	1	CrossPosition	52785	1	Fixation: 1039 ms	1	1.86	CrossPosition	962	0	0	509	1	1	1039	.	SPAN_NONE	871.2	.	61.6	484.6	.	62.9	-178.56	NONE	LEFT	8.03	936	2537	.	[]
15	addicted	pretest	exercise	11	2	leftdot.PNG	27	left	experiment	303	1337	1	[]	[ 1]	303	1	.	1	1	CrossPosition	52785	1	Fixation: 1034 ms	1	2.19	CrossPosition	943	0	0	303	1	1	1034	.	SPAN_NONE	872	.	61.3	451	.	62.45	5.88	NONE	RIGHT	9.42	1139	2532	.	[]
15	addicted	pretest	exercise	43	2	rightdot.PNG	52	right	experiment	214	1242	1	[]	[ 1]	214	1	.	1	1	CrossPosition	52785	1	Fixation: 1028 ms	1	0.28	CrossPosition	856	0	0	214	1	1	1028	.	SPAN_NONE	986.2	.	61.7	540.6	.	63.3	177.99	NONE	LEFT	13.31	1218	2528	.	[]
15	addicted	pretest	exercise	44	2	leftdot.PNG	37	left	experiment	211	1248	1	[]	[ 1]	211	1	.	1	1	CrossPosition	52785	1	Fixation: 1037 ms	1	0.72	CrossPosition	860	0	0	211	1	1	1037	.	SPAN_NONE	1003.4	.	61.9	577	.	63.65	5.76	NONE	RIGHT	14.35	162	1476	.	[]
15	addicted	pretest	exercise	45	2	leftdot.PNG	30	left	experiment	202	1235	1	[]	[ 1]	202	1	.	1	1	CrossPosition	52785	1	Fixation: 1033 ms	1	0.81	CrossPosition	814	0	0	202	1	1	1033	.	SPAN_NONE	993.8	.	62	591.7	.	63.9	5.26	NONE	RIGHT	10.48	470	1759	.	[]
15	addicted	pretest	exercise	46	2	rightdot.PNG	56	right	experiment	234	1261	1	[]	[ 1]	234	1	.	1	1	CrossPosition	52785	1	Fixation: 1027 ms	1	0.19	CrossPosition	789	0	0	234	1	1	1027	.	SPAN_NONE	979.7	.	61.75	553.3	.	63.45	172.3	NONE	LEFT	10.75	134	1442	.	[]
15	addicted	pretest	exercise	51	2	leftdot.PNG	15	left	experiment	211	1245	1	[]	[ 1]	211	1	.	1	1	CrossPosition	52785	1	Fixation: 1034 ms	1	0.08	CrossPosition	782	0	0	211	1	1	1034	.	SPAN_NONE	974.6	.	61.9	546.6	.	63.6	9.4	NONE	RIGHT	17.12	1210	2532	.	[]
15	addicted	pretest	exercise	52	2	leftdot.PNG	11	left	experiment	225	1256	1	[]	[ 1]	225	1	.	1	1	CrossPosition	52785	1	Fixation: 1031 ms	1	0.49	CrossPosition	751	0	0	225	1	1	1031	.	SPAN_NONE	976.7	.	61.55	515.6	.	63	8.3	AFTER	RIGHT	15.86	210	1535	.	[]
15	addicted	posttest	exercise	6	2	leftdot.PNG	7	left	experiment	171	1206	1	[]	[ 1]	171	1	.	1	1	CrossPosition	52785	1	Fixation: 1035 ms	1	0.41	CrossPosition	927	0	0	171	1	1	1035	.	SPAN_NONE	967.7	.	61.65	520.7	.	63.2	1	NONE	RIGHT	13.13	1262	2534	.	[]
15	addicted	posttest	exercise	7	2	rightdot.PNG	49	right	experiment	203	1228	1	[]	[ 1]	203	1	.	1	1	CrossPosition	52785	1	Fixation: 1025 ms	1	1.35	CrossPosition	891	0	0	203	1	1	1025	.	SPAN_NONE	940.2	.	61.45	464.9	.	62.75	177.11	NONE	LEFT	12.2	195	1496	.	[]
15	addicted	pretest	exercise	74	2	rightdot.PNG	68	right	experiment	217	1254	1	[]	[ 1]	217	1	.	1	1	CrossPosition	52785	1	Fixation: 1037 ms	1	1.44	CrossPosition	1025	0	0	217	1	1	1037	.	SPAN_NONE	1005.9	.	62.15	632	.	64.25	177.08	NONE	LEFT	12.88	1228	2535	.	[]
15	addicted	posttest	exercise	19	2	rightdot.PNG	42	right	experiment	233	1263	1	[]	[ 1]	233	1	.	1	1	CrossPosition	52785	1	Fixation: 1030 ms	1	1.27	CrossPosition	872	0	0	233	1	1	1030	.	SPAN_NONE	935.4	.	62.05	621	.	64	179.64	NONE	LEFT	12.06	1206	2529	.	[]
15	addicted	posttest	exercise	20	2	leftdot.PNG	32	left	experiment	227	1253	1	[]	[ 1]	227	1	.	1	1	CrossPosition	52785	1	Fixation: 1026 ms	1	0.27	CrossPosition	803	0	0	227	1	1	1026	.	SPAN_NONE	957.2	.	61.75	534.5	.	63.4	8.81	NONE	RIGHT	12.52	1206	2525	.	[]
15	addicted	pretest	exercise	64	2	leftdot.PNG	8	left	experiment	245	1282	1	[]	[ 1]	245	1	.	1	1	CrossPosition	52785	1	Fixation: 1037 ms	1	1.49	CrossPosition	1072	0	0	245	1	1	1037	.	SPAN_NONE	1064.3	.	62.05	555.5	.	63.9	10.76	BEFORE	RIGHT	12.85	1041	2535	.	[]
15	addicted	pretest	exercise	23	2	leftdot.PNG	17	left	experiment	270	1338	2	[]	[ 1]	270	1	.	1	1	CrossPosition	52785	1	Fixation: 1068 ms	1	1.94	CrossPosition	613	0	0	270	1	1	1068	.	SPAN_NONE	867.6	.	61.5	479	.	62.75	4.77	NONE	RIGHT	14.77	1115	2527	.	[]
15	addicted	pretest	exercise	25	2	rightdot.PNG	65	right	experiment	291	1320	1	[]	[ 1]	291	1	.	1	1	CrossPosition	52785	1	Fixation: 1029 ms	1	1.44	CrossPosition	990	0	0	291	1	1	1029	.	SPAN_NONE	903.6	.	61.55	483	.	62.95	-176.86	NONE	LEFT	12.14	1140	2527	.	[]
15	addicted	pretest	exercise	26	2	leftdot.PNG	14	left	experiment	229	1260	1	[]	[ 1]	229	1	.	1	1	CrossPosition	52785	1	Fixation: 1031 ms	1	1.39	CrossPosition	690	0	0	229	1	1	1031	.	SPAN_NONE	885.4	.	61.65	520.7	.	63.05	5.27	NONE	RIGHT	16.96	148	1481	.	[]
15	addicted	pretest	exercise	27	2	rightdot.PNG	75	right	experiment	200	1232	1	[]	[ 1]	200	1	.	1	1	CrossPosition	52785	1	Fixation: 1032 ms	1	1.95	CrossPosition	736	0	0	200	1	1	1032	.	SPAN_NONE	873.1	.	61.45	467	.	62.7	-172.62	NONE	LEFT	11.18	1244	2531	.	[]
15	addicted	pretest	exercise	72	2	leftdot.PNG	12	left	experiment	242	1277	1	[]	[ 1]	242	1	.	1	1	CrossPosition	52785	1	Fixation: 1035 ms	1	1.27	CrossPosition	974	0	0	242	1	1	1035	.	SPAN_NONE	989.8	.	62.1	626.1	.	64.05	6.68	NONE	RIGHT	13.41	1192	2534	.	[]
15	addicted	pretest	exercise	63	2	rightdot.PNG	46	right	experiment	303	1332	1	[]	[ 1]	303	1	.	1	1	CrossPosition	52785	1	Fixation: 1029 ms	1	0.81	CrossPosition	1144	0	0	303	1	1	1029	.	SPAN_NONE	921	.	61.7	528.9	.	63.2	-178.92	NONE	LEFT	14.77	1092	2527	.	[]
15	addicted	pretest	exercise	12	2	leftdot.PNG	24	left	experiment	259	1293	1	[]	[ 1]	259	1	.	1	1	CrossPosition	52785	1	Fixation: 1034 ms	1	2.1	CrossPosition	782	0	0	259	1	1	1034	.	SPAN_NONE	867.4	.	61.8	462.9	.	63.35	5.19	NONE	RIGHT	13.43	1179	2532	.	[]
15	addicted	pretest	exercise	18	2	rightdot.PNG	53	right	experiment	301	1332	1	[]	[ 1]	301	1	.	1	1	CrossPosition	52785	1	Fixation: 1031 ms	1	1.92	CrossPosition	796	0	0	301	1	1	1031	.	SPAN_NONE	868.2	.	61.45	480.8	.	62.7	167.85	NONE	LEFT	11.23	176	1565	.	[]
15	addicted	pretest	exercise	20	2	leftdot.PNG	23	left	experiment	178	1206	1	[]	[ 1]	178	1	.	1	1	CrossPosition	52785	1	Fixation: 1028 ms	1	1.73	CrossPosition	880	0	0	178	1	1	1028	.	SPAN_NONE	866.7	.	61.6	511.4	.	63.05	7.48	NONE	RIGHT	12.75	1253	2527	.	[]
15	addicted	pretest	exercise	50	2	rightdot.PNG	69	right	experiment	232	1266	1	[]	[ 1]	232	1	.	1	1	CrossPosition	52785	1	Fixation: 1034 ms	1	0.46	CrossPosition	928	0	0	232	1	1	1034	.	SPAN_NONE	990.5	.	61.8	567.3	.	63.45	179.12	NONE	LEFT	12.74	1199	2533	.	[]
15	addicted	pretest	exercise	21	2	leftdot.PNG	28	left	experiment	242	1276	1	[]	[ 1]	242	1	.	1	1	CrossPosition	52785	1	Fixation: 1034 ms	1	2.05	CrossPosition	798	0	0	242	1	1	1034	.	SPAN_NONE	856.5	.	61.5	483.4	.	62.85	3.72	NONE	RIGHT	14.02	1189	2532	.	[]
15	addicted	pretest	exercise	47	2	leftdot.PNG	36	left	experiment	219	1260	1	[]	[ 1]	219	1	.	1	1	CrossPosition	52785	1	Fixation: 1041 ms	1	0.44	CrossPosition	824	0	0	219	1	1	1041	.	SPAN_NONE	997.3	.	61.65	548.2	.	63.15	9.13	NONE	RIGHT	12.82	1215	2539	.	[]
15	addicted	pretest	exercise	48	2	leftdot.PNG	20	left	experiment	215	1248	1	[]	[ 1]	215	1	.	1	1	CrossPosition	52785	1	Fixation: 1033 ms	1	1.89	CrossPosition	856	0	0	215	1	1	1033	.	SPAN_NONE	1067.9	.	61.55	478.3	.	62.9	5.56	NONE	RIGHT	11.59	896	2207	.	[]
15	addicted	pretest	exercise	62	2	leftdot.PNG	34	left	experiment	183	1217	1	[]	[ 1]	183	1	.	1	1	CrossPosition	52785	1	Fixation: 1034 ms	1	0.37	CrossPosition	954	0	0	183	1	1	1034	.	SPAN_NONE	990.2	.	61.7	534.9	.	63.2	0.83	NONE	RIGHT	23.61	274	1596	.	[]
16	addicted	posttest	exercise	57	2	rightdot.PNG	43	right	experiment	187	1214	1	[]	[ 1]	187	1	.	1	1	CrossPosition	52785	1	Fixation: 1027 ms	1	0.35	CrossPosition	810	0	0	187	1	1	1027	.	SPAN_NONE	963.5	.	61.7	524.1	.	63.25	165.29	BEFORE	LEFT	9.39	261	1841	.	[]
16	addicted	pretest	exercise	35	2	leftdot.PNG	40	left	experiment	222	1249	1	[]	[ 1]	222	1	.	1	1	CrossPosition	52785	1	Fixation: 1027 ms	1	1.03	CrossPosition	913	0	0	222	1	1	1027	.	SPAN_NONE	996.4	.	61.45	484	.	62.75	29.42	BEFORE	RIGHT	8.85	280	1897	.	[]
16	addicted	posttest	exercise	58	2	rightdot.PNG	73	right	experiment	197	1225	1	[]	[ 1]	197	1	.	1	1	CrossPosition	52785	1	Fixation: 1028 ms	1	0.52	CrossPosition	839	0	0	197	1	1	1028	.	SPAN_NONE	978.5	.	61.7	513.2	.	63.25	-173.93	BEFORE	LEFT	13.33	241	1791	.	[]
16	addicted	posttest	exercise	55	2	leftdot.PNG	31	left	experiment	221	1251	1	[]	[ 1]	221	1	.	1	1	CrossPosition	52785	1	Fixation: 1030 ms	1	0.29	CrossPosition	805	0	0	221	1	1	1030	.	SPAN_NONE	980.8	.	61.65	530.9	.	63.15	4.77	AFTER	RIGHT	15.54	96	1453	.	[]
16	addicted	posttest	exercise	8	2	leftdot.PNG	29	left	experiment	214	1240	1	[]	[ 1]	214	1	.	1	1	CrossPosition	52785	1	Fixation: 1026 ms	1	1.04	CrossPosition	1111	0	0	214	1	1	1026	.	SPAN_NONE	1027.8	.	61.7	514.3	.	63.3	-6.38	BEFORE	RIGHT	10.59	1003	2525	.	[]
16	addicted	posttest	exercise	56	2	leftdot.PNG	26	left	experiment	210	1241	1	[]	[ 1]	210	1	.	1	1	CrossPosition	52785	1	Fixation: 1031 ms	1	1.46	CrossPosition	750	0	0	210	1	1	1031	.	SPAN_NONE	1050.9	.	61.6	499.3	.	63	-4.13	BEFORE	RIGHT	11.48	980	2529	.	[]
16	addicted	posttest	exercise	10	2	rightdot.PNG	70	right	experiment	193	1221	1	[]	[ 1]	193	1	.	1	1	CrossPosition	52785	1	Fixation: 1028 ms	1	2.03	CrossPosition	1053	0	0	193	1	1	1028	.	SPAN_NONE	1087.9	.	62.2	603.2	.	64.2	-153.89	BEFORE	LEFT	17.57	132	1672	.	[]
16	addicted	posttest	exercise	7	2	rightdot.PNG	68	right	experiment	255	1291	1	[]	[ 1]	255	1	.	1	1	CrossPosition	52785	1	Fixation: 1036 ms	1	0.58	CrossPosition	1066	0	0	255	1	1	1036	.	SPAN_NONE	999.8	.	61.8	524.9	.	63.35	-153.05	BEFORE	LEFT	14.88	20	1554	.	[]
16	addicted	posttest	exercise	52	2	leftdot.PNG	34	left	experiment	181	1207	1	[]	[ 1]	181	1	.	1	1	CrossPosition	52785	1	Fixation: 1026 ms	1	0.57	CrossPosition	795	0	0	181	1	1	1026	.	SPAN_NONE	981.7	.	61.6	510.1	.	63.1	-24	BEFORE	RIGHT	14.54	147	1723	.	[]
16	addicted	posttest	exercise	53	2	leftdot.PNG	10	left	experiment	190	1220	1	[]	[ 1]	190	1	.	1	1	CrossPosition	52785	1	Fixation: 1030 ms	1	0.94	CrossPosition	841	0	0	190	1	1	1030	.	SPAN_NONE	960.4	.	63.05	609.1	.	66.1	13.6	BEFORE	RIGHT	20.98	96	1595	.	[]
16	addicted	posttest	exercise	9	2	leftdot.PNG	25	left	experiment	225	1264	1	[]	[ 1]	225	1	.	1	1	CrossPosition	52785	1	Fixation: 1039 ms	1	0.46	CrossPosition	1122	0	0	225	1	1	1039	.	SPAN_NONE	984	.	61.7	520	.	63.25	-13.94	BEFORE	RIGHT	10.84	202	1814	.	[]
16	addicted	posttest	exercise	11	2	rightdot.PNG	69	right	experiment	192	1230	1	[]	[ 1]	192	1	.	1	1	CrossPosition	52785	1	Fixation: 1038 ms	1	0.81	CrossPosition	1033	0	0	192	1	1	1038	.	SPAN_NONE	1017	.	61.75	525.7	.	63.35	170.21	BEFORE	LEFT	11.33	165	1691	.	[]
16	addicted	posttest	exercise	72	2	rightdot.PNG	62	right	experiment	223	1255	1	[]	[ 1]	223	1	.	1	1	CrossPosition	52785	1	Fixation: 1032 ms	1	0.8	CrossPosition	893	0	0	223	1	1	1032	.	SPAN_NONE	1015.6	.	62	568.9	.	63.85	178.05	BEFORE	LEFT	10.49	695	2272	.	[]
16	addicted	pretest	exercise	40	2	rightdot.PNG	48	right	experiment	172	1289	2	[]	[ 1]	230	2	.	1	1	CrossPosition	52785	1	Fixation: 1117 ms	1	1.03	CrossPosition	1072	0	0	230	2	2	1117	.	SPAN_NONE	987.4	.	61.5	481.5	.	62.85	173.55	BEFORE	LEFT	10.49	348	2013	.	[]
16	addicted	posttest	exercise	60	2	rightdot.PNG	51	right	experiment	203	1235	1	[]	[ 1]	203	1	.	1	1	CrossPosition	52785	1	Fixation: 1032 ms	1	0.12	CrossPosition	838	0	0	203	1	1	1032	.	SPAN_NONE	973.4	.	61.75	539.5	.	63.3	-161.51	BEFORE	LEFT	11.32	141	1800	.	[]
16	addicted	pretest	exercise	34	2	rightdot.PNG	53	right	experiment	296	1330	1	[]	[ 1]	296	1	.	1	1	CrossPosition	52785	1	Fixation: 1034 ms	1	1.43	CrossPosition	1034	0	0	296	1	1	1034	.	SPAN_NONE	1028.6	.	61.5	474.4	.	62.8	175.26	BEFORE	LEFT	8.5	210	1922	.	[]
16	addicted	pretest	exercise	72	2	leftdot.PNG	37	left	experiment	209	1241	1	[]	[ 1]	209	1	.	1	1	CrossPosition	52785	1	Fixation: 1032 ms	1	1.79	CrossPosition	857	0	0	209	1	1	1032	.	SPAN_NONE	1025	.	61.45	446.2	.	62.7	-19.24	BEFORE	RIGHT	12.14	163	1638	.	[]
16	addicted	posttest	exercise	17	2	rightdot.PNG	54	right	experiment	199	1232	1	[]	[ 1]	199	1	.	1	1	CrossPosition	52785	1	Fixation: 1033 ms	1	0.17	CrossPosition	872	0	0	199	1	1	1033	.	SPAN_NONE	967.5	.	61.75	535.5	.	63.4	-158.58	NONE	LEFT	14.46	94	1473	.	[]
16	addicted	posttest	exercise	18	2	rightdot.PNG	55	right	experiment	191	1231	1	[]	[ 1]	191	1	.	1	1	CrossPosition	52785	1	Fixation: 1040 ms	1	0.39	CrossPosition	1081	0	0	191	1	1	1040	.	SPAN_NONE	983.8	.	61.95	568.2	.	63.7	-174.34	BEFORE	LEFT	16.07	101	1706	.	[]
16	addicted	posttest	exercise	19	2	leftdot.PNG	9	left	experiment	202	1239	1	[]	[ 1]	202	1	.	1	1	CrossPosition	52785	1	Fixation: 1037 ms	1	1.29	CrossPosition	1055	0	0	202	1	1	1037	.	SPAN_NONE	1018.3	.	62.1	617.4	.	64	7.75	BEFORE	RIGHT	12.17	208	1757	.	[]
16	addicted	posttest	exercise	51	2	rightdot.PNG	71	right	experiment	301	1331	1	[]	[ 1]	301	1	.	1	1	CrossPosition	52785	1	Fixation: 1030 ms	1	0.48	CrossPosition	819	0	0	301	1	1	1030	.	SPAN_NONE	978.3	.	61.65	516.9	.	63.1	178.5	BEFORE	LEFT	14.09	897	2456	.	[]
16	addicted	posttest	exercise	6	2	rightdot.PNG	48	right	experiment	197	1234	1	[]	[ 1]	197	1	.	1	1	CrossPosition	52785	1	Fixation: 1037 ms	1	0.4	CrossPosition	970	0	0	197	1	1	1037	.	SPAN_NONE	973	.	61.6	520.6	.	63.05	-170.43	NONE	LEFT	11.81	366	1791	.	[]
16	addicted	posttest	exercise	67	2	leftdot.PNG	7	left	experiment	190	1226	1	[]	[ 1]	190	1	.	1	1	CrossPosition	52785	1	Fixation: 1036 ms	1	0.22	CrossPosition	905	0	0	190	1	1	1036	.	SPAN_NONE	969.9	.	61.65	532.3	.	63.1	13.22	BEFORE	RIGHT	19.47	118	1632	.	[]
16	addicted	posttest	exercise	54	2	rightdot.PNG	75	right	experiment	235	1277	1	[]	[ 1]	235	1	.	1	1	CrossPosition	52785	1	Fixation: 1042 ms	1	0.62	CrossPosition	629	0	0	235	1	1	1042	.	SPAN_NONE	952.6	.	61.85	583.3	.	63.55	161.3	BEFORE	LEFT	15.9	131	1700	.	[]
16	addicted	posttest	exercise	70	2	leftdot.PNG	12	left	experiment	181	1211	1	[]	[ 1]	181	1	.	1	1	CrossPosition	52785	1	Fixation: 1030 ms	1	0.41	CrossPosition	934	0	0	181	1	1	1030	.	SPAN_NONE	985.2	.	61.95	568.5	.	63.8	7.06	BEFORE	RIGHT	22.46	22	1598	.	[]
16	addicted	posttest	exercise	37	2	rightdot.PNG	47	right	experiment	226	1264	1	[]	[ 1]	226	1	.	1	1	CrossPosition	52785	1	Fixation: 1038 ms	1	0.49	CrossPosition	846	0	0	226	1	1	1038	.	SPAN_NONE	956.9	.	61.85	575	.	63.65	157.09	BEFORE	LEFT	13.28	228	1734	.	[]
16	addicted	posttest	exercise	73	2	leftdot.PNG	8	left	experiment	319	1354	1	[]	[ 1]	319	1	.	1	1	CrossPosition	52785	1	Fixation: 1035 ms	1	0.8	CrossPosition	973	0	0	319	1	1	1035	.	SPAN_NONE	1003.1	.	61.75	506.4	.	63.3	-24.12	BEFORE	RIGHT	14	694	2281	.	[]
16	addicted	posttest	exercise	74	2	rightdot.PNG	46	right	experiment	180	1221	1	[]	[ 1]	180	1	.	1	1	CrossPosition	52785	1	Fixation: 1041 ms	1	0.84	CrossPosition	821	0	0	180	1	1	1041	.	SPAN_NONE	991.3	.	62.7	599.1	.	65.35	176.18	BEFORE	LEFT	9.58	513	2076	.	[]
16	addicted	posttest	exercise	61	2	leftdot.PNG	36	left	experiment	206	1233	1	[]	[ 1]	206	1	.	1	1	CrossPosition	52785	1	Fixation: 1027 ms	1	0.57	CrossPosition	799	0	0	206	1	1	1027	.	SPAN_NONE	968.5	.	61.85	584.3	.	63.65	4.71	BEFORE	RIGHT	19.89	38	1588	.	[]
16	addicted	posttest	exercise	62	2	rightdot.PNG	45	right	experiment	232	1265	1	[]	[ 1]	232	1	.	1	1	CrossPosition	52785	1	Fixation: 1033 ms	1	1.03	CrossPosition	852	0	0	232	1	1	1033	.	SPAN_NONE	977.7	.	61.55	479.2	.	62.95	173.45	BEFORE	LEFT	12.44	244	1836	.	[]
16	addicted	posttest	exercise	63	2	rightdot.PNG	58	right	experiment	196	1233	1	[]	[ 1]	196	1	.	1	1	CrossPosition	52785	1	Fixation: 1037 ms	1	1.16	CrossPosition	949	0	0	196	1	1	1037	.	SPAN_NONE	1013.1	.	62.15	615	.	64.25	-149.02	BEFORE	LEFT	16.69	692	2442	.	[]
16	addicted	pretest	exercise	20	2	rightdot.PNG	44	right	experiment	348	1390	1	[]	[ 1]	348	1	.	1	1	CrossPosition	52785	1	Fixation: 1042 ms	1	0.82	CrossPosition	803	0	0	348	1	1	1042	.	SPAN_NONE	987.1	.	61.7	496.8	.	63.25	-174.69	NONE	LEFT	13.4	379	1847	.	[]
16	addicted	posttest	exercise	44	2	leftdot.PNG	17	left	experiment	173	1210	1	[]	[ 1]	173	1	.	1	1	CrossPosition	52785	1	Fixation: 1037 ms	1	0.6	CrossPosition	982	0	0	173	1	1	1037	.	SPAN_NONE	938.8	.	61.6	521.5	.	63.1	-11.26	BEFORE	RIGHT	19.09	58	1662	.	[]
16	addicted	posttest	exercise	45	2	rightdot.PNG	49	right	experiment	202	1237	1	[]	[ 1]	202	1	.	1	1	CrossPosition	52785	1	Fixation: 1035 ms	1	0.42	CrossPosition	898	0	0	202	1	1	1035	.	SPAN_NONE	992.7	.	61.95	560.7	.	63.7	157.47	BEFORE	LEFT	12.71	301	1923	.	[]
16	addicted	posttest	exercise	21	2	rightdot.PNG	65	right	experiment	153	1261	2	[]	[ 1]	153	1	.	1	1	CrossPosition	52785	1	Fixation: 1108 ms	1	0.36	CrossPosition	1040	0	0	153	1	1	1108	.	SPAN_NONE	991.7	.	61.75	539.4	.	63.35	-148.66	BEFORE	LEFT	13.03	325	1941	.	[]
16	addicted	posttest	exercise	23	2	leftdot.PNG	32	left	experiment	262	1292	1	[]	[ 1]	262	1	.	1	1	CrossPosition	52785	1	Fixation: 1030 ms	1	0.86	CrossPosition	989	0	0	262	1	1	1030	.	SPAN_NONE	993	.	61.6	496.6	.	63.05	4.72	NONE	RIGHT	10.55	381	1746	.	[]
16	addicted	posttest	exercise	68	2	rightdot.PNG	56	right	experiment	222	1255	1	[]	[ 1]	222	1	.	1	1	CrossPosition	52785	1	Fixation: 1033 ms	1	0.41	CrossPosition	871	0	0	222	1	1	1033	.	SPAN_NONE	971.8	.	61.65	519.6	.	63.1	154.49	BEFORE	LEFT	13.4	253	1931	.	[]
16	addicted	posttest	exercise	36	2	rightdot.PNG	67	right	experiment	268	1306	1	[]	[ 1]	268	1	.	1	1	CrossPosition	52785	1	Fixation: 1038 ms	1	0.59	CrossPosition	1014	0	0	268	1	1	1038	.	SPAN_NONE	1003.7	.	61.7	531.1	.	63.2	173.76	BEFORE	LEFT	17.12	135	1634	.	[]
16	addicted	pretest	exercise	30	2	rightdot.PNG	58	right	experiment	203	1234	1	[]	[ 1]	203	1	.	1	1	CrossPosition	52785	1	Fixation: 1031 ms	1	0.61	CrossPosition	974	0	0	203	1	1	1031	.	SPAN_NONE	969	.	61.55	506.4	.	63	-179.33	BEFORE	LEFT	11.36	219	1774	.	[]
16	addicted	posttest	exercise	38	2	leftdot.PNG	38	left	experiment	233	1267	1	[]	[ 1]	233	1	.	1	1	CrossPosition	52785	1	Fixation: 1034 ms	1	0.24	CrossPosition	887	0	0	233	1	1	1034	.	SPAN_NONE	969.2	.	61.65	531.2	.	63.1	-5.14	BEFORE	RIGHT	12.23	106	1582	.	[]
16	addicted	posttest	exercise	41	2	leftdot.PNG	20	left	experiment	241	1279	1	[]	[ 1]	241	1	.	1	1	CrossPosition	52785	1	Fixation: 1038 ms	1	0.31	CrossPosition	908	0	0	241	1	1	1038	.	SPAN_NONE	967.1	.	61.6	526.3	.	63.05	-3.54	NONE	RIGHT	11.32	234	1623	.	[]
16	addicted	posttest	exercise	42	2	leftdot.PNG	11	left	experiment	257	1294	1	[]	[ 1]	257	1	.	1	1	CrossPosition	52785	1	Fixation: 1037 ms	1	0.42	CrossPosition	990	0	0	257	1	1	1037	.	SPAN_NONE	991.5	.	61.75	531	.	63.35	3.76	NONE	RIGHT	9.52	395	1756	.	[]
16	addicted	posttest	exercise	43	2	rightdot.PNG	52	right	experiment	241	1281	1	[]	[ 1]	241	1	.	1	1	CrossPosition	52785	1	Fixation: 1040 ms	1	0.57	CrossPosition	1076	0	0	241	1	1	1040	.	SPAN_NONE	940.6	.	61.95	569.8	.	63.8	-167.92	BEFORE	LEFT	14.1	384	1903	.	[]
16	addicted	posttest	exercise	14	2	rightdot.PNG	53	right	experiment	193	1221	1	[]	[ 1]	193	1	.	1	1	CrossPosition	52785	1	Fixation: 1028 ms	1	1.43	CrossPosition	976	0	0	193	1	1	1028	.	SPAN_NONE	1061.9	.	61.85	551.7	.	63.4	-165.75	BEFORE	LEFT	13.85	205	1826	.	[]
16	addicted	pretest	exercise	52	2	leftdot.PNG	35	left	experiment	190	1229	1	[]	[ 1]	190	1	.	1	1	CrossPosition	52785	1	Fixation: 1039 ms	1	1.21	CrossPosition	907	0	0	190	1	1	1039	.	SPAN_NONE	1036.5	.	61.65	508.8	.	63.1	26.63	BEFORE	RIGHT	9.72	254	1852	.	[]
16	addicted	pretest	exercise	53	2	leftdot.PNG	23	left	experiment	250	1277	1	[]	[ 1]	250	1	.	1	1	CrossPosition	52785	1	Fixation: 1027 ms	1	0.61	CrossPosition	978	0	0	250	1	1	1027	.	SPAN_NONE	1006.1	.	61.8	534	.	63.45	23.99	BEFORE	RIGHT	10.2	371	2033	.	[]
16	addicted	pretest	exercise	56	2	leftdot.PNG	38	left	experiment	213	1242	1	[]	[ 1]	213	1	.	1	1	CrossPosition	52785	1	Fixation: 1029 ms	1	1.8	CrossPosition	958	0	0	213	1	1	1029	.	SPAN_NONE	869.9	.	61.6	490.8	.	62.95	15.34	BEFORE	RIGHT	12.45	177	1790	.	[]
16	addicted	posttest	exercise	49	2	leftdot.PNG	18	left	experiment	183	1223	1	[]	[ 1]	183	1	.	1	1	CrossPosition	52785	1	Fixation: 1040 ms	1	0.06	CrossPosition	938	0	0	183	1	1	1040	.	SPAN_NONE	973.7	.	61.8	546.8	.	63.5	-26.24	BEFORE	RIGHT	14.37	135	1758	.	[]
16	addicted	pretest	exercise	25	2	leftdot.PNG	12	left	experiment	194	1220	1	[]	[ 1]	194	1	.	1	1	CrossPosition	52785	1	Fixation: 1026 ms	1	1.13	CrossPosition	959	0	0	194	1	1	1026	.	SPAN_NONE	970.3	.	61.45	473.7	.	62.75	8.25	BEFORE	RIGHT	9.4	405	1879	.	[]
16	addicted	pretest	exercise	26	2	rightdot.PNG	41	right	experiment	173	1210	1	[]	[ 1]	173	1	.	1	1	CrossPosition	52785	1	Fixation: 1037 ms	1	1.47	CrossPosition	986	0	0	173	1	1	1037	.	SPAN_NONE	1003.6	.	61.4	457.2	.	62.7	-176.68	BEFORE	LEFT	9.38	534	2081	.	[]
16	addicted	pretest	exercise	27	2	rightdot.PNG	61	right	experiment	225	1319	2	[]	[ 1]	260	2	.	1	1	CrossPosition	52785	1	Fixation: 1094 ms	1	1.61	CrossPosition	999	0	0	260	2	2	1094	.	SPAN_NONE	1042.1	.	61.5	475.7	.	62.8	-171.34	NONE	LEFT	15.64	132	1541	.	[]
16	addicted	pretest	exercise	61	2	rightdot.PNG	67	right	experiment	244	1280	1	[]	[ 1]	244	1	.	1	1	CrossPosition	52785	1	Fixation: 1036 ms	1	1.3	CrossPosition	968	0	0	244	1	1	1036	.	SPAN_NONE	1009.1	.	61.5	473.3	.	62.85	-138.07	NONE	LEFT	18.77	38	1437	.	[]
16	addicted	pretest	exercise	62	2	leftdot.PNG	16	left	experiment	230	1258	1	[]	[ 1]	230	1	.	1	1	CrossPosition	52785	1	Fixation: 1028 ms	1	0.96	CrossPosition	881	0	0	230	1	1	1028	.	SPAN_NONE	1016	.	62	586	.	63.8	10.85	NONE	RIGHT	9.21	370	1695	.	[]
16	addicted	pretest	exercise	63	2	leftdot.PNG	13	left	experiment	221	1251	1	[]	[ 1]	221	1	.	1	1	CrossPosition	52785	1	Fixation: 1030 ms	1	0.93	CrossPosition	928	0	0	221	1	1	1030	.	SPAN_NONE	1023.2	.	61.8	570.3	.	63.5	7.44	NONE	RIGHT	10.97	463	1790	.	[]
16	addicted	pretest	exercise	45	2	rightdot.PNG	43	right	experiment	302	1340	1	[]	[ 1]	302	1	.	1	1	CrossPosition	52785	1	Fixation: 1038 ms	1	1.18	CrossPosition	825	0	0	302	1	1	1038	.	SPAN_NONE	981.2	.	61.55	472.1	.	62.9	-166.41	NONE	LEFT	12.82	349	1764	.	[]
16	addicted	pretest	exercise	46	2	leftdot.PNG	22	left	experiment	210	1239	1	[]	[ 1]	210	1	.	1	1	CrossPosition	52785	1	Fixation: 1029 ms	1	1.71	CrossPosition	828	0	0	210	1	1	1029	.	SPAN_NONE	861.1	.	61.9	546.6	.	63.55	4.86	BEFORE	RIGHT	12.17	393	1968	.	[]
16	addicted	pretest	exercise	47	2	rightdot.PNG	70	right	experiment	202	1234	1	[]	[ 1]	202	1	.	1	1	CrossPosition	52785	1	Fixation: 1032 ms	1	0.28	CrossPosition	883	0	0	202	1	1	1032	.	SPAN_NONE	987.1	.	61.75	546.8	.	63.35	-170.93	NONE	LEFT	12.08	1155	2474	.	[]
16	addicted	pretest	exercise	69	2	rightdot.PNG	64	right	experiment	343	1377	1	[]	[ 1]	343	1	.	1	1	CrossPosition	52785	1	Fixation: 1034 ms	1	1.51	CrossPosition	862	0	0	343	1	1	1034	.	SPAN_NONE	1002.7	.	63.35	642	.	66.75	-157.25	NONE	LEFT	15.63	14	1562	.	[]
16	addicted	posttest	exercise	13	2	rightdot.PNG	57	right	experiment	196	1230	1	[]	[ 1]	196	1	.	1	1	CrossPosition	52785	1	Fixation: 1034 ms	1	0.35	CrossPosition	911	0	0	196	1	1	1034	.	SPAN_NONE	983.5	.	61.7	528	.	63.25	-164.56	BEFORE	LEFT	9.87	200	1719	.	[]
16	addicted	pretest	exercise	60	2	rightdot.PNG	50	right	experiment	166	1201	1	[]	[ 1]	166	1	.	1	1	CrossPosition	52785	1	Fixation: 1035 ms	1	0.55	CrossPosition	956	0	0	166	1	1	1035	.	SPAN_NONE	994	.	61.9	520.4	.	63.65	-170.91	BEFORE	LEFT	10.81	368	1936	.	[]
16	addicted	posttest	exercise	64	2	leftdot.PNG	39	left	experiment	313	1354	1	[]	[ 1]	313	1	.	1	1	CrossPosition	52785	1	Fixation: 1041 ms	1	0.16	CrossPosition	887	0	0	313	1	1	1041	.	SPAN_NONE	974.2	.	61.65	536.9	.	63.2	4.54	BEFORE	RIGHT	13.21	268	1856	.	[]
16	addicted	posttest	exercise	66	2	rightdot.PNG	63	right	experiment	185	1332	2	[]	[ 1]	185	1	.	1	1	CrossPosition	52785	1	Fixation: 1147 ms	1	0.75	CrossPosition	973	0	0	185	1	1	1147	.	SPAN_NONE	975.7	.	61.55	497.5	.	62.95	170.68	BEFORE	LEFT	14.03	199	1869	.	[]
16	addicted	pretest	exercise	57	2	rightdot.PNG	66	right	experiment	338	1368	1	[]	[ 1]	338	1	.	1	1	CrossPosition	52785	1	Fixation: 1030 ms	1	1.04	CrossPosition	908	0	0	338	1	1	1030	.	SPAN_NONE	989.4	.	61.55	483.4	.	62.95	-165.09	NONE	LEFT	16.02	123	1585	.	[]
16	addicted	pretest	exercise	65	2	leftdot.PNG	33	left	experiment	255	1292	1	[]	[ 1]	255	1	.	1	1	CrossPosition	52785	1	Fixation: 1037 ms	1	1.43	CrossPosition	826	0	0	255	1	1	1037	.	SPAN_NONE	992.8	.	61.4	459	.	62.65	-18.42	NONE	RIGHT	7.69	194	1561	.	[]
16	addicted	posttest	exercise	28	2	leftdot.PNG	33	left	experiment	227	1269	1	[]	[ 1]	227	1	.	1	1	CrossPosition	52785	1	Fixation: 1042 ms	1	0.71	CrossPosition	927	0	0	227	1	1	1042	.	SPAN_NONE	991.6	.	61.7	506	.	63.15	7.21	BEFORE	RIGHT	12.3	806	2410	.	[]
16	addicted	posttest	exercise	29	2	rightdot.PNG	61	right	experiment	197	1230	1	[]	[ 1]	197	1	.	1	1	CrossPosition	52785	1	Fixation: 1033 ms	1	0.81	CrossPosition	988	0	0	197	1	1	1033	.	SPAN_NONE	1015.3	.	61.95	572.4	.	63.8	179.88	BEFORE	LEFT	12.86	284	1807	.	[]
16	addicted	posttest	exercise	33	2	rightdot.PNG	50	right	experiment	218	1248	1	[]	[ 1]	218	1	.	1	1	CrossPosition	52785	1	Fixation: 1030 ms	1	0.13	CrossPosition	778	0	0	218	1	1	1030	.	SPAN_NONE	969.2	.	61.85	537.6	.	63.55	-162.18	BEFORE	LEFT	8.32	330	1897	.	[]
16	addicted	pretest	exercise	22	2	leftdot.PNG	14	left	experiment	215	1256	1	[]	[ 1]	215	1	.	1	1	CrossPosition	52785	1	Fixation: 1041 ms	1	0.87	CrossPosition	859	0	0	215	1	1	1041	.	SPAN_NONE	971.9	.	62.05	603.1	.	63.95	-4.36	BOTH	RIGHT	10.16	36	1624	.	[]
16	addicted	posttest	exercise	75	2	rightdot.PNG	41	right	experiment	194	1233	1	[]	[ 1]	194	1	.	1	1	CrossPosition	52785	1	Fixation: 1039 ms	1	0.43	CrossPosition	804	0	0	194	1	1	1039	.	SPAN_NONE	982.1	.	62.15	572.5	.	64.15	-157.4	BEFORE	LEFT	13.68	137	1796	.	[]
16	addicted	pretest	exercise	74	2	rightdot.PNG	45	right	experiment	229	1266	1	[]	[ 1]	229	1	.	1	1	CrossPosition	52785	1	Fixation: 1037 ms	1	1.15	CrossPosition	864	0	0	229	1	1	1037	.	SPAN_NONE	1025.5	.	61.65	499.5	.	63.05	-147.75	NONE	LEFT	14.77	83	1553	.	[]
16	addicted	pretest	exercise	17	2	rightdot.PNG	62	right	experiment	224	1258	1	[]	[ 1]	224	1	.	1	1	CrossPosition	52785	1	Fixation: 1034 ms	1	0.55	CrossPosition	697	0	0	224	1	1	1034	.	SPAN_NONE	947.6	.	61.65	519	.	63.15	-160.28	NONE	LEFT	15.59	79	1510	.	[]
16	addicted	pretest	exercise	68	2	leftdot.PNG	20	left	experiment	210	1248	1	[]	[ 1]	210	1	.	1	1	CrossPosition	52785	1	Fixation: 1038 ms	1	0.6	CrossPosition	881	0	0	210	1	1	1038	.	SPAN_NONE	986.2	.	61.65	509.8	.	63.2	-24.41	BEFORE	RIGHT	13.83	356	1925	.	[]
16	addicted	posttest	exercise	24	2	rightdot.PNG	64	right	experiment	226	1255	1	[]	[ 1]	226	1	.	1	1	CrossPosition	52785	1	Fixation: 1029 ms	1	0.66	CrossPosition	933	0	0	226	1	1	1029	.	SPAN_NONE	989.8	.	61.65	508.9	.	63.2	-178.63	BEFORE	LEFT	6.77	257	1885	.	[]
16	addicted	pretest	exercise	14	2	rightdot.PNG	56	right	experiment	255	1296	1	[]	[ 1]	255	1	.	1	1	CrossPosition	52785	1	Fixation: 1041 ms	1	0.52	CrossPosition	772	0	0	255	1	1	1041	.	SPAN_NONE	970.9	.	61.7	513	.	63.2	-175.93	BEFORE	LEFT	13.37	1032	2540	.	[]
16	addicted	pretest	exercise	21	2	rightdot.PNG	72	right	experiment	113	1226	2	[]	[ 1]	180	2	.	1	1	CrossPosition	52785	1	Fixation: 1113 ms	1	1.26	CrossPosition	817	0	0	180	2	2	1113	.	SPAN_NONE	997.9	.	62.15	625	.	64.25	-165.79	BEFORE	LEFT	11.16	228	1722	.	[]
16	addicted	pretest	exercise	66	2	rightdot.PNG	46	right	experiment	204	1243	1	[]	[ 1]	204	1	.	1	1	CrossPosition	52785	1	Fixation: 1039 ms	1	1.61	CrossPosition	887	0	0	204	1	1	1039	.	SPAN_NONE	996.9	.	61.45	446.4	.	62.75	-147.87	NONE	LEFT	12.86	94	1520	.	[]
16	addicted	pretest	exercise	12	2	rightdot.PNG	59	right	experiment	207	1244	1	[]	[ 1]	207	1	.	1	1	CrossPosition	52785	1	Fixation: 1037 ms	1	0.91	CrossPosition	858	0	0	207	1	1	1037	.	SPAN_NONE	1006.5	.	62.1	593.4	.	64.05	178.37	BEFORE	LEFT	22.04	127	1591	.	[]
16	addicted	pretest	exercise	15	2	leftdot.PNG	29	left	experiment	217	1251	1	[]	[ 1]	217	1	.	1	1	CrossPosition	52785	1	Fixation: 1034 ms	1	1.07	CrossPosition	794	0	0	217	1	1	1034	.	SPAN_NONE	983.1	.	61.5	479.3	.	62.85	9.1	BEFORE	RIGHT	15.66	918	2441	.	[]
17	addicted	posttest	exercise	55	2	rightdot.PNG	41	right	experiment	201	1239	1	[]	[ 1]	201	1	.	1	1	CrossPosition	52785	1	Fixation: 1038 ms	1	1.04	CrossPosition	715	0	0	201	1	1	1038	.	SPAN_NONE	953.4	.	61.4	481.6	.	62.75	-173.21	NONE	LEFT	14.32	603	1939	.	[]
17	addicted	posttest	exercise	13	2	leftdot.PNG	28	left	experiment	181	1218	1	[]	[ 1]	181	1	.	1	1	CrossPosition	52785	1	Fixation: 1037 ms	1	1.34	CrossPosition	786	0	0	181	1	1	1037	.	SPAN_NONE	889.9	.	61.7	518	.	63.2	0.8	NONE	RIGHT	11.95	117	1398	.	[]
17	addicted	posttest	exercise	54	2	rightdot.PNG	59	right	experiment	172	1197	1	[]	[ 1]	172	1	.	1	1	CrossPosition	52785	1	Fixation: 1025 ms	1	0.97	CrossPosition	836	0	0	172	1	1	1025	.	SPAN_NONE	937.3	.	61.55	493.2	.	62.9	-174.14	NONE	LEFT	14.85	64	1331	.	[]
17	addicted	posttest	exercise	33	2	leftdot.PNG	11	left	experiment	168	1202	1	[]	[ 1]	168	1	.	1	1	CrossPosition	52785	1	Fixation: 1034 ms	1	1.31	CrossPosition	642	0	0	168	1	1	1034	.	SPAN_NONE	947	.	61.4	465.9	.	62.6	-7.13	NONE	RIGHT	13.42	1255	2533	.	[]
17	addicted	posttest	exercise	32	2	rightdot.PNG	50	right	experiment	179	1209	1	[]	[ 1]	179	1	.	1	1	CrossPosition	52785	1	Fixation: 1030 ms	1	1.14	CrossPosition	654	0	0	179	1	1	1030	.	SPAN_NONE	954.9	.	61.45	474.9	.	62.8	-174.79	NONE	LEFT	14.52	300	1599	.	[]
17	addicted	posttest	exercise	12	2	rightdot.PNG	54	right	experiment	202	1231	1	[]	[ 1]	202	1	.	1	1	CrossPosition	52785	1	Fixation: 1029 ms	1	1.03	CrossPosition	796	0	0	202	1	1	1029	.	SPAN_NONE	914.7	.	61.6	511	.	63.05	-179.1	NONE	LEFT	13.7	357	1668	.	[]
17	addicted	posttest	exercise	53	2	leftdot.PNG	8	left	experiment	196	1230	1	[]	[ 1]	196	1	.	1	1	CrossPosition	52785	1	Fixation: 1034 ms	1	1.22	CrossPosition	735	0	0	196	1	1	1034	.	SPAN_NONE	932	.	61.5	478.6	.	62.8	-4.84	NONE	RIGHT	13.89	697	2019	.	[]
17	addicted	posttest	exercise	69	2	rightdot.PNG	58	right	experiment	202	1228	1	[]	[ 1]	202	1	.	1	1	CrossPosition	52785	1	Fixation: 1026 ms	1	1.09	CrossPosition	629	0	0	202	1	1	1026	.	SPAN_NONE	933.4	.	61.5	486.9	.	62.85	-176.22	NONE	LEFT	13.81	519	1827	.	[]
17	addicted	posttest	exercise	70	2	leftdot.PNG	14	left	experiment	179	1218	1	[]	[ 1]	179	1	.	1	1	CrossPosition	52785	1	Fixation: 1039 ms	1	1.31	CrossPosition	621	0	0	179	1	1	1039	.	SPAN_NONE	920.4	.	61.5	479.4	.	62.8	-6.58	NONE	RIGHT	14.96	443	1745	.	[]
17	addicted	posttest	exercise	34	2	rightdot.PNG	63	right	experiment	237	1269	1	[]	[ 1]	237	1	.	1	1	CrossPosition	52785	1	Fixation: 1032 ms	1	1.25	CrossPosition	672	0	0	237	1	1	1032	.	SPAN_NONE	945.2	.	61.4	470.4	.	62.65	-178.81	NONE	LEFT	12.1	365	1701	.	[]
17	addicted	posttest	exercise	15	2	leftdot.PNG	38	left	experiment	177	1212	1	[]	[ 1]	177	1	.	1	1	CrossPosition	52785	1	Fixation: 1035 ms	1	1.3	CrossPosition	720	0	0	177	1	1	1035	.	SPAN_NONE	907.8	.	61.55	491.6	.	62.9	2.25	NONE	RIGHT	13.13	789	2080	.	[]
17	addicted	posttest	exercise	73	2	rightdot.PNG	66	right	experiment	317	1352	1	[]	[ 1]	317	1	.	1	1	CrossPosition	52785	1	Fixation: 1035 ms	1	1.3	CrossPosition	585	0	0	317	1	1	1035	.	SPAN_NONE	921.4	.	61.45	479.5	.	62.8	-177.46	NONE	LEFT	9.8	171	1593	.	[]
17	addicted	posttest	exercise	74	2	leftdot.PNG	24	left	experiment	195	1231	1	[]	[ 1]	195	1	.	1	1	CrossPosition	52785	1	Fixation: 1036 ms	1	0.79	CrossPosition	705	0	0	195	1	1	1036	.	SPAN_NONE	928.1	.	62.15	518.2	.	64.15	4.4	NONE	RIGHT	5.82	64	1346	.	[]
17	addicted	posttest	exercise	14	2	rightdot.PNG	73	right	experiment	213	1247	1	[]	[ 1]	213	1	.	1	1	CrossPosition	52785	1	Fixation: 1034 ms	1	1.31	CrossPosition	667	0	0	213	1	1	1034	.	SPAN_NONE	905.1	.	61.55	493.4	.	62.95	-178.4	NONE	LEFT	13.97	195	1534	.	[]
17	addicted	pretest	exercise	28	2	rightdot.PNG	47	right	experiment	214	1241	1	[]	[ 1]	214	1	.	1	1	CrossPosition	52785	1	Fixation: 1027 ms	1	0.42	CrossPosition	958	0	0	214	1	1	1027	.	SPAN_NONE	970.6	.	61.8	573.8	.	63.5	174.79	NONE	LEFT	12.78	97	1445	.	[]
17	addicted	pretest	exercise	30	2	rightdot.PNG	41	right	experiment	371	1404	1	[]	[ 1]	371	1	.	1	1	CrossPosition	52785	1	Fixation: 1033 ms	1	0.22	CrossPosition	931	0	0	371	1	1	1033	.	SPAN_NONE	972.1	.	61.8	560.7	.	63.5	172.29	NONE	LEFT	10.79	610	2068	.	[]
17	addicted	pretest	exercise	31	2	leftdot.PNG	35	left	experiment	169	1206	1	[]	[ 1]	169	1	.	1	1	CrossPosition	52785	1	Fixation: 1037 ms	1	0.52	CrossPosition	895	0	0	169	1	1	1037	.	SPAN_NONE	936.2	.	61.75	547.6	.	63.4	0.67	NONE	RIGHT	13.4	726	2029	.	[]
17	addicted	posttest	exercise	75	2	leftdot.PNG	36	left	experiment	158	1195	1	[]	[ 1]	158	1	.	1	1	CrossPosition	52785	1	Fixation: 1037 ms	1	1.04	CrossPosition	610	0	0	158	1	1	1037	.	SPAN_NONE	934	.	61.5	489.9	.	62.8	-4.51	NONE	RIGHT	13.91	213	1483	.	[]
17	addicted	posttest	exercise	11	2	rightdot.PNG	48	right	experiment	237	1266	1	[]	[ 1]	237	1	.	1	1	CrossPosition	52785	1	Fixation: 1029 ms	1	0.58	CrossPosition	829	0	0	237	1	1	1029	.	SPAN_NONE	933.6	.	61.7	534.6	.	63.2	179.3	NONE	LEFT	13.72	1117	2447	.	[]
17	addicted	posttest	exercise	68	2	leftdot.PNG	15	left	experiment	192	1227	1	[]	[ 1]	192	1	.	1	1	CrossPosition	52785	1	Fixation: 1035 ms	1	1.24	CrossPosition	660	0	0	192	1	1	1035	.	SPAN_NONE	920.6	.	61.5	484.5	.	62.85	-5.99	NONE	RIGHT	13.25	552	1873	.	[]
17	addicted	posttest	exercise	38	2	leftdot.PNG	16	left	experiment	159	1192	1	[]	[ 1]	159	1	.	1	1	CrossPosition	52785	1	Fixation: 1033 ms	1	1.21	CrossPosition	699	0	0	159	1	1	1033	.	SPAN_NONE	942.8	.	61.45	474.1	.	62.75	-5.94	NONE	RIGHT	14.37	594	1870	.	[]
17	addicted	posttest	exercise	39	2	rightdot.PNG	44	right	experiment	198	1226	1	[]	[ 1]	198	1	.	1	1	CrossPosition	52785	1	Fixation: 1028 ms	1	1.16	CrossPosition	709	0	0	198	1	1	1028	.	SPAN_NONE	938.2	.	61.85	478.4	.	63.5	-176.92	NONE	LEFT	13.59	46	1367	.	[]
17	addicted	posttest	exercise	40	2	rightdot.PNG	52	right	experiment	202	1240	1	[]	[ 1]	202	1	.	1	1	CrossPosition	52785	1	Fixation: 1038 ms	1	1.49	CrossPosition	682	0	0	202	1	1	1038	.	SPAN_NONE	945.5	.	61.35	454.1	.	62.55	-173.43	NONE	LEFT	12.21	298	1613	.	[]
17	addicted	posttest	exercise	41	2	leftdot.PNG	25	left	experiment	173	1200	1	[]	[ 1]	173	1	.	1	1	CrossPosition	52785	1	Fixation: 1027 ms	1	1.29	CrossPosition	687	0	0	173	1	1	1027	.	SPAN_NONE	932.7	.	61.45	472.7	.	62.75	-5.88	NONE	RIGHT	13.36	916	2203	.	[]
17	addicted	posttest	exercise	44	2	rightdot.PNG	56	right	experiment	185	1214	1	[]	[ 1]	185	1	.	1	1	CrossPosition	52785	1	Fixation: 1029 ms	1	0.86	CrossPosition	709	0	0	185	1	1	1029	.	SPAN_NONE	938	.	61.5	501.1	.	62.85	-175.31	NONE	LEFT	12.7	107	1400	.	[]
17	addicted	posttest	exercise	45	2	rightdot.PNG	47	right	experiment	276	1309	1	[]	[ 1]	276	1	.	1	1	CrossPosition	52785	1	Fixation: 1033 ms	1	1.18	CrossPosition	738	0	0	276	1	1	1033	.	SPAN_NONE	933.4	.	61.45	480.9	.	62.75	-177.44	NONE	LEFT	11.79	362	1738	.	[]
17	addicted	posttest	exercise	46	2	leftdot.PNG	27	left	experiment	181	1216	1	[]	[ 1]	181	1	.	1	1	CrossPosition	52785	1	Fixation: 1035 ms	1	1.22	CrossPosition	748	0	0	181	1	1	1035	.	SPAN_NONE	933.3	.	61.45	477.9	.	62.8	-2.7	NONE	RIGHT	13.68	18	1307	.	[]
17	addicted	posttest	exercise	47	2	leftdot.PNG	32	left	experiment	227	1258	1	[]	[ 1]	227	1	.	1	1	CrossPosition	52785	1	Fixation: 1031 ms	1	1.16	CrossPosition	638	0	0	227	1	1	1031	.	SPAN_NONE	957.5	.	61.45	473.1	.	62.75	-3.93	NONE	RIGHT	11.88	941	2272	.	[]
17	addicted	posttest	exercise	48	2	rightdot.PNG	51	right	experiment	251	1288	1	[]	[ 1]	251	1	.	1	1	CrossPosition	52785	1	Fixation: 1037 ms	1	1.03	CrossPosition	612	0	0	251	1	1	1037	.	SPAN_NONE	959.2	.	61.45	481.2	.	62.8	-175.86	NONE	LEFT	14.78	152	1525	.	[]
17	addicted	posttest	exercise	49	2	rightdot.PNG	60	right	experiment	203	1232	1	[]	[ 1]	203	1	.	1	1	CrossPosition	52785	1	Fixation: 1029 ms	1	1.07	CrossPosition	692	0	0	203	1	1	1029	.	SPAN_NONE	958.8	.	61.45	478.9	.	62.7	-175.19	NONE	LEFT	14.26	94	1448	.	[]
17	addicted	posttest	exercise	35	2	leftdot.PNG	18	left	experiment	223	1261	1	[]	[ 1]	223	1	.	1	1	CrossPosition	52785	1	Fixation: 1038 ms	1	1.34	CrossPosition	725	0	0	223	1	1	1038	.	SPAN_NONE	946	.	61.45	464.1	.	62.7	-0.09	NONE	RIGHT	10.14	50	1376	.	[]
17	addicted	posttest	exercise	36	2	leftdot.PNG	21	left	experiment	205	1246	1	[]	[ 1]	205	1	.	1	1	CrossPosition	52785	1	Fixation: 1041 ms	1	1.06	CrossPosition	665	0	0	205	1	1	1041	.	SPAN_NONE	936.4	.	61.55	487.7	.	62.9	-3.14	NONE	RIGHT	13.68	997	2345	.	[]
17	addicted	posttest	exercise	37	2	rightdot.PNG	45	right	experiment	152	1178	1	[]	[ 1]	152	1	.	1	1	CrossPosition	52785	1	Fixation: 1026 ms	1	1.4	CrossPosition	671	0	0	152	1	1	1026	.	SPAN_NONE	929.4	.	61.35	466.7	.	62.55	-177.56	NONE	LEFT	12.62	50	1309	.	[]
17	addicted	posttest	exercise	7	2	leftdot.PNG	17	left	experiment	192	1217	1	[]	[ 1]	192	1	.	1	1	CrossPosition	52785	1	Fixation: 1025 ms	1	0.88	CrossPosition	870	0	0	192	1	1	1025	.	SPAN_NONE	913.6	.	61.7	545.4	.	63.25	1.53	NONE	RIGHT	12.78	488	1786	.	[]
17	addicted	pretest	exercise	6	2	rightdot.PNG	50	right	experiment	258	1295	1	[]	[ 1]	258	1	.	1	1	CrossPosition	52785	1	Fixation: 1037 ms	1	0.28	CrossPosition	990	0	0	258	1	1	1037	.	SPAN_NONE	955.5	.	61.8	557.7	.	63.4	176.42	NONE	LEFT	13.13	340	1713	.	[]
17	addicted	pretest	exercise	7	2	leftdot.PNG	36	left	experiment	246	1277	1	[]	[ 1]	246	1	.	1	1	CrossPosition	52785	1	Fixation: 1031 ms	1	0.32	CrossPosition	936	0	0	246	1	1	1031	.	SPAN_NONE	949.1	.	61.75	549.1	.	63.4	4.94	NONE	RIGHT	15.24	520	1902	.	[]
17	addicted	pretest	exercise	8	2	leftdot.PNG	20	left	experiment	201	1236	1	[]	[ 1]	201	1	.	1	1	CrossPosition	52785	1	Fixation: 1035 ms	1	0.54	CrossPosition	926	0	0	201	1	1	1035	.	SPAN_NONE	935.1	.	61.75	549.7	.	63.35	-2.27	NONE	RIGHT	15.53	355	1710	.	[]
17	addicted	pretest	exercise	9	2	rightdot.PNG	61	right	experiment	234	1263	1	[]	[ 1]	234	1	.	1	1	CrossPosition	52785	1	Fixation: 1029 ms	1	0.43	CrossPosition	934	0	0	234	1	1	1029	.	SPAN_NONE	945	.	61.75	559.1	.	63.35	174.93	NONE	LEFT	12.12	433	1803	.	[]
17	addicted	pretest	exercise	11	2	leftdot.PNG	29	left	experiment	217	1247	1	[]	[ 1]	217	1	.	1	1	CrossPosition	52785	1	Fixation: 1030 ms	1	0.75	CrossPosition	950	0	0	217	1	1	1030	.	SPAN_NONE	930.7	.	61.9	574.4	.	63.65	1.26	NONE	RIGHT	16.43	440	1815	.	[]
17	addicted	posttest	exercise	16	2	leftdot.PNG	40	left	experiment	200	1226	1	[]	[ 1]	200	1	.	1	1	CrossPosition	52785	1	Fixation: 1026 ms	1	1.09	CrossPosition	780	0	0	200	1	1	1026	.	SPAN_NONE	907.4	.	61.6	516.3	.	63.05	2.34	NONE	RIGHT	13.15	1022	2322	.	[]
17	addicted	posttest	exercise	17	2	rightdot.PNG	67	right	experiment	176	1201	1	[]	[ 1]	176	1	.	1	1	CrossPosition	52785	1	Fixation: 1025 ms	1	1.31	CrossPosition	921	0	0	176	1	1	1025	.	SPAN_NONE	886.8	.	61.7	535.4	.	63.3	179.37	NONE	LEFT	11.7	555	1818	.	[]
17	addicted	posttest	exercise	18	2	leftdot.PNG	19	left	experiment	186	1222	1	[]	[ 1]	186	1	.	1	1	CrossPosition	52785	1	Fixation: 1036 ms	1	1.15	CrossPosition	753	0	0	186	1	1	1036	.	SPAN_NONE	909.6	.	61.55	504.7	.	63	-1.07	NONE	RIGHT	14.78	846	2146	.	[]
17	addicted	posttest	exercise	19	2	leftdot.PNG	29	left	experiment	268	1296	1	[]	[ 1]	268	1	.	1	1	CrossPosition	52785	1	Fixation: 1028 ms	1	0.72	CrossPosition	781	0	0	268	1	1	1028	.	SPAN_NONE	924.8	.	61.85	537.1	.	63.5	5.32	NONE	RIGHT	9.54	53	1409	.	[]
17	addicted	posttest	exercise	20	2	rightdot.PNG	46	right	experiment	190	1219	1	[]	[ 1]	190	1	.	1	1	CrossPosition	52785	1	Fixation: 1029 ms	1	1.65	CrossPosition	631	0	0	190	1	1	1029	.	SPAN_NONE	889.2	.	61.5	478.4	.	62.75	-178.58	NONE	LEFT	13.83	1225	2528	.	[]
17	addicted	posttest	exercise	21	2	rightdot.PNG	43	right	experiment	269	1302	1	[]	[ 1]	269	1	.	1	1	CrossPosition	52785	1	Fixation: 1033 ms	1	1.57	CrossPosition	922	0	0	269	1	1	1033	.	SPAN_NONE	891.3	.	61.8	481.1	.	63.4	-176.33	NONE	LEFT	12.42	420	1807	.	[]
17	addicted	posttest	exercise	22	2	leftdot.PNG	37	left	experiment	178	1216	1	[]	[ 1]	178	1	.	1	1	CrossPosition	52785	1	Fixation: 1038 ms	1	1.54	CrossPosition	689	0	0	178	1	1	1038	.	SPAN_NONE	894.3	.	61.7	484	.	63.2	-2.36	NONE	RIGHT	14.89	316	1627	.	[]
17	addicted	posttest	exercise	23	2	leftdot.PNG	7	left	experiment	179	1215	1	[]	[ 1]	179	1	.	1	1	CrossPosition	52785	1	Fixation: 1036 ms	1	1.7	CrossPosition	557	0	0	179	1	1	1036	.	SPAN_NONE	885.1	.	61.45	478.3	.	62.75	-2.07	NONE	RIGHT	14.36	1256	2534	.	[]
17	addicted	posttest	exercise	24	2	rightdot.PNG	68	right	experiment	205	1231	1	[]	[ 1]	205	1	.	1	1	CrossPosition	52785	1	Fixation: 1026 ms	1	1.61	CrossPosition	731	0	0	205	1	1	1026	.	SPAN_NONE	908.1	.	61.4	464	.	62.65	-176.25	NONE	LEFT	14.26	483	1823	.	[]
17	addicted	posttest	exercise	25	2	leftdot.PNG	23	left	experiment	182	1220	1	[]	[ 1]	182	1	.	1	1	CrossPosition	52785	1	Fixation: 1038 ms	1	1.38	CrossPosition	732	0	0	182	1	1	1038	.	SPAN_NONE	902.1	.	61.5	489.9	.	62.85	0.67	NONE	RIGHT	15.26	427	1747	.	[]
17	addicted	posttest	exercise	71	2	rightdot.PNG	71	right	experiment	222	1261	1	[]	[ 1]	222	1	.	1	1	CrossPosition	52785	1	Fixation: 1039 ms	1	1.22	CrossPosition	677	0	0	222	1	1	1039	.	SPAN_NONE	898.9	.	61.6	514.3	.	63.05	-178.4	NONE	LEFT	13.17	99	1448	.	[]
17	addicted	posttest	exercise	72	2	leftdot.PNG	10	left	experiment	194	1231	1	[]	[ 1]	194	1	.	1	1	CrossPosition	52785	1	Fixation: 1037 ms	1	1.61	CrossPosition	632	0	0	194	1	1	1037	.	SPAN_NONE	926.9	.	61.35	453.6	.	62.55	-6.06	NONE	RIGHT	12.63	605	1915	.	[]
17	addicted	posttest	exercise	29	2	leftdot.PNG	39	left	experiment	184	1215	1	[]	[ 1]	184	1	.	1	1	CrossPosition	52785	1	Fixation: 1031 ms	1	1.38	CrossPosition	696	0	0	184	1	1	1031	.	SPAN_NONE	953.7	.	61.4	460.1	.	62.7	-2.13	NONE	RIGHT	12.53	1089	2370	.	[]
17	addicted	posttest	exercise	30	2	rightdot.PNG	49	right	experiment	204	1240	1	[]	[ 1]	204	1	.	1	1	CrossPosition	52785	1	Fixation: 1036 ms	1	1.58	CrossPosition	733	0	0	204	1	1	1036	.	SPAN_NONE	947.2	.	61.4	448	.	62.6	-173.35	NONE	LEFT	13.21	686	2005	.	[]
17	addicted	posttest	exercise	31	2	leftdot.PNG	9	left	experiment	156	1197	1	[]	[ 1]	156	1	.	1	1	CrossPosition	52785	1	Fixation: 1041 ms	1	1.52	CrossPosition	662	0	0	156	1	1	1041	.	SPAN_NONE	958.5	.	61.35	450.4	.	62.55	-4.84	NONE	RIGHT	13.43	528	1808	.	[]
17	addicted	pretest	exercise	47	2	leftdot.PNG	37	left	experiment	183	1213	1	[]	[ 1]	183	1	.	1	1	CrossPosition	52785	1	Fixation: 1030 ms	1	0.49	CrossPosition	960	0	0	183	1	1	1030	.	SPAN_NONE	949.2	.	62.05	571.2	.	63.95	7.08	NONE	RIGHT	12.93	196	1482	.	[]
17	addicted	pretest	exercise	29	2	leftdot.PNG	31	left	experiment	201	1236	1	[]	[ 1]	201	1	.	1	1	CrossPosition	52785	1	Fixation: 1035 ms	1	0.63	CrossPosition	849	0	0	201	1	1	1035	.	SPAN_NONE	947.6	.	61.85	580.4	.	63.55	2.76	NONE	RIGHT	15.53	161	1515	.	[]
17	addicted	pretest	exercise	49	2	rightdot.PNG	75	right	experiment	214	1253	1	[]	[ 1]	214	1	.	1	1	CrossPosition	52785	1	Fixation: 1039 ms	1	1.44	CrossPosition	952	0	0	214	1	1	1039	.	SPAN_NONE	877.9	.	61.7	541	.	63.25	175.43	NONE	LEFT	10.29	675	1998	.	[]
17	addicted	posttest	exercise	50	2	leftdot.PNG	33	left	experiment	186	1217	1	[]	[ 1]	186	1	.	1	1	CrossPosition	52785	1	Fixation: 1031 ms	1	1.25	CrossPosition	675	0	0	186	1	1	1031	.	SPAN_NONE	939.3	.	61.45	472.5	.	62.75	-2.62	NONE	RIGHT	13.66	147	1471	.	[]
17	addicted	pretest	exercise	33	2	rightdot.PNG	59	right	experiment	204	1239	1	[]	[ 1]	204	1	.	1	1	CrossPosition	52785	1	Fixation: 1035 ms	1	0.17	CrossPosition	892	0	0	204	1	1	1035	.	SPAN_NONE	979.2	.	62	540.9	.	63.8	179.56	NONE	LEFT	12.67	28	1335	.	[]
17	addicted	pretest	exercise	34	2	rightdot.PNG	42	right	experiment	197	1225	1	[]	[ 1]	197	1	.	1	1	CrossPosition	52785	1	Fixation: 1028 ms	1	0.24	CrossPosition	1059	0	0	197	1	1	1028	.	SPAN_NONE	982.1	.	61.7	537.6	.	63.25	175.6	NONE	LEFT	13.97	26	1336	.	[]
17	addicted	pretest	exercise	37	2	leftdot.PNG	30	left	experiment	196	1224	1	[]	[ 1]	196	1	.	1	1	CrossPosition	52785	1	Fixation: 1028 ms	1	1.22	CrossPosition	980	0	0	196	1	1	1028	.	SPAN_NONE	975.2	.	62.6	627.2	.	65.15	5.14	NONE	RIGHT	15.66	110	1462	.	[]
17	addicted	pretest	exercise	38	2	rightdot.PNG	45	right	experiment	194	1230	1	[]	[ 1]	194	1	.	1	1	CrossPosition	52785	1	Fixation: 1036 ms	1	0.62	CrossPosition	1035	0	0	194	1	1	1036	.	SPAN_NONE	964.2	.	62.1	586.8	.	64.05	176.92	NONE	LEFT	10.25	49	1364	.	[]
17	addicted	pretest	exercise	39	2	rightdot.PNG	73	right	experiment	173	1202	1	[]	[ 1]	173	1	.	1	1	CrossPosition	52785	1	Fixation: 1029 ms	1	0.27	CrossPosition	905	0	0	173	1	1	1029	.	SPAN_NONE	952.8	.	61.75	549.3	.	63.4	174.9	NONE	LEFT	8.65	282	1629	.	[]
17	addicted	pretest	exercise	40	2	leftdot.PNG	25	left	experiment	193	1225	1	[]	[ 1]	193	1	.	1	1	CrossPosition	52785	1	Fixation: 1032 ms	1	0.82	CrossPosition	1016	0	0	193	1	1	1032	.	SPAN_NONE	921.3	.	61.85	568.2	.	63.5	1.58	NONE	RIGHT	16.33	104	1464	.	[]
17	addicted	posttest	exercise	42	2	rightdot.PNG	69	right	experiment	211	1240	1	[]	[ 1]	211	1	.	1	1	CrossPosition	52785	1	Fixation: 1029 ms	1	1.07	CrossPosition	690	0	0	211	1	1	1029	.	SPAN_NONE	938.5	.	61.5	485.9	.	62.85	-176.54	NONE	LEFT	13.57	1210	2527	.	[]
17	addicted	posttest	exercise	43	2	leftdot.PNG	12	left	experiment	160	1195	1	[]	[ 1]	160	1	.	1	1	CrossPosition	52785	1	Fixation: 1035 ms	1	1.31	CrossPosition	826	0	0	160	1	1	1035	.	SPAN_NONE	903.5	.	61.5	495.1	.	62.85	-2.33	NONE	RIGHT	15.03	149	1433	.	[]
17	addicted	pretest	exercise	46	2	rightdot.PNG	51	right	experiment	200	1228	1	[]	[ 1]	200	1	.	1	1	CrossPosition	52785	1	Fixation: 1028 ms	1	1.41	CrossPosition	1043	0	0	200	1	1	1028	.	SPAN_NONE	963.2	.	62.45	639.2	.	64.8	172.18	NONE	LEFT	12.3	677	1983	.	[]
17	addicted	posttest	exercise	59	2	rightdot.PNG	61	right	experiment	227	1260	1	[]	[ 1]	227	1	.	1	1	CrossPosition	52785	1	Fixation: 1033 ms	1	1.67	CrossPosition	680	0	0	227	1	1	1033	.	SPAN_NONE	904.9	.	61.45	462.2	.	62.75	-174.55	NONE	LEFT	13.69	486	1841	.	[]
17	addicted	pretest	exercise	48	2	leftdot.PNG	22	left	experiment	189	1220	1	[]	[ 1]	189	1	.	1	1	CrossPosition	52785	1	Fixation: 1031 ms	1	0.74	CrossPosition	902	0	0	189	1	1	1031	.	SPAN_NONE	959.5	.	62.05	593.8	.	64	9.38	NONE	RIGHT	14.98	372	1700	.	[]
17	addicted	posttest	exercise	62	2	rightdot.PNG	62	right	experiment	197	1222	1	[]	[ 1]	197	1	.	1	1	CrossPosition	52785	1	Fixation: 1025 ms	1	1.35	CrossPosition	627	0	0	197	1	1	1025	.	SPAN_NONE	936.6	.	61.4	467.3	.	62.65	-177.1	NONE	LEFT	13.32	672	1962	.	[]
17	addicted	posttest	exercise	63	2	rightdot.PNG	65	right	experiment	201	1239	1	[]	[ 1]	201	1	.	1	1	CrossPosition	52785	1	Fixation: 1038 ms	1	1.28	CrossPosition	664	0	0	201	1	1	1038	.	SPAN_NONE	918.4	.	61.45	482.1	.	62.75	-176.26	NONE	LEFT	13.02	705	2038	.	[]
17	addicted	posttest	exercise	51	2	rightdot.PNG	55	right	experiment	207	1243	1	[]	[ 1]	207	1	.	1	1	CrossPosition	52785	1	Fixation: 1036 ms	1	1.02	CrossPosition	616	0	0	207	1	1	1036	.	SPAN_NONE	943.2	.	61.5	487	.	62.85	-174.35	NONE	LEFT	15.16	94	1425	.	[]
17	addicted	posttest	exercise	10	2	leftdot.PNG	35	left	experiment	222	1255	1	[]	[ 1]	222	1	.	1	1	CrossPosition	52785	1	Fixation: 1033 ms	1	0.81	CrossPosition	807	0	0	222	1	1	1033	.	SPAN_NONE	918.6	.	61.65	535.9	.	63.2	2.1	NONE	RIGHT	13.66	1199	2532	.	[]
17	addicted	pretest	exercise	53	2	rightdot.PNG	44	right	experiment	185	1225	1	[]	[ 1]	403	2	.	1	1	CrossPosition	52785	1	Fixation: 1040 ms	1	0.96	CrossPosition	951	0	0	185	1	1	1040	.	SPAN_NONE	909.8	.	61.75	539.4	.	63.3	177.8	NONE	LEFT	11.56	250	1565	.	[]
17	addicted	pretest	exercise	54	2	leftdot.PNG	38	left	experiment	167	1193	1	[]	[ 1]	167	1	.	1	1	CrossPosition	52785	1	Fixation: 1026 ms	1	0.7	CrossPosition	933	0	0	167	1	1	1026	.	SPAN_NONE	943.9	.	61.85	583.1	.	63.6	6	NONE	RIGHT	14.6	96	1418	.	[]
17	addicted	pretest	exercise	55	2	leftdot.PNG	33	left	experiment	158	1199	1	[]	[ 1]	158	1	.	1	1	CrossPosition	52785	1	Fixation: 1041 ms	1	1.63	CrossPosition	860	0	0	158	1	1	1041	.	SPAN_NONE	865.8	.	61.8	553.7	.	63.4	0.65	NONE	RIGHT	16.69	136	1434	.	[]
17	addicted	pretest	exercise	56	2	rightdot.PNG	74	right	experiment	188	1215	1	[]	[ 1]	188	1	.	1	1	CrossPosition	52785	1	Fixation: 1027 ms	1	1.18	CrossPosition	889	0	0	188	1	1	1027	.	SPAN_NONE	896.1	.	61.8	557.2	.	63.35	175.57	NONE	LEFT	10.59	97	1418	.	[]
17	addicted	posttest	exercise	56	2	leftdot.PNG	31	left	experiment	181	1206	1	[]	[ 1]	181	1	.	1	1	CrossPosition	52785	1	Fixation: 1025 ms	1	1.19	CrossPosition	739	0	0	181	1	1	1025	.	SPAN_NONE	916.8	.	61.55	492	.	62.9	-3.7	NONE	RIGHT	16.41	26	1319	.	[]
17	addicted	posttest	exercise	57	2	leftdot.PNG	20	left	experiment	203	1244	1	[]	[ 1]	203	1	.	1	1	CrossPosition	52785	1	Fixation: 1041 ms	1	1.42	CrossPosition	676	0	0	203	1	1	1041	.	SPAN_NONE	924.4	.	61.4	468.2	.	62.65	-6.57	NONE	RIGHT	14.17	120	1460	.	[]
17	addicted	posttest	exercise	58	2	rightdot.PNG	53	right	experiment	190	1228	1	[]	[ 1]	190	1	.	1	1	CrossPosition	52785	1	Fixation: 1038 ms	1	1.23	CrossPosition	603	0	0	190	1	1	1038	.	SPAN_NONE	929.9	.	61.45	478.5	.	62.75	-177.48	NONE	LEFT	12.65	535	1831	.	[]
17	addicted	pretest	exercise	27	2	rightdot.PNG	55	right	experiment	201	1233	1	[]	[ 1]	201	1	.	1	1	CrossPosition	52785	1	Fixation: 1032 ms	1	0.88	CrossPosition	849	0	0	201	1	1	1032	.	SPAN_NONE	921.4	.	61.8	574.5	.	63.5	174.34	NONE	LEFT	11.16	740	2082	.	[]
17	addicted	posttest	exercise	61	2	leftdot.PNG	30	left	experiment	212	1242	1	[]	[ 1]	212	1	.	1	1	CrossPosition	52785	1	Fixation: 1030 ms	1	1.28	CrossPosition	663	0	0	212	1	1	1030	.	SPAN_NONE	930.1	.	61.45	475.1	.	62.75	4.97	NONE	RIGHT	10.83	27	1344	.	[]
17	addicted	pretest	exercise	13	2	rightdot.PNG	52	right	experiment	242	1274	1	[]	[ 1]	242	1	.	1	1	CrossPosition	52785	1	Fixation: 1032 ms	1	0.66	CrossPosition	915	0	0	242	1	1	1032	.	SPAN_NONE	940.4	.	61.8	576.5	.	63.5	174.53	NONE	LEFT	11.04	390	1742	.	[]
17	addicted	pretest	exercise	14	2	leftdot.PNG	16	left	experiment	207	1241	1	[]	[ 1]	207	1	.	1	1	CrossPosition	52785	1	Fixation: 1034 ms	1	0.76	CrossPosition	935	0	0	207	1	1	1034	.	SPAN_NONE	921.3	.	61.75	549	.	63.35	4.76	NONE	RIGHT	15.2	765	2088	.	[]
17	addicted	posttest	exercise	64	2	leftdot.PNG	26	left	experiment	204	1240	1	[]	[ 1]	204	1	.	1	1	CrossPosition	52785	1	Fixation: 1036 ms	1	1.23	CrossPosition	695	0	0	204	1	1	1036	.	SPAN_NONE	925.4	.	61.45	481.6	.	62.75	-6.09	NONE	RIGHT	12.74	221	1557	.	[]
17	addicted	posttest	exercise	65	2	rightdot.PNG	75	right	experiment	306	1336	1	[]	[ 1]	306	1	.	1	1	CrossPosition	52785	1	Fixation: 1030 ms	1	1.22	CrossPosition	692	0	0	306	1	1	1030	.	SPAN_NONE	913.5	.	61.5	492.9	.	62.85	-176.96	NONE	LEFT	12.48	514	1921	.	[]
17	addicted	posttest	exercise	66	2	rightdot.PNG	70	right	experiment	196	1229	1	[]	[ 1]	196	1	.	1	1	CrossPosition	52785	1	Fixation: 1033 ms	1	1.1	CrossPosition	759	0	0	196	1	1	1033	.	SPAN_NONE	915	.	61.55	503	.	62.9	-178.93	NONE	LEFT	12.87	566	1867	.	[]
17	addicted	posttest	exercise	67	2	leftdot.PNG	34	left	experiment	191	1216	1	[]	[ 1]	191	1	.	1	1	CrossPosition	52785	1	Fixation: 1025 ms	1	1.3	CrossPosition	732	0	0	191	1	1	1025	.	SPAN_NONE	929.1	.	61.45	474.3	.	62.75	-6.09	NONE	RIGHT	13.43	549	1880	.	[]
17	addicted	pretest	exercise	70	2	leftdot.PNG	27	left	experiment	209	1241	1	[]	[ 1]	209	1	.	1	1	CrossPosition	52785	1	Fixation: 1032 ms	1	1.27	CrossPosition	833	0	0	209	1	1	1032	.	SPAN_NONE	890.5	.	61.8	533.5	.	63.5	-0.92	NONE	RIGHT	11.98	376	1704	.	[]
17	addicted	posttest	exercise	27	2	leftdot.PNG	22	left	experiment	172	1213	1	[]	[ 1]	172	1	.	1	1	CrossPosition	52785	1	Fixation: 1041 ms	1	1.61	CrossPosition	748	0	0	172	1	1	1041	.	SPAN_NONE	955.6	.	61.35	445.7	.	62.55	-2.15	NONE	RIGHT	13.06	287	1582	.	[]
17	addicted	posttest	exercise	28	2	rightdot.PNG	42	right	experiment	211	1253	1	[]	[ 1]	211	1	.	1	1	CrossPosition	52785	1	Fixation: 1042 ms	1	1.29	CrossPosition	692	0	0	211	1	1	1042	.	SPAN_NONE	960.9	.	61.4	464.9	.	62.65	-174.65	NONE	LEFT	13.61	1210	2541	.	[]
17	addicted	pretest	exercise	74	2	rightdot.PNG	66	right	experiment	202	1241	1	[]	[ 1]	202	1	.	1	1	CrossPosition	52785	1	Fixation: 1039 ms	1	1.18	CrossPosition	904	0	0	202	1	1	1039	.	SPAN_NONE	919.1	.	62	602.7	.	63.9	173.91	NONE	LEFT	12.01	1187	2538	.	[]
17	addicted	pretest	exercise	75	2	leftdot.PNG	26	left	experiment	172	1202	1	[]	[ 1]	172	1	.	1	1	CrossPosition	52785	1	Fixation: 1030 ms	1	0.87	CrossPosition	763	0	0	172	1	1	1030	.	SPAN_NONE	923.1	.	61.65	516.3	.	63.15	0.87	NONE	RIGHT	13.94	1227	2528	.	[]
17	addicted	pretest	exercise	44	2	leftdot.PNG	24	left	experiment	202	1233	1	[]	[ 1]	202	1	.	1	1	CrossPosition	52785	1	Fixation: 1031 ms	1	0.98	CrossPosition	978	0	0	202	1	1	1031	.	SPAN_NONE	1028.1	.	62.25	571.4	.	64.3	7.87	NONE	RIGHT	13.99	598	1896	.	[]
17	addicted	pretest	exercise	45	2	rightdot.PNG	60	right	experiment	204	1239	1	[]	[ 1]	204	1	.	1	1	CrossPosition	52785	1	Fixation: 1035 ms	1	0.77	CrossPosition	1004	0	0	204	1	1	1035	.	SPAN_NONE	1004.2	.	62	583.1	.	63.95	173.57	NONE	LEFT	13.05	996	2332	.	[]
17	addicted	pretest	exercise	59	2	leftdot.PNG	9	left	experiment	188	1215	1	[]	[ 1]	188	1	.	1	1	CrossPosition	52785	1	Fixation: 1027 ms	1	1.02	CrossPosition	891	0	0	188	1	1	1027	.	SPAN_NONE	916.2	.	61.85	584.2	.	63.55	2.9	NONE	RIGHT	14.58	743	2077	.	[]
17	addicted	pretest	exercise	60	2	rightdot.PNG	67	right	experiment	190	1216	1	[]	[ 1]	190	1	.	1	1	CrossPosition	52785	1	Fixation: 1026 ms	1	0.94	CrossPosition	821	0	0	190	1	1	1026	.	SPAN_NONE	924.5	.	61.6	507.9	.	63	177.64	NONE	LEFT	11.56	50	1371	.	[]
17	addicted	pretest	exercise	50	2	leftdot.PNG	32	left	experiment	191	1228	1	[]	[ 1]	191	1	.	1	1	CrossPosition	52785	1	Fixation: 1037 ms	1	0.95	CrossPosition	983	0	0	191	1	1	1037	.	SPAN_NONE	914.3	.	61.65	521.5	.	63.15	4.99	NONE	RIGHT	18.1	105	1447	.	[]
17	addicted	pretest	exercise	51	2	leftdot.PNG	14	left	experiment	171	1203	1	[]	[ 1]	171	1	.	1	1	CrossPosition	52785	1	Fixation: 1032 ms	1	0.61	CrossPosition	939	0	0	171	1	1	1032	.	SPAN_NONE	930.9	.	61.75	541.9	.	63.35	4.98	NONE	RIGHT	17.21	91	1408	.	[]
17	addicted	posttest	exercise	52	2	leftdot.PNG	6	left	experiment	216	1254	1	[]	[ 1]	216	1	.	1	1	CrossPosition	52785	1	Fixation: 1038 ms	1	1.15	CrossPosition	683	0	0	216	1	1	1038	.	SPAN_NONE	945.1	.	61.45	477.6	.	62.8	-4.03	NONE	RIGHT	13.01	525	1874	.	[]
17	addicted	posttest	exercise	8	2	rightdot.PNG	57	right	experiment	268	1294	1	[]	[ 1]	268	1	.	1	1	CrossPosition	52785	1	Fixation: 1026 ms	1	1.08	CrossPosition	831	0	0	268	1	1	1026	.	SPAN_NONE	905.7	.	61.65	521.7	.	63.15	179.68	NONE	LEFT	11.57	442	1805	.	[]
17	addicted	pretest	exercise	20	2	rightdot.PNG	57	right	experiment	216	1250	1	[]	[ 1]	216	1	.	1	1	CrossPosition	52785	1	Fixation: 1034 ms	1	0.34	CrossPosition	937	0	0	216	1	1	1034	.	SPAN_NONE	955.6	.	61.8	562.9	.	63.4	175.96	NONE	LEFT	12.86	290	1666	.	[]
17	addicted	pretest	exercise	21	2	rightdot.PNG	71	right	experiment	194	1248	2	[]	[ 1]	200	2	.	1	1	CrossPosition	52785	1	Fixation: 1054 ms	1	1.17	CrossPosition	850	0	0	200	2	2	1054	.	SPAN_NONE	899	.	61.8	571.7	.	63.5	176.97	NONE	LEFT	11.08	1121	2458	.	[]
17	addicted	pretest	exercise	72	2	leftdot.PNG	10	left	experiment	161	1200	1	[]	[ 1]	161	1	.	1	1	CrossPosition	52785	1	Fixation: 1039 ms	1	1.23	CrossPosition	795	0	0	161	1	1	1039	.	SPAN_NONE	900.2	.	61.65	510.5	.	63.1	0.33	NONE	RIGHT	13.97	746	2045	.	[]
17	addicted	pretest	exercise	42	2	leftdot.PNG	17	left	experiment	184	1214	1	[]	[ 1]	184	1	.	1	1	CrossPosition	52785	1	Fixation: 1030 ms	1	1.53	CrossPosition	1060	0	0	184	1	1	1030	.	SPAN_NONE	910.5	.	62.15	627.9	.	64.15	8.74	NONE	RIGHT	13.19	1192	2529	.	[]
17	addicted	pretest	exercise	43	2	rightdot.PNG	63	right	experiment	219	1258	1	[]	[ 1]	219	1	.	1	1	CrossPosition	52785	1	Fixation: 1039 ms	1	1.03	CrossPosition	967	0	0	219	1	1	1039	.	SPAN_NONE	969.1	.	62.1	612.5	.	64.1	171.59	NONE	LEFT	12.84	374	1742	.	[]
17	addicted	pretest	exercise	58	2	leftdot.PNG	39	left	experiment	175	1209	1	[]	[ 1]	175	1	.	1	1	CrossPosition	52785	1	Fixation: 1034 ms	1	0.49	CrossPosition	988	0	0	175	1	1	1034	.	SPAN_NONE	943.8	.	61.85	564.5	.	63.55	-1.09	NONE	RIGHT	15.74	26	1333	.	[]
17	addicted	pretest	exercise	12	2	rightdot.PNG	68	right	experiment	232	1265	1	[]	[ 1]	232	1	.	1	1	CrossPosition	52785	1	Fixation: 1033 ms	1	0.93	CrossPosition	955	0	0	232	1	1	1033	.	SPAN_NONE	912.9	.	61.8	561.4	.	63.5	177.56	NONE	LEFT	12.11	305	1678	.	[]
17	addicted	pretest	exercise	18	2	leftdot.PNG	6	left	experiment	178	1215	1	[]	[ 1]	178	1	.	1	1	CrossPosition	52785	1	Fixation: 1037 ms	1	0.51	CrossPosition	957	0	0	178	1	1	1037	.	SPAN_NONE	971.3	.	62.35	579.6	.	64.55	5.85	NONE	RIGHT	15.56	253	1571	.	[]
17	addicted	pretest	exercise	19	2	leftdot.PNG	21	left	experiment	201	1235	1	[]	[ 1]	201	1	.	1	1	CrossPosition	52785	1	Fixation: 1034 ms	1	1.06	CrossPosition	941	0	0	201	1	1	1034	.	SPAN_NONE	913.9	.	62.05	586.8	.	64	4.76	NONE	RIGHT	13.9	1203	2533	.	[]
17	addicted	pretest	exercise	16	2	rightdot.PNG	54	right	experiment	207	1242	1	[]	[ 1]	207	1	.	1	1	CrossPosition	52785	1	Fixation: 1035 ms	1	0.59	CrossPosition	896	0	0	207	1	1	1035	.	SPAN_NONE	937	.	61.65	527.1	.	63.15	176.65	NONE	LEFT	10.81	25	1329	.	[]
17	addicted	pretest	exercise	17	2	rightdot.PNG	64	right	experiment	213	1242	1	[]	[ 1]	213	1	.	1	1	CrossPosition	52785	1	Fixation: 1029 ms	1	0.87	CrossPosition	941	0	0	213	1	1	1029	.	SPAN_NONE	917	.	61.75	530.7	.	63.3	179.7	NONE	LEFT	10.8	1197	2527	.	[]
17	addicted	pretest	exercise	67	2	rightdot.PNG	72	right	experiment	208	1238	1	[]	[ 1]	208	1	.	1	1	CrossPosition	52785	1	Fixation: 1030 ms	1	0.91	CrossPosition	798	0	0	208	1	1	1030	.	SPAN_NONE	916.8	.	61.75	570.2	.	63.4	178.34	NONE	LEFT	11.46	497	1837	.	[]
17	addicted	pretest	exercise	73	2	rightdot.PNG	58	right	experiment	184	1222	1	[]	[ 1]	184	1	.	1	1	CrossPosition	52785	1	Fixation: 1038 ms	1	1.49	CrossPosition	840	0	0	184	1	1	1038	.	SPAN_NONE	877	.	61.85	565.7	.	63.5	176.77	NONE	LEFT	11.97	142	1456	.	[]
17	addicted	pretest	exercise	65	2	leftdot.PNG	8	left	experiment	168	1293	2	[]	[ 1]	242	2	.	1	1	CrossPosition	52785	1	Fixation: 1125 ms	1	0.7	CrossPosition	754	0	0	242	2	2	1125	.	SPAN_NONE	925.1	.	61.75	544.4	.	63.35	4.82	NONE	RIGHT	14.18	272	1643	.	[]
17	addicted	pretest	exercise	66	2	leftdot.PNG	11	left	experiment	186	1214	1	[]	[ 1]	186	1	.	1	1	CrossPosition	52785	1	Fixation: 1028 ms	1	1.07	CrossPosition	901	0	0	186	1	1	1028	.	SPAN_NONE	912.6	.	61.9	585.5	.	63.6	3.02	NONE	RIGHT	14.04	248	1592	.	[]
17	addicted	pretest	exercise	62	2	leftdot.PNG	23	left	experiment	177	1206	1	[]	[ 1]	177	1	.	1	1	CrossPosition	52785	1	Fixation: 1029 ms	1	1.03	CrossPosition	809	0	0	177	1	1	1029	.	SPAN_NONE	905.8	.	61.7	532	.	63.25	1.03	NONE	RIGHT	13.65	637	1923	.	[]
17	addicted	pretest	exercise	63	2	rightdot.PNG	69	right	experiment	208	1238	1	[]	[ 1]	208	1	.	1	1	CrossPosition	52785	1	Fixation: 1030 ms	1	0.35	CrossPosition	874	0	0	208	1	1	1030	.	SPAN_NONE	947.8	.	61.75	550.9	.	63.4	176.14	NONE	LEFT	11.8	858	2214	.	[]
17	addicted	pretest	exercise	57	2	rightdot.PNG	48	right	experiment	196	1231	1	[]	[ 1]	196	1	.	1	1	CrossPosition	52785	1	Fixation: 1035 ms	1	0.52	CrossPosition	800	0	0	196	1	1	1035	.	SPAN_NONE	949	.	61.7	520.4	.	63.25	176.74	NONE	LEFT	12	125	1434	.	[]
17	addicted	pretest	exercise	26	2	leftdot.PNG	34	left	experiment	180	1221	1	[]	[ 1]	180	1	.	1	1	CrossPosition	52785	1	Fixation: 1041 ms	1	1.11	CrossPosition	947	0	0	180	1	1	1041	.	SPAN_NONE	920.7	.	62.1	599.9	.	64.05	6.12	NONE	RIGHT	14.89	233	1563	.	[]
17	addicted	pretest	exercise	24	2	rightdot.PNG	70	right	experiment	272	1331	2	[]	[ 1]	291	2	.	1	1	CrossPosition	52785	1	Fixation: 1059 ms	1	0.82	CrossPosition	844	0	0	291	2	2	1059	.	SPAN_NONE	930.3	.	61.6	512.8	.	63	178	NONE	LEFT	10.96	686	2082	.	[]
17	addicted	pretest	exercise	68	2	rightdot.PNG	46	right	experiment	241	1273	1	[]	[ 1]	241	1	.	1	1	CrossPosition	52785	1	Fixation: 1032 ms	1	1.38	CrossPosition	850	0	0	241	1	1	1032	.	SPAN_NONE	886.3	.	61.9	574.7	.	63.65	177.95	NONE	LEFT	12.04	534	1892	.	[]
17	addicted	pretest	exercise	52	2	rightdot.PNG	62	right	experiment	169	1203	1	[]	[ 1]	169	1	.	1	1	CrossPosition	52785	1	Fixation: 1034 ms	1	0.72	CrossPosition	893	0	0	169	1	1	1034	.	SPAN_NONE	927	.	61.7	529.8	.	63.35	178.56	NONE	LEFT	14.04	98	1427	.	[]
17	addicted	pretest	exercise	61	2	leftdot.PNG	13	left	experiment	180	1213	1	[]	[ 1]	180	1	.	1	1	CrossPosition	52785	1	Fixation: 1033 ms	1	0.95	CrossPosition	783	0	0	180	1	1	1033	.	SPAN_NONE	943.9	.	61.55	491.6	.	63	-1.91	NONE	RIGHT	16.33	79	1423	.	[]
17	addicted	pretest	exercise	23	2	leftdot.PNG	12	left	experiment	174	1210	1	[]	[ 1]	174	1	.	1	1	CrossPosition	52785	1	Fixation: 1036 ms	1	1.01	CrossPosition	949	0	0	174	1	1	1036	.	SPAN_NONE	919.2	.	61.9	586.5	.	63.6	4.99	NONE	RIGHT	14.31	1242	2534	.	[]
17	addicted	pretest	exercise	25	2	leftdot.PNG	7	left	experiment	206	1237	1	[]	[ 1]	206	1	.	1	1	CrossPosition	52785	1	Fixation: 1031 ms	1	0.74	CrossPosition	805	0	0	206	1	1	1031	.	SPAN_NONE	937.8	.	61.6	511.9	.	63.05	2.16	NONE	RIGHT	16.16	107	1462	.	[]
17	addicted	pretest	exercise	64	2	rightdot.PNG	53	right	experiment	212	1242	1	[]	[ 1]	212	1	.	1	1	CrossPosition	52785	1	Fixation: 1030 ms	1	1.22	CrossPosition	706	0	0	212	1	1	1030	.	SPAN_NONE	915.2	.	61.55	491.7	.	62.9	-178	NONE	LEFT	11.32	651	2006	.	[]
18	addicted	posttest	exercise	7	2	leftdot.PNG	17	left	experiment	271	1310	1	[]	[ 1]	271	1	.	1	1	CrossPosition	52785	1	Fixation: 1039 ms	1	0.57	CrossPosition	589	0	0	271	1	1	1039	.	SPAN_NONE	934.3	.	61.9	539.6	.	63.65	-0.13	AFTER	RIGHT	7	646	2006	.	[]
18	addicted	posttest	exercise	9	2	leftdot.PNG	13	left	experiment	340	1379	1	[]	[ 1]	340	1	.	1	1	CrossPosition	52785	1	Fixation: 1039 ms	1	0.59	CrossPosition	581	0	0	340	1	1	1039	.	SPAN_NONE	977.3	.	62.1	509.1	.	64	-5.32	NONE	RIGHT	10.53	303	1747	.	[]
18	addicted	pretest	exercise	7	2	leftdot.PNG	10	left	experiment	411	1450	1	[]	[ 1]	411	1	.	1	1	CrossPosition	52785	1	Fixation: 1039 ms	1	1.62	CrossPosition	484	0	0	411	1	1	1039	.	SPAN_NONE	900.3	.	61.45	473.1	.	62.7	-6.37	NONE	RIGHT	6.55	1046	2538	.	[]
18	addicted	pretest	exercise	9	2	leftdot.PNG	9	left	experiment	292	1332	1	[]	[ 1]	292	1	.	1	1	CrossPosition	52785	1	Fixation: 1040 ms	1	0.72	CrossPosition	580	0	0	292	1	1	1040	.	SPAN_NONE	940.8	.	61.65	511.8	.	63.1	-0.71	NONE	RIGHT	7.8	1164	2539	.	[]
18	addicted	posttest	exercise	48	2	leftdot.PNG	23	left	experiment	333	1368	1	[]	[ 1]	414	2	.	1	1	CrossPosition	52785	1	Fixation: 1035 ms	1	0.38	CrossPosition	579	0	0	333	1	1	1035	.	SPAN_NONE	992.9	.	61.9	548.7	.	63.65	-2.09	NONE	RIGHT	5.8	991	2406	.	[]
18	addicted	posttest	exercise	14	2	leftdot.PNG	29	left	experiment	247	1278	1	[]	[ 1]	247	1	.	1	1	CrossPosition	52785	1	Fixation: 1031 ms	1	0.58	CrossPosition	544	0	0	247	1	1	1031	.	SPAN_NONE	954.1	.	61.65	513.2	.	63.1	-1.25	NONE	RIGHT	6.73	1202	2529	.	[]
18	addicted	posttest	exercise	15	2	leftdot.PNG	16	left	experiment	240	1279	1	[]	[ 1]	240	1	.	1	1	CrossPosition	52785	1	Fixation: 1039 ms	1	0.95	CrossPosition	559	0	0	240	1	1	1039	.	SPAN_NONE	966.5	.	61.55	486.7	.	62.95	-0.29	NONE	RIGHT	8.66	1199	2538	.	[]
18	addicted	posttest	exercise	20	2	leftdot.PNG	34	left	experiment	257	1291	1	[]	[ 1]	257	1	.	1	1	CrossPosition	52785	1	Fixation: 1034 ms	1	0.65	CrossPosition	529	0	0	257	1	1	1034	.	SPAN_NONE	972.9	.	61.6	505.3	.	63	-5.27	NONE	RIGHT	8.06	1185	2532	.	[]
18	addicted	posttest	exercise	13	2	rightdot.PNG	52	right	experiment	199	1231	1	[]	[ 1]	199	1	.	1	1	CrossPosition	52785	1	Fixation: 1032 ms	1	0.44	CrossPosition	552	0	0	199	1	1	1032	.	SPAN_NONE	965.5	.	61.6	518.7	.	63.05	-178.2	NONE	LEFT	8.41	1250	2530	.	[]
18	addicted	posttest	exercise	6	2	leftdot.PNG	14	left	experiment	246	1282	1	[]	[ 1]	246	1	.	1	1	CrossPosition	52785	1	Fixation: 1036 ms	1	0.51	CrossPosition	603	0	0	246	1	1	1036	.	SPAN_NONE	938.4	.	62	537.7	.	63.85	-0.24	NONE	RIGHT	10.09	165	1521	.	[]
18	addicted	pretest	exercise	6	2	leftdot.PNG	32	left	experiment	428	1468	1	[]	[ 1]	428	1	.	1	1	CrossPosition	52785	1	Fixation: 1040 ms	1	1.14	CrossPosition	545	0	0	428	1	1	1040	.	SPAN_NONE	914.3	.	61.8	500.1	.	63.5	-0.56	NONE	RIGHT	9.64	224	1736	.	[]
18	addicted	posttest	exercise	11	2	leftdot.PNG	28	left	experiment	230	1266	1	[]	[ 1]	230	1	.	1	1	CrossPosition	52785	1	Fixation: 1036 ms	1	0.63	CrossPosition	586	0	0	230	1	1	1036	.	SPAN_NONE	984.6	.	61.65	509.9	.	63.1	-2.48	NONE	RIGHT	9.23	681	2003	.	[]
18	addicted	posttest	exercise	21	2	leftdot.PNG	32	left	experiment	265	1296	1	[]	[ 1]	265	1	.	1	1	CrossPosition	52785	1	Fixation: 1031 ms	1	0.76	CrossPosition	569	0	0	265	1	1	1031	.	SPAN_NONE	970.3	.	61.65	498.5	.	63.1	-11.02	NONE	RIGHT	4.33	138	1476	.	[]
18	addicted	posttest	exercise	49	2	rightdot.PNG	53	right	experiment	188	1223	1	[]	[ 1]	308	2	.	1	1	CrossPosition	52785	1	Fixation: 1035 ms	1	0.88	CrossPosition	499	0	0	188	1	1	1035	.	SPAN_NONE	992	.	61.55	496.2	.	62.9	-179.47	NONE	LEFT	9.02	271	1541	.	[]
18	addicted	posttest	exercise	10	2	rightdot.PNG	57	right	experiment	372	1402	1	[]	[ 1]	372	1	.	1	1	CrossPosition	52785	1	Fixation: 1030 ms	1	0.12	CrossPosition	661	0	0	372	1	1	1030	.	SPAN_NONE	976.4	.	61.75	543.4	.	63.35	-176.94	NONE	LEFT	10.26	1064	2524	.	[]
18	addicted	posttest	exercise	68	2	leftdot.PNG	36	left	experiment	258	1286	1	[]	[ 1]	258	1	.	1	1	CrossPosition	52785	1	Fixation: 1028 ms	1	0.55	CrossPosition	561	0	0	258	1	1	1028	.	SPAN_NONE	998.5	.	61.75	527.8	.	63.3	-7.15	AFTER	RIGHT	7.47	1160	2495	.	[]
18	addicted	posttest	exercise	69	2	rightdot.PNG	65	right	experiment	217	1246	1	[]	[ 1]	217	1	.	1	1	CrossPosition	52785	1	Fixation: 1029 ms	1	1.17	CrossPosition	471	0	0	217	1	1	1029	.	SPAN_NONE	999.4	.	61.6	477.9	.	63.05	-177.27	NONE	LEFT	8.7	111	1416	.	[]
18	addicted	posttest	exercise	66	2	rightdot.PNG	58	right	experiment	208	1237	1	[]	[ 1]	279	2	.	1	1	CrossPosition	52785	1	Fixation: 1029 ms	1	0.52	CrossPosition	573	0	0	208	1	1	1029	.	SPAN_NONE	1001	.	61.65	539.5	.	63.15	-179.14	NONE	LEFT	6.72	292	1571	.	[]
18	addicted	posttest	exercise	67	2	leftdot.PNG	24	left	experiment	282	1311	1	[]	[ 1]	282	1	.	1	1	CrossPosition	52785	1	Fixation: 1029 ms	1	0.81	CrossPosition	583	0	0	282	1	1	1029	.	SPAN_NONE	1015.7	.	61.8	524.6	.	63.35	-5.07	NONE	RIGHT	9.14	472	1852	.	[]
18	addicted	posttest	exercise	18	2	leftdot.PNG	12	left	experiment	288	1321	1	[]	[ 1]	288	1	.	1	1	CrossPosition	52785	1	Fixation: 1033 ms	1	0.7	CrossPosition	522	0	0	288	1	1	1033	.	SPAN_NONE	965.8	.	61.6	502	.	63.05	-4.23	NONE	RIGHT	8.83	366	1738	.	[]
18	addicted	posttest	exercise	45	2	leftdot.PNG	20	left	experiment	240	1276	1	[]	[ 1]	240	1	.	1	1	CrossPosition	52785	1	Fixation: 1036 ms	1	1.04	CrossPosition	479	0	0	240	1	1	1036	.	SPAN_NONE	978.5	.	61.45	481.6	.	62.7	-4.56	NONE	RIGHT	8.4	107	1440	.	[]
18	addicted	posttest	exercise	46	2	rightdot.PNG	43	right	experiment	215	1251	1	[]	[ 1]	215	1	.	1	1	CrossPosition	52785	1	Fixation: 1036 ms	1	0.38	CrossPosition	573	0	0	215	1	1	1036	.	SPAN_NONE	993.2	.	61.65	547.7	.	63.15	-175.98	NONE	LEFT	8.45	336	1636	.	[]
18	addicted	posttest	exercise	17	2	leftdot.PNG	26	left	experiment	200	1242	1	[]	[ 1]	381	2	.	1	1	CrossPosition	52785	1	Fixation: 1042 ms	1	0.97	CrossPosition	505	0	0	200	1	1	1042	.	SPAN_NONE	957.1	.	61.55	486.8	.	62.95	-2.89	NONE	RIGHT	10.71	61	1368	.	[]
18	addicted	pretest	exercise	10	2	rightdot.PNG	49	right	experiment	507	1545	1	[]	[ 1]	507	1	.	1	1	CrossPosition	52785	1	Fixation: 1038 ms	1	1.65	CrossPosition	432	0	0	507	1	1	1038	.	SPAN_NONE	893.5	.	61.5	476.2	.	62.9	-174.25	NONE	LEFT	7.79	948	2536	.	[]
18	addicted	posttest	exercise	50	2	rightdot.PNG	55	right	experiment	244	1285	1	[]	[ 1]	244	1	.	1	1	CrossPosition	52785	1	Fixation: 1041 ms	1	0.47	CrossPosition	483	0	0	244	1	1	1041	.	SPAN_NONE	971.9	.	61.6	516.8	.	63.1	-173.82	NONE	LEFT	9.33	100	1438	.	[]
18	addicted	posttest	exercise	12	2	rightdot.PNG	50	right	experiment	223	1257	1	[]	[ 1]	223	1	.	1	1	CrossPosition	52785	1	Fixation: 1034 ms	1	0.47	CrossPosition	573	0	0	223	1	1	1034	.	SPAN_NONE	967.7	.	61.55	516.5	.	63.05	-175.4	NONE	LEFT	7.18	320	1612	.	[]
18	addicted	pretest	exercise	49	2	rightdot.PNG	53	right	experiment	225	1252	1	[]	[ 1]	225	1	.	1	1	CrossPosition	52785	1	Fixation: 1027 ms	1	1.79	CrossPosition	330	0	0	225	1	1	1027	.	SPAN_NONE	886.3	.	61.5	471.6	.	62.8	-172.67	NONE	LEFT	7.32	276	1569	.	[]
18	addicted	posttest	exercise	53	2	rightdot.PNG	44	right	experiment	294	1326	1	[]	[ 1]	294	1	.	1	1	CrossPosition	52785	1	Fixation: 1032 ms	1	0.8	CrossPosition	608	0	0	294	1	1	1032	.	SPAN_NONE	1014.1	.	61.7	523.4	.	63.2	-165.47	NONE	LEFT	4.85	140	1510	.	[]
18	addicted	posttest	exercise	54	2	leftdot.PNG	39	left	experiment	182	1215	1	[]	[ 1]	182	1	.	1	1	CrossPosition	52785	1	Fixation: 1033 ms	1	0.22	CrossPosition	546	0	0	182	1	1	1033	.	SPAN_NONE	983	.	61.7	547.4	.	63.25	-0.75	NONE	RIGHT	10.67	78	1348	.	[]
18	addicted	posttest	exercise	55	2	rightdot.PNG	61	right	experiment	215	1247	1	[]	[ 1]	215	1	.	1	1	CrossPosition	52785	1	Fixation: 1032 ms	1	0.87	CrossPosition	523	0	0	215	1	1	1032	.	SPAN_NONE	1007.9	.	61.75	507.4	.	63.35	-171.67	NONE	LEFT	10.97	95	1395	.	[]
18	addicted	posttest	exercise	52	2	leftdot.PNG	9	left	experiment	276	1308	1	[]	[ 1]	544	2	.	1	1	CrossPosition	52785	1	Fixation: 1032 ms	1	0.55	CrossPosition	515	0	0	276	1	1	1032	.	SPAN_NONE	995.8	.	61.65	524.6	.	63.2	2.26	NONE	RIGHT	5.46	152	1515	.	[]
18	addicted	posttest	exercise	70	2	rightdot.PNG	56	right	experiment	306	1332	1	[]	[ 1]	466	3	.	1	1	CrossPosition	52785	1	Fixation: 1026 ms	1	1.33	CrossPosition	431	0	0	306	1	1	1026	.	SPAN_NONE	987.1	.	61.4	464.5	.	62.7	-175.22	NONE	LEFT	7.8	498	1883	.	[]
18	addicted	posttest	exercise	71	2	leftdot.PNG	21	left	experiment	217	1254	1	[]	[ 1]	217	1	.	1	1	CrossPosition	52785	1	Fixation: 1037 ms	1	0.8	CrossPosition	510	0	0	217	1	1	1037	.	SPAN_NONE	991.4	.	61.5	499.6	.	62.85	-7.94	NONE	RIGHT	11.41	63	1397	.	[]
18	addicted	posttest	exercise	19	2	rightdot.PNG	51	right	experiment	270	1309	1	[]	[ 1]	270	1	.	1	1	CrossPosition	52785	1	Fixation: 1039 ms	1	0.33	CrossPosition	576	0	0	270	1	1	1039	.	SPAN_NONE	973.5	.	61.65	525.9	.	63.2	-176.55	NONE	LEFT	7.92	1173	2538	.	[]
18	addicted	pretest	exercise	22	2	rightdot.PNG	65	right	experiment	370	1399	1	[]	[ 1]	682	2	.	1	1	CrossPosition	52785	1	Fixation: 1029 ms	1	1.61	CrossPosition	424	0	0	370	1	1	1029	.	SPAN_NONE	893	.	61.55	481.7	.	62.85	-174.36	NONE	LEFT	6.27	420	1859	.	[]
18	addicted	pretest	exercise	23	2	rightdot.PNG	43	right	experiment	248	1277	1	[]	[ 1]	317	2	.	1	1	CrossPosition	52785	1	Fixation: 1029 ms	1	1.12	CrossPosition	486	0	0	248	1	1	1029	.	SPAN_NONE	918	.	61.55	498.6	.	62.9	-178.33	NONE	LEFT	8.2	988	2314	.	[]
18	addicted	pretest	exercise	24	2	leftdot.PNG	36	left	experiment	296	1329	1	[]	[ 1]	296	1	.	1	1	CrossPosition	52785	1	Fixation: 1033 ms	1	1.49	CrossPosition	464	0	0	296	1	1	1033	.	SPAN_NONE	898.4	.	61.75	486.3	.	63.4	-6.35	NONE	RIGHT	5.56	1006	2364	.	[]
18	addicted	pretest	exercise	25	2	leftdot.PNG	31	left	experiment	252	1281	1	[]	[ 1]	252	1	.	1	1	CrossPosition	52785	1	Fixation: 1029 ms	1	1.69	CrossPosition	419	0	0	252	1	1	1029	.	SPAN_NONE	886.7	.	61.65	479.1	.	63.15	-0.13	NONE	RIGHT	10.49	169	1497	.	[]
18	addicted	posttest	exercise	51	2	leftdot.PNG	30	left	experiment	253	1290	1	[]	[ 1]	273	2	.	1	1	CrossPosition	52785	1	Fixation: 1037 ms	1	0.94	CrossPosition	511	0	0	253	1	1	1037	.	SPAN_NONE	992.3	.	61.45	492.1	.	62.75	0.83	NONE	RIGHT	9.11	98	1457	.	[]
18	addicted	posttest	exercise	23	2	leftdot.PNG	18	left	experiment	239	1271	1	[]	[ 1]	239	1	.	1	1	CrossPosition	52785	1	Fixation: 1032 ms	1	0.55	CrossPosition	539	0	0	239	1	1	1032	.	SPAN_NONE	967.1	.	61.6	511.8	.	63.05	4.05	NONE	RIGHT	8.2	1201	2530	.	[]
18	addicted	posttest	exercise	24	2	leftdot.PNG	37	left	experiment	249	1278	1	[]	[ 1]	249	1	.	1	1	CrossPosition	52785	1	Fixation: 1029 ms	1	0.52	CrossPosition	539	0	0	249	1	1	1029	.	SPAN_NONE	977.3	.	61.6	514.8	.	63	-1.45	NONE	RIGHT	7.75	1067	2403	.	[]
18	addicted	posttest	exercise	25	2	rightdot.PNG	46	right	experiment	207	1241	1	[]	[ 1]	207	1	.	1	1	CrossPosition	52785	1	Fixation: 1034 ms	1	0.66	CrossPosition	519	0	0	207	1	1	1034	.	SPAN_NONE	967.1	.	61.6	504.4	.	63	-179.22	AFTER	LEFT	8.56	533	1843	.	[]
18	addicted	posttest	exercise	26	2	rightdot.PNG	64	right	experiment	328	1363	1	[]	[ 1]	328	1	.	1	1	CrossPosition	52785	1	Fixation: 1035 ms	1	0.19	CrossPosition	652	0	0	328	1	1	1035	.	SPAN_NONE	978.2	.	61.65	555.1	.	63.2	175.92	NONE	LEFT	5.81	64	1469	.	[]
18	addicted	posttest	exercise	16	2	rightdot.PNG	45	right	experiment	248	1287	1	[]	[ 1]	248	1	.	1	1	CrossPosition	52785	1	Fixation: 1039 ms	1	0.97	CrossPosition	519	0	0	248	1	1	1039	.	SPAN_NONE	966.4	.	61.45	485.4	.	62.75	-176.74	NONE	LEFT	8.3	849	2188	.	[]
18	addicted	posttest	exercise	41	2	rightdot.PNG	42	right	experiment	243	1282	1	[]	[ 1]	243	1	.	1	1	CrossPosition	52785	1	Fixation: 1039 ms	1	0.25	CrossPosition	538	0	0	243	1	1	1039	.	SPAN_NONE	965.7	.	61.65	531.3	.	63.1	-178.24	NONE	LEFT	6.89	297	1623	.	[]
18	addicted	posttest	exercise	42	2	leftdot.PNG	31	left	experiment	293	1323	1	[]	[ 1]	293	1	.	1	1	CrossPosition	52785	1	Fixation: 1030 ms	1	0.17	CrossPosition	583	0	0	293	1	1	1030	.	SPAN_NONE	980.2	.	61.75	547.1	.	63.3	-1	NONE	RIGHT	3.26	112	1489	.	[]
18	addicted	posttest	exercise	43	2	rightdot.PNG	48	right	experiment	269	1305	1	[]	[ 1]	269	1	.	1	1	CrossPosition	52785	1	Fixation: 1036 ms	1	0.44	CrossPosition	557	0	0	269	1	1	1036	.	SPAN_NONE	990.3	.	61.65	528.8	.	63.25	-175.53	NONE	LEFT	4.42	270	1613	.	[]
18	addicted	posttest	exercise	44	2	rightdot.PNG	62	right	experiment	256	1294	1	[]	[ 1]	256	1	.	1	1	CrossPosition	52785	1	Fixation: 1038 ms	1	0.49	CrossPosition	545	0	0	256	1	1	1038	.	SPAN_NONE	986.9	.	61.65	520.7	.	63.15	-177.78	NONE	LEFT	6.61	514	1848	.	[]
18	addicted	pretest	exercise	48	2	leftdot.PNG	33	left	experiment	229	1267	1	[]	[ 1]	428	3	.	1	1	CrossPosition	52785	1	Fixation: 1038 ms	1	1.55	CrossPosition	330	0	0	229	1	1	1038	.	SPAN_NONE	890	.	62	491.6	.	63.9	4.1	NONE	RIGHT	10.09	96	1424	.	[]
18	addicted	posttest	exercise	60	2	rightdot.PNG	59	right	experiment	223	1254	1	[]	[ 1]	223	1	.	1	1	CrossPosition	52785	1	Fixation: 1031 ms	1	0.75	CrossPosition	534	0	0	223	1	1	1031	.	SPAN_NONE	993.6	.	61.6	506.2	.	63	-178.2	NONE	LEFT	8.58	89	1410	.	[]
18	addicted	pretest	exercise	50	2	rightdot.PNG	67	right	experiment	257	1291	1	[]	[ 1]	257	1	.	1	1	CrossPosition	52785	1	Fixation: 1034 ms	1	1.83	CrossPosition	324	0	0	257	1	1	1034	.	SPAN_NONE	874.1	.	61.5	481.2	.	62.85	-175.01	NONE	LEFT	6.24	472	1797	.	[]
18	addicted	pretest	exercise	11	2	leftdot.PNG	29	left	experiment	259	1292	1	[]	[ 1]	259	1	.	1	1	CrossPosition	52785	1	Fixation: 1033 ms	1	1.61	CrossPosition	445	0	0	259	1	1	1033	.	SPAN_NONE	899.4	.	61.5	472.8	.	62.8	-0.25	NONE	RIGHT	9.92	490	1831	.	[]
18	addicted	pretest	exercise	12	2	leftdot.PNG	15	left	experiment	224	1260	1	[]	[ 1]	224	1	.	1	1	CrossPosition	52785	1	Fixation: 1036 ms	1	1.78	CrossPosition	431	0	0	224	1	1	1036	.	SPAN_NONE	888	.	61.45	468.7	.	62.75	-2.05	NONE	RIGHT	9.73	780	2088	.	[]
18	addicted	pretest	exercise	13	2	rightdot.PNG	42	right	experiment	313	1339	1	[]	[ 1]	313	1	.	1	1	CrossPosition	52785	1	Fixation: 1026 ms	1	1.29	CrossPosition	501	0	0	313	1	1	1026	.	SPAN_NONE	900.8	.	61.6	503.9	.	63.05	177.08	NONE	LEFT	6.1	341	1727	.	[]
18	addicted	pretest	exercise	14	2	leftdot.PNG	21	left	experiment	250	1289	1	[]	[ 1]	250	1	.	1	1	CrossPosition	52785	1	Fixation: 1039 ms	1	1.03	CrossPosition	516	0	0	250	1	1	1039	.	SPAN_NONE	920.9	.	61.5	504.1	.	62.8	0.92	NONE	RIGHT	8.12	1208	2537	.	[]
18	addicted	pretest	exercise	15	2	leftdot.PNG	17	left	experiment	266	1299	1	[]	[ 1]	266	1	.	1	1	CrossPosition	52785	1	Fixation: 1033 ms	1	1.49	CrossPosition	465	0	0	266	1	1	1033	.	SPAN_NONE	911.5	.	61.5	473.1	.	62.75	-1.73	NONE	RIGHT	9.14	586	1948	.	[]
18	addicted	posttest	exercise	27	2	leftdot.PNG	7	left	experiment	234	1273	1	[]	[ 1]	234	1	.	1	1	CrossPosition	52785	1	Fixation: 1039 ms	1	0.76	CrossPosition	544	0	0	234	1	1	1039	.	SPAN_NONE	967.7	.	61.5	498.2	.	62.9	2.42	NONE	RIGHT	6.98	100	1419	.	[]
18	addicted	pretest	exercise	17	2	leftdot.PNG	34	left	experiment	418	1449	1	[]	[ 1]	418	1	.	1	1	CrossPosition	52785	1	Fixation: 1031 ms	1	1.23	CrossPosition	450	0	0	418	1	1	1031	.	SPAN_NONE	914.6	.	61.55	493	.	62.85	3.27	NONE	RIGHT	8.43	359	1867	.	[]
18	addicted	pretest	exercise	18	2	rightdot.PNG	75	right	experiment	235	1264	1	[]	[ 1]	235	1	.	1	1	CrossPosition	52785	1	Fixation: 1029 ms	1	1.66	CrossPosition	432	0	0	235	1	1	1029	.	SPAN_NONE	901.2	.	61.45	467.5	.	62.7	-178.05	NONE	LEFT	9.18	292	1612	.	[]
18	addicted	pretest	exercise	19	2	rightdot.PNG	50	right	experiment	250	1276	1	[]	[ 1]	250	1	.	1	1	CrossPosition	52785	1	Fixation: 1026 ms	1	1.49	CrossPosition	443	0	0	250	1	1	1026	.	SPAN_NONE	900.2	.	61.5	483.4	.	62.85	-176.14	NONE	LEFT	9.29	419	1740	.	[]
18	addicted	pretest	exercise	21	2	leftdot.PNG	18	left	experiment	271	1299	1	[]	[ 1]	271	1	.	1	1	CrossPosition	52785	1	Fixation: 1028 ms	1	1.41	CrossPosition	460	0	0	271	1	1	1028	.	SPAN_NONE	897.5	.	61.6	496.1	.	62.9	-5.85	NONE	RIGHT	5.9	999	2347	.	[]
18	addicted	posttest	exercise	59	2	rightdot.PNG	69	right	experiment	240	1280	1	[]	[ 1]	240	1	.	1	1	CrossPosition	52785	1	Fixation: 1040 ms	1	0.65	CrossPosition	603	0	0	240	1	1	1040	.	SPAN_NONE	1002.7	.	61.9	522.7	.	63.7	-175	NONE	LEFT	10.56	62	1416	.	[]
18	addicted	posttest	exercise	32	2	rightdot.PNG	72	right	experiment	219	1248	1	[]	[ 1]	219	1	.	1	1	CrossPosition	52785	1	Fixation: 1029 ms	1	0.75	CrossPosition	500	0	0	219	1	1	1029	.	SPAN_NONE	963.8	.	61.55	499.6	.	62.9	-174.69	NONE	LEFT	8.82	259	1562	.	[]
18	addicted	posttest	exercise	61	2	leftdot.PNG	10	left	experiment	241	1280	1	[]	[ 1]	241	1	.	1	1	CrossPosition	52785	1	Fixation: 1039 ms	1	0.81	CrossPosition	539	0	0	241	1	1	1039	.	SPAN_NONE	1006	.	61.6	511.5	.	63.1	0.81	NONE	RIGHT	7.89	1205	2538	.	[]
18	addicted	posttest	exercise	62	2	rightdot.PNG	74	right	experiment	203	1244	1	[]	[ 1]	203	1	.	1	1	CrossPosition	52785	1	Fixation: 1041 ms	1	0.76	CrossPosition	602	0	0	203	1	1	1041	.	SPAN_NONE	1016.9	.	61.7	546.6	.	63.25	175.12	NONE	LEFT	7.3	491	1798	.	[]
18	addicted	posttest	exercise	63	2	rightdot.PNG	73	right	experiment	268	1301	1	[]	[ 1]	268	1	.	1	1	CrossPosition	52785	1	Fixation: 1033 ms	1	0.85	CrossPosition	538	0	0	268	1	1	1033	.	SPAN_NONE	1005.4	.	61.5	506.9	.	62.9	-175.69	NONE	LEFT	8.63	373	1738	.	[]
18	addicted	posttest	exercise	64	2	leftdot.PNG	40	left	experiment	195	1235	1	[]	[ 1]	195	1	.	1	1	CrossPosition	52785	1	Fixation: 1040 ms	1	1.33	CrossPosition	494	0	0	195	1	1	1040	.	SPAN_NONE	966.3	.	61.4	462.5	.	62.65	0.52	NONE	RIGHT	6.27	204	1495	.	[]
18	addicted	posttest	exercise	65	2	leftdot.PNG	6	left	experiment	225	1253	1	[]	[ 1]	225	1	.	1	1	CrossPosition	52785	1	Fixation: 1028 ms	1	0.8	CrossPosition	567	0	0	225	1	1	1028	.	SPAN_NONE	1006.8	.	61.6	512.7	.	63.05	-6.41	NONE	RIGHT	9.2	445	1753	.	[]
18	addicted	pretest	exercise	69	2	leftdot.PNG	12	left	experiment	239	1272	1	[]	[ 1]	304	2	.	1	1	CrossPosition	52785	1	Fixation: 1033 ms	1	1.79	CrossPosition	365	0	0	239	1	1	1033	.	SPAN_NONE	890.2	.	61.45	467.8	.	62.7	0.12	NONE	RIGHT	7.56	784	2119	.	[]
18	addicted	pretest	exercise	16	2	rightdot.PNG	51	right	experiment	227	1254	1	[]	[ 1]	227	1	.	1	1	CrossPosition	52785	1	Fixation: 1027 ms	1	1.49	CrossPosition	439	0	0	227	1	1	1027	.	SPAN_NONE	904.2	.	61.5	479.5	.	62.8	-176.6	NONE	LEFT	9.76	426	1738	.	[]
18	addicted	pretest	exercise	71	2	leftdot.PNG	7	left	experiment	253	1287	1	[]	[ 1]	253	1	.	1	1	CrossPosition	52785	1	Fixation: 1034 ms	1	1.94	CrossPosition	338	0	0	253	1	1	1034	.	SPAN_NONE	869.8	.	61.7	478	.	63.2	-0.41	NONE	RIGHT	8.58	1066	2399	.	[]
18	addicted	posttest	exercise	28	2	leftdot.PNG	22	left	experiment	263	1301	1	[]	[ 1]	263	1	.	1	1	CrossPosition	52785	1	Fixation: 1038 ms	1	0.44	CrossPosition	607	0	0	263	1	1	1038	.	SPAN_NONE	993.4	.	61.7	560.6	.	63.25	2.83	NONE	RIGHT	7.66	1181	2537	.	[]
18	addicted	posttest	exercise	29	2	rightdot.PNG	54	right	experiment	246	1282	1	[]	[ 1]	246	1	.	1	1	CrossPosition	52785	1	Fixation: 1036 ms	1	0.56	CrossPosition	543	0	0	246	1	1	1036	.	SPAN_NONE	968.6	.	61.6	511.3	.	62.95	-179.27	NONE	LEFT	8.89	279	1625	.	[]
18	addicted	posttest	exercise	30	2	rightdot.PNG	63	right	experiment	289	1330	1	[]	[ 1]	289	1	.	1	1	CrossPosition	52785	1	Fixation: 1041 ms	1	0.8	CrossPosition	510	0	0	289	1	1	1041	.	SPAN_NONE	958	.	61.6	497.1	.	63.05	-177.03	NONE	LEFT	6.19	457	1831	.	[]
18	addicted	posttest	exercise	31	2	leftdot.PNG	25	left	experiment	240	1269	1	[]	[ 1]	240	1	.	1	1	CrossPosition	52785	1	Fixation: 1029 ms	1	0.45	CrossPosition	505	0	0	240	1	1	1029	.	SPAN_NONE	967.7	.	61.55	517.6	.	63	-2.35	AFTER	RIGHT	8.89	1009	2340	.	[]
18	addicted	pretest	exercise	47	2	rightdot.PNG	74	right	experiment	226	1256	1	[]	[ 1]	226	1	.	1	1	CrossPosition	52785	1	Fixation: 1030 ms	1	1.48	CrossPosition	463	0	0	226	1	1	1030	.	SPAN_NONE	901.1	.	61.55	483.1	.	62.85	-176.26	NONE	LEFT	11.56	80	1404	.	[]
18	addicted	posttest	exercise	33	2	leftdot.PNG	35	left	experiment	290	1317	1	[]	[ 1]	290	1	.	1	1	CrossPosition	52785	1	Fixation: 1027 ms	1	1.06	CrossPosition	444	0	0	290	1	1	1027	.	SPAN_NONE	958.8	.	61.5	480.4	.	62.8	-5.23	NONE	RIGHT	8.56	268	1648	.	[]
18	addicted	posttest	exercise	34	2	rightdot.PNG	67	right	experiment	229	1262	1	[]	[ 1]	229	1	.	1	1	CrossPosition	52785	1	Fixation: 1033 ms	1	0.73	CrossPosition	503	0	0	229	1	1	1033	.	SPAN_NONE	978.4	.	61.55	501.3	.	62.9	-171.3	NONE	LEFT	11.29	109	1426	.	[]
18	addicted	posttest	exercise	35	2	rightdot.PNG	70	right	experiment	228	1257	1	[]	[ 1]	228	1	.	1	1	CrossPosition	52785	1	Fixation: 1029 ms	1	0.5	CrossPosition	546	0	0	228	1	1	1029	.	SPAN_NONE	975.1	.	61.55	515.1	.	62.95	-177.53	NONE	LEFT	8.14	845	2148	.	[]
18	addicted	posttest	exercise	36	2	leftdot.PNG	19	left	experiment	257	1283	1	[]	[ 1]	293	2	.	1	1	CrossPosition	52785	1	Fixation: 1026 ms	1	0.77	CrossPosition	496	0	0	257	1	1	1026	.	SPAN_NONE	957.7	.	61.45	499.6	.	62.75	-3.3	NONE	RIGHT	8.23	418	1782	.	[]
18	addicted	posttest	exercise	37	2	rightdot.PNG	71	right	experiment	244	1281	1	[]	[ 1]	244	1	.	1	1	CrossPosition	52785	1	Fixation: 1037 ms	1	0.82	CrossPosition	464	0	0	244	1	1	1037	.	SPAN_NONE	977.2	.	61.5	495.2	.	62.85	-176.89	NONE	LEFT	10.42	77	1413	.	[]
18	addicted	posttest	exercise	38	2	rightdot.PNG	41	right	experiment	242	1282	1	[]	[ 1]	242	1	.	1	1	CrossPosition	52785	1	Fixation: 1040 ms	1	0.45	CrossPosition	627	0	0	242	1	1	1040	.	SPAN_NONE	992.4	.	61.75	562.7	.	63.4	176.59	NONE	LEFT	8.82	88	1433	.	[]
18	addicted	pretest	exercise	70	2	rightdot.PNG	64	right	experiment	223	1257	1	[]	[ 1]	223	1	.	1	1	CrossPosition	52785	1	Fixation: 1034 ms	1	1.87	CrossPosition	333	0	0	223	1	1	1034	.	SPAN_NONE	878.9	.	61.45	472.3	.	62.7	-177.7	NONE	LEFT	10.28	100	1412	.	[]
18	addicted	posttest	exercise	39	2	leftdot.PNG	27	left	experiment	250	1288	1	[]	[ 1]	390	2	.	1	1	CrossPosition	52785	1	Fixation: 1038 ms	1	0.41	CrossPosition	563	0	0	250	1	1	1038	.	SPAN_NONE	993.8	.	61.7	538.3	.	63.25	-1.98	NONE	RIGHT	6.71	551	1891	.	[]
18	addicted	posttest	exercise	40	2	leftdot.PNG	15	left	experiment	281	1319	1	[]	[ 1]	281	1	.	1	1	CrossPosition	52785	1	Fixation: 1038 ms	1	0.37	CrossPosition	533	0	0	281	1	1	1038	.	SPAN_NONE	986.8	.	61.65	530.9	.	63.2	-5.51	NONE	RIGHT	3.98	163	1511	.	[]
18	addicted	pretest	exercise	44	2	rightdot.PNG	47	right	experiment	246	1275	1	[]	[ 1]	246	1	.	1	1	CrossPosition	52785	1	Fixation: 1029 ms	1	1.3	CrossPosition	364	0	0	246	1	1	1029	.	SPAN_NONE	905.1	.	61.55	496.5	.	62.85	-178.22	NONE	LEFT	9.47	185	1505	.	[]
18	addicted	pretest	exercise	45	2	leftdot.PNG	26	left	experiment	187	1221	1	[]	[ 1]	187	1	.	1	1	CrossPosition	52785	1	Fixation: 1034 ms	1	1.67	CrossPosition	329	0	0	187	1	1	1034	.	SPAN_NONE	883.3	.	61.55	487.4	.	62.9	2.89	NONE	RIGHT	9.8	468	1759	.	[]
18	addicted	pretest	exercise	46	2	leftdot.PNG	14	left	experiment	267	1296	1	[]	[ 1]	267	1	.	1	1	CrossPosition	52785	1	Fixation: 1029 ms	1	1.57	CrossPosition	337	0	0	267	1	1	1029	.	SPAN_NONE	890.1	.	61.55	489.2	.	62.9	-0.67	NONE	RIGHT	8.85	481	1833	.	[]
18	addicted	pretest	exercise	60	2	rightdot.PNG	70	right	experiment	248	1276	1	[]	[ 1]	248	1	.	1	1	CrossPosition	52785	1	Fixation: 1028 ms	1	1.54	CrossPosition	417	0	0	248	1	1	1028	.	SPAN_NONE	886.6	.	61.55	496.3	.	63	-176.18	NONE	LEFT	8.13	785	2128	.	[]
18	addicted	pretest	exercise	61	2	rightdot.PNG	73	right	experiment	262	1289	1	[]	[ 1]	262	1	.	1	1	CrossPosition	52785	1	Fixation: 1027 ms	1	1.38	CrossPosition	448	0	0	262	1	1	1027	.	SPAN_NONE	903.7	.	62.05	488.1	.	63.95	-178.23	NONE	LEFT	6.6	283	1626	.	[]
18	addicted	pretest	exercise	62	2	leftdot.PNG	39	left	experiment	225	1257	1	[]	[ 1]	225	1	.	1	1	CrossPosition	52785	1	Fixation: 1032 ms	1	1.08	CrossPosition	534	0	0	225	1	1	1032	.	SPAN_NONE	910.1	.	61.55	515.1	.	63	-0.98	NONE	RIGHT	8.74	369	1692	.	[]
18	addicted	pretest	exercise	51	2	leftdot.PNG	11	left	experiment	287	1316	1	[]	[ 1]	287	1	.	1	1	CrossPosition	52785	1	Fixation: 1029 ms	1	1.39	CrossPosition	426	0	0	287	1	1	1029	.	SPAN_NONE	908	.	61.55	485.1	.	62.9	-2.13	NONE	RIGHT	7.56	1147	2528	.	[]
18	addicted	pretest	exercise	52	2	rightdot.PNG	48	right	experiment	264	1303	1	[]	[ 1]	264	1	.	1	1	CrossPosition	52785	1	Fixation: 1039 ms	1	1.88	CrossPosition	359	0	0	264	1	1	1039	.	SPAN_NONE	877	.	61.45	472.3	.	62.65	-176.66	NONE	LEFT	9.72	72	1425	.	[]
18	addicted	pretest	exercise	53	2	rightdot.PNG	59	right	experiment	235	1266	1	[]	[ 1]	235	1	.	1	1	CrossPosition	52785	1	Fixation: 1031 ms	1	1.39	CrossPosition	421	0	0	235	1	1	1031	.	SPAN_NONE	895.8	.	61.6	499.7	.	63.05	-179.48	NONE	LEFT	8.97	365	1699	.	[]
18	addicted	pretest	exercise	54	2	leftdot.PNG	24	left	experiment	230	1257	1	[]	[ 1]	230	1	.	1	1	CrossPosition	52785	1	Fixation: 1027 ms	1	1.61	CrossPosition	394	0	0	230	1	1	1027	.	SPAN_NONE	884.5	.	61.55	492.2	.	62.8	2.84	NONE	RIGHT	9.08	88	1416	.	[]
18	addicted	pretest	exercise	55	2	rightdot.PNG	62	right	experiment	245	1272	1	[]	[ 1]	245	1	.	1	1	CrossPosition	52785	1	Fixation: 1027 ms	1	1.63	CrossPosition	354	0	0	245	1	1	1027	.	SPAN_NONE	881.7	.	61.9	494.5	.	63.65	-176.29	NONE	LEFT	7.27	297	1636	.	[]
18	addicted	pretest	exercise	56	2	leftdot.PNG	23	left	experiment	239	1270	1	[]	[ 1]	239	1	.	1	1	CrossPosition	52785	1	Fixation: 1031 ms	1	1.59	CrossPosition	337	0	0	239	1	1	1031	.	SPAN_NONE	888.5	.	61.5	488.8	.	62.85	-0.97	NONE	RIGHT	8.04	464	1783	.	[]
18	addicted	pretest	exercise	57	2	rightdot.PNG	63	right	experiment	265	1292	1	[]	[ 1]	265	1	.	1	1	CrossPosition	52785	1	Fixation: 1027 ms	1	1.25	CrossPosition	402	0	0	265	1	1	1027	.	SPAN_NONE	911.4	.	61.55	494	.	62.9	-176.4	NONE	LEFT	10.03	268	1631	.	[]
18	addicted	posttest	exercise	56	2	leftdot.PNG	8	left	experiment	210	1236	1	[]	[ 1]	210	1	.	1	1	CrossPosition	52785	1	Fixation: 1026 ms	1	0.66	CrossPosition	643	0	0	210	1	1	1026	.	SPAN_NONE	1010.6	.	61.7	546.5	.	63.25	0.11	NONE	RIGHT	7.33	371	1665	.	[]
18	addicted	posttest	exercise	57	2	rightdot.PNG	49	right	experiment	228	1262	1	[]	[ 1]	228	1	.	1	1	CrossPosition	52785	1	Fixation: 1034 ms	1	0.69	CrossPosition	565	0	0	228	1	1	1034	.	SPAN_NONE	999.7	.	61.7	577.5	.	63.25	-175.36	NONE	LEFT	10.37	90	1416	.	[]
18	addicted	posttest	exercise	58	2	leftdot.PNG	11	left	experiment	233	1272	1	[]	[ 1]	233	1	.	1	1	CrossPosition	52785	1	Fixation: 1039 ms	1	1.08	CrossPosition	481	0	0	233	1	1	1039	.	SPAN_NONE	981.7	.	61.5	479.1	.	62.9	-7.31	NONE	RIGHT	6.04	196	1512	.	[]
18	addicted	pretest	exercise	75	2	rightdot.PNG	55	right	experiment	243	1281	1	[]	[ 1]	243	1	.	1	1	CrossPosition	52785	1	Fixation: 1038 ms	1	1.17	CrossPosition	432	0	0	243	1	1	1038	.	SPAN_NONE	905.5	.	61.55	511	.	62.9	-178.87	NONE	LEFT	7.73	677	2021	.	[]
18	addicted	posttest	exercise	72	2	rightdot.PNG	60	right	experiment	212	1241	1	[]	[ 1]	212	1	.	1	1	CrossPosition	52785	1	Fixation: 1029 ms	1	0.66	CrossPosition	614	0	0	212	1	1	1029	.	SPAN_NONE	1004.9	.	62.15	568.3	.	64.2	179.21	NONE	LEFT	8.44	330	1621	.	[]
18	addicted	posttest	exercise	73	2	leftdot.PNG	33	left	experiment	219	1248	1	[]	[ 1]	219	1	.	1	1	CrossPosition	52785	1	Fixation: 1029 ms	1	0.58	CrossPosition	602	0	0	219	1	1	1029	.	SPAN_NONE	1002.6	.	61.7	561.6	.	63.3	-3.81	NONE	RIGHT	5.86	473	1768	.	[]
18	addicted	pretest	exercise	63	2	leftdot.PNG	30	left	experiment	246	1272	1	[]	[ 1]	246	1	.	1	1	CrossPosition	52785	1	Fixation: 1026 ms	1	0.83	CrossPosition	577	0	0	246	1	1	1026	.	SPAN_NONE	935.7	.	61.65	506.7	.	63.15	-7.54	NONE	RIGHT	7.81	981	2298	.	[]
18	addicted	pretest	exercise	64	2	rightdot.PNG	68	right	experiment	260	1287	1	[]	[ 1]	260	1	.	1	1	CrossPosition	52785	1	Fixation: 1027 ms	1	1.06	CrossPosition	492	0	0	260	1	1	1027	.	SPAN_NONE	917.7	.	61.55	505.1	.	62.9	178.7	NONE	LEFT	8.24	485	1844	.	[]
18	addicted	posttest	exercise	22	2	rightdot.PNG	66	right	experiment	254	1281	1	[]	[ 1]	254	1	.	1	1	CrossPosition	52785	1	Fixation: 1027 ms	1	0.18	CrossPosition	592	0	0	254	1	1	1027	.	SPAN_NONE	968.4	.	61.8	558.1	.	63.45	-178.56	NONE	LEFT	8.46	281	1603	.	[]
18	addicted	pretest	exercise	26	2	rightdot.PNG	54	right	experiment	196	1221	1	[]	[ 1]	196	1	.	1	1	CrossPosition	52785	1	Fixation: 1025 ms	1	1.3	CrossPosition	516	0	0	196	1	1	1025	.	SPAN_NONE	908.2	.	61.6	492.1	.	63.05	-173.11	NONE	LEFT	10.06	123	1420	.	[]
18	addicted	pretest	exercise	27	2	rightdot.PNG	56	right	experiment	230	1261	1	[]	[ 1]	230	1	.	1	1	CrossPosition	52785	1	Fixation: 1031 ms	1	1.65	CrossPosition	406	0	0	230	1	1	1031	.	SPAN_NONE	903.3	.	61.4	465.7	.	62.7	-173.26	NONE	LEFT	7.84	795	2132	.	[]
18	addicted	pretest	exercise	28	2	leftdot.PNG	20	left	experiment	262	1295	1	[]	[ 1]	262	1	.	1	1	CrossPosition	52785	1	Fixation: 1033 ms	1	1.31	CrossPosition	511	0	0	262	1	1	1033	.	SPAN_NONE	906.8	.	61.45	493.9	.	62.8	-0.63	NONE	RIGHT	9.84	405	1761	.	[]
18	addicted	pretest	exercise	29	2	rightdot.PNG	71	right	experiment	263	1289	1	[]	[ 1]	263	1	.	1	1	CrossPosition	52785	1	Fixation: 1026 ms	1	1.75	CrossPosition	356	0	0	263	1	1	1026	.	SPAN_NONE	895.2	.	61.6	465.8	.	63.05	-173.01	NONE	LEFT	6.39	565	1890	.	[]
18	addicted	pretest	exercise	72	2	rightdot.PNG	45	right	experiment	218	1250	1	[]	[ 1]	245	2	.	1	1	CrossPosition	52785	1	Fixation: 1032 ms	1	1.71	CrossPosition	424	0	0	218	1	1	1032	.	SPAN_NONE	887.9	.	61.5	477.4	.	62.8	-175	NONE	LEFT	9.08	98	1428	.	[]
18	addicted	pretest	exercise	73	2	leftdot.PNG	35	left	experiment	184	1210	1	[]	[ 1]	184	1	.	1	1	CrossPosition	52785	1	Fixation: 1026 ms	1	1.18	CrossPosition	430	0	0	184	1	1	1026	.	SPAN_NONE	931.2	.	61.5	483.2	.	62.85	5.32	NONE	RIGHT	7.66	512	1767	.	[]
18	addicted	pretest	exercise	74	2	rightdot.PNG	44	right	experiment	243	1269	1	[]	[ 1]	243	1	.	1	1	CrossPosition	52785	1	Fixation: 1026 ms	1	1.52	CrossPosition	389	0	0	243	1	1	1026	.	SPAN_NONE	890.2	.	61.75	492.7	.	63.35	-174.99	NONE	LEFT	7.72	346	1666	.	[]
18	addicted	pretest	exercise	59	2	leftdot.PNG	27	left	experiment	283	1316	1	[]	[ 1]	367	2	.	1	1	CrossPosition	52785	1	Fixation: 1033 ms	1	1.71	CrossPosition	330	0	0	283	1	1	1033	.	SPAN_NONE	889.3	.	61.55	476.7	.	62.8	-2.22	NONE	RIGHT	7.21	666	2036	.	[]
18	addicted	pretest	exercise	33	2	leftdot.PNG	6	left	experiment	235	1261	1	[]	[ 1]	235	1	.	1	1	CrossPosition	52785	1	Fixation: 1026 ms	1	1.09	CrossPosition	444	0	0	235	1	1	1026	.	SPAN_NONE	917.9	.	61.55	502	.	62.95	7.44	NONE	RIGHT	8.18	1210	2525	.	[]
18	addicted	pretest	exercise	34	2	rightdot.PNG	46	right	experiment	192	1217	1	[]	[ 1]	271	2	.	1	1	CrossPosition	52785	1	Fixation: 1025 ms	1	1.37	CrossPosition	368	0	0	192	1	1	1025	.	SPAN_NONE	913.4	.	61.45	481.2	.	62.75	-177.5	NONE	LEFT	8.91	636	1900	.	[]
18	addicted	posttest	exercise	74	2	rightdot.PNG	47	right	experiment	223	1254	1	[]	[ 1]	223	1	.	1	1	CrossPosition	52785	1	Fixation: 1031 ms	1	0.9	CrossPosition	574	0	0	223	1	1	1031	.	SPAN_NONE	1024.9	.	61.7	553	.	63.3	-177.39	NONE	LEFT	9.81	130	1461	.	[]
18	addicted	posttest	exercise	75	2	rightdot.PNG	75	right	experiment	320	1352	1	[]	[ 1]	320	1	.	1	1	CrossPosition	52785	1	Fixation: 1032 ms	1	0.9	CrossPosition	607	0	0	320	1	1	1032	.	SPAN_NONE	1022.2	.	61.75	565.1	.	63.35	-177.68	NONE	LEFT	7.42	953	2359	.	[]
18	addicted	pretest	exercise	38	2	leftdot.PNG	19	left	experiment	275	1303	1	[]	[ 1]	275	1	.	1	1	CrossPosition	52785	1	Fixation: 1028 ms	1	1.52	CrossPosition	454	0	0	275	1	1	1028	.	SPAN_NONE	898.4	.	61.5	483.5	.	62.8	-0.09	NONE	RIGHT	8.78	519	1890	.	[]
18	addicted	pretest	exercise	39	2	leftdot.PNG	28	left	experiment	253	1285	1	[]	[ 1]	253	1	.	1	1	CrossPosition	52785	1	Fixation: 1032 ms	1	1.77	CrossPosition	358	0	0	253	1	1	1032	.	SPAN_NONE	881.7	.	61.7	479.2	.	63.2	0.65	NONE	RIGHT	8.12	716	2050	.	[]
18	addicted	pretest	exercise	40	2	rightdot.PNG	60	right	experiment	231	1272	1	[]	[ 1]	231	1	.	1	1	CrossPosition	52785	1	Fixation: 1041 ms	1	1.61	CrossPosition	362	0	0	231	1	1	1041	.	SPAN_NONE	892.8	.	61.45	481	.	62.75	-177.95	NONE	LEFT	8.47	355	1672	.	[]
18	addicted	pretest	exercise	41	2	leftdot.PNG	38	left	experiment	202	1235	1	[]	[ 1]	202	1	.	1	1	CrossPosition	52785	1	Fixation: 1033 ms	1	1.68	CrossPosition	388	0	0	202	1	1	1033	.	SPAN_NONE	891.4	.	61.45	476	.	62.75	0.38	NONE	RIGHT	9.89	399	1717	.	[]
18	addicted	pretest	exercise	32	2	rightdot.PNG	72	right	experiment	233	1263	1	[]	[ 1]	233	1	.	1	1	CrossPosition	52785	1	Fixation: 1030 ms	1	1.41	CrossPosition	399	0	0	233	1	1	1030	.	SPAN_NONE	899.6	.	61.55	492.4	.	62.95	-172.83	NONE	LEFT	9.56	94	1430	.	[]
18	addicted	pretest	exercise	42	2	leftdot.PNG	22	left	experiment	234	1266	1	[]	[ 1]	234	1	.	1	1	CrossPosition	52785	1	Fixation: 1032 ms	1	1.23	CrossPosition	423	0	0	234	1	1	1032	.	SPAN_NONE	909.7	.	61.55	498.5	.	62.95	2.6	NONE	RIGHT	8.11	154	1463	.	[]
18	addicted	pretest	exercise	43	2	rightdot.PNG	57	right	experiment	229	1261	1	[]	[ 1]	229	1	.	1	1	CrossPosition	52785	1	Fixation: 1032 ms	1	1.19	CrossPosition	464	0	0	229	1	1	1032	.	SPAN_NONE	900.4	.	61.6	517.7	.	63.05	-176.19	NONE	LEFT	11.09	86	1419	.	[]
18	addicted	pretest	exercise	58	2	leftdot.PNG	8	left	experiment	194	1222	1	[]	[ 1]	194	1	.	1	1	CrossPosition	52785	1	Fixation: 1028 ms	1	1.35	CrossPosition	458	0	0	194	1	1	1028	.	SPAN_NONE	903.5	.	61.55	494.5	.	62.95	3.69	NONE	RIGHT	11.48	51	1336	.	[]
18	addicted	pretest	exercise	36	2	leftdot.PNG	40	left	experiment	238	1279	1	[]	[ 1]	238	1	.	1	1	CrossPosition	52785	1	Fixation: 1041 ms	1	0.59	CrossPosition	577	0	0	238	1	1	1041	.	SPAN_NONE	936.6	.	61.6	530.6	.	63.05	-1.99	NONE	RIGHT	9.13	581	1930	.	[]
18	addicted	pretest	exercise	37	2	rightdot.PNG	41	right	experiment	367	1396	1	[]	[ 1]	621	2	.	1	1	CrossPosition	52785	1	Fixation: 1029 ms	1	1.65	CrossPosition	380	0	0	367	1	1	1029	.	SPAN_NONE	887.1	.	61.55	484.8	.	62.9	-174.17	NONE	LEFT	8.67	236	1695	.	[]
18	addicted	pretest	exercise	65	2	leftdot.PNG	13	left	experiment	178	1208	1	[]	[ 1]	178	1	.	1	1	CrossPosition	52785	1	Fixation: 1030 ms	1	1.44	CrossPosition	415	0	0	178	1	1	1030	.	SPAN_NONE	902	.	61.5	487	.	62.8	-0.97	NONE	RIGHT	8.72	487	1753	.	[]
18	addicted	pretest	exercise	35	2	rightdot.PNG	66	right	experiment	252	1289	1	[]	[ 1]	474	2	.	1	1	CrossPosition	52785	1	Fixation: 1037 ms	1	1.3	CrossPosition	384	0	0	252	1	1	1037	.	SPAN_NONE	897.7	.	61.6	507.8	.	63	-176.21	NONE	LEFT	8.81	326	1660	.	[]
18	addicted	pretest	exercise	67	2	rightdot.PNG	61	right	experiment	245	1273	1	[]	[ 1]	245	1	.	1	1	CrossPosition	52785	1	Fixation: 1028 ms	1	1.35	CrossPosition	428	0	0	245	1	1	1028	.	SPAN_NONE	900.3	.	61.5	497.7	.	62.85	-179.22	NONE	LEFT	8.9	319	1648	.	[]
18	addicted	pretest	exercise	66	2	leftdot.PNG	25	left	experiment	249	1277	1	[]	[ 1]	249	1	.	1	1	CrossPosition	52785	1	Fixation: 1028 ms	1	2.02	CrossPosition	376	0	0	249	1	1	1028	.	SPAN_NONE	869.5	.	61.55	470.4	.	62.85	1.64	NONE	RIGHT	9.17	89	1413	.	[]
18	addicted	pretest	exercise	31	2	rightdot.PNG	69	right	experiment	218	1245	1	[]	[ 1]	218	1	.	1	1	CrossPosition	52785	1	Fixation: 1027 ms	1	1.48	CrossPosition	373	0	0	218	1	1	1027	.	SPAN_NONE	898.6	.	61.55	485.5	.	62.95	-172.61	NONE	LEFT	11.11	103	1425	.	[]
18	addicted	pretest	exercise	30	2	leftdot.PNG	37	left	experiment	210	1247	1	[]	[ 1]	210	1	.	1	1	CrossPosition	52785	1	Fixation: 1037 ms	1	1.17	CrossPosition	408	0	0	210	1	1	1037	.	SPAN_NONE	915.4	.	61.7	496.8	.	63.2	0.88	NONE	RIGHT	9.74	307	1599	.	[]
19	addicted	posttest	exercise	25	2	leftdot.PNG	30	left	experiment	370	1407	1	[]	[ 1]	370	1	.	1	1	CrossPosition	52785	1	Fixation: 1037 ms	1	0.45	CrossPosition	827	0	0	370	1	1	1037	.	SPAN_NONE	967.3	.	61.6	517.7	.	63	0.94	NONE	RIGHT	7.52	232	1688	.	[]
19	addicted	posttest	exercise	29	2	rightdot.PNG	70	right	experiment	291	1330	1	[]	[ 1]	291	1	.	1	1	CrossPosition	52785	1	Fixation: 1039 ms	1	1.34	CrossPosition	831	0	0	291	1	1	1039	.	SPAN_NONE	992.1	.	61.4	465.3	.	62.55	177.1	NONE	LEFT	10.19	1149	2538	.	[]
19	addicted	posttest	exercise	43	2	leftdot.PNG	10	left	experiment	274	1308	1	[]	[ 1]	274	1	.	1	1	CrossPosition	52785	1	Fixation: 1034 ms	1	0.37	CrossPosition	935	0	0	274	1	1	1034	.	SPAN_NONE	975.7	.	61.65	523.8	.	63.15	2.62	NONE	RIGHT	9.88	908	2275	.	[]
19	addicted	posttest	exercise	45	2	rightdot.PNG	62	right	experiment	266	1297	1	[]	[ 1]	266	1	.	1	1	CrossPosition	52785	1	Fixation: 1031 ms	1	0.94	CrossPosition	888	0	0	266	1	1	1031	.	SPAN_NONE	910.7	.	61.75	552.8	.	63.4	176.22	NONE	LEFT	9.73	1172	2529	.	[]
19	addicted	posttest	exercise	13	2	rightdot.PNG	59	right	experiment	345	1379	1	[]	[ 1]	345	1	.	1	1	CrossPosition	52785	1	Fixation: 1034 ms	1	1.35	CrossPosition	910	0	0	345	1	1	1034	.	SPAN_NONE	899.2	.	61.55	499.5	.	63	175.88	NONE	LEFT	8.28	1101	2533	.	[]
19	addicted	posttest	exercise	27	2	leftdot.PNG	31	left	experiment	506	1538	1	[]	[ 1]	506	1	.	1	1	CrossPosition	52785	1	Fixation: 1032 ms	1	0.37	CrossPosition	830	0	0	506	1	1	1032	.	SPAN_NONE	981.4	.	61.6	526.2	.	63.05	-3.4	NONE	RIGHT	9.99	878	2470	.	[]
19	addicted	posttest	exercise	24	2	rightdot.PNG	44	right	experiment	264	1304	1	[]	[ 1]	264	1	.	1	1	CrossPosition	52785	1	Fixation: 1040 ms	1	1.17	CrossPosition	878	0	0	264	1	1	1040	.	SPAN_NONE	1018	.	61.5	490.6	.	62.8	173.01	NONE	LEFT	9.8	933	2298	.	[]
19	addicted	pretest	exercise	54	2	leftdot.PNG	15	left	experiment	408	1435	1	[]	[ 1]	408	1	.	1	1	CrossPosition	52785	1	Fixation: 1027 ms	1	0.62	CrossPosition	872	0	0	408	1	1	1027	.	SPAN_NONE	931.2	.	61.7	548.9	.	63.3	9.15	NONE	RIGHT	7.08	1045	2526	.	[]
19	addicted	posttest	exercise	26	2	rightdot.PNG	49	right	experiment	284	1319	1	[]	[ 1]	525	2	.	1	1	CrossPosition	52785	1	Fixation: 1035 ms	1	1.47	CrossPosition	950	0	0	284	1	1	1035	.	SPAN_NONE	905.6	.	61.55	480.9	.	62.9	-179.77	NONE	LEFT	5.55	877	2245	.	[]
19	addicted	pretest	exercise	64	2	rightdot.PNG	75	right	experiment	351	1382	1	[]	[ 1]	351	1	.	1	1	CrossPosition	52785	1	Fixation: 1031 ms	1	0.74	CrossPosition	837	0	0	351	1	1	1031	.	SPAN_NONE	956	.	61.55	502.3	.	62.95	157.55	NONE	LEFT	5.98	391	1813	.	[]
19	addicted	pretest	exercise	67	2	rightdot.PNG	62	right	experiment	392	1420	1	[]	[ 1]	392	1	.	1	1	CrossPosition	52785	1	Fixation: 1028 ms	1	0.45	CrossPosition	1032	0	0	392	1	1	1028	.	SPAN_NONE	973.9	.	61.6	518.3	.	63	170.64	NONE	LEFT	9.89	1042	2527	.	[]
19	addicted	pretest	exercise	71	2	rightdot.PNG	42	right	experiment	300	1334	1	[]	[ 1]	300	1	.	1	1	CrossPosition	52785	1	Fixation: 1034 ms	1	0.85	CrossPosition	935	0	0	300	1	1	1034	.	SPAN_NONE	926.9	.	61.55	514.9	.	63	171.58	NONE	LEFT	7.91	1147	2533	.	[]
19	addicted	posttest	exercise	33	2	rightdot.PNG	63	right	experiment	288	1328	1	[]	[ 1]	288	1	.	1	1	CrossPosition	52785	1	Fixation: 1040 ms	1	1.53	CrossPosition	971	0	0	288	1	1	1040	.	SPAN_NONE	971.9	.	61.3	451.2	.	62.5	175.62	NONE	LEFT	11.93	199	1614	.	[]
19	addicted	posttest	exercise	42	2	rightdot.PNG	56	right	experiment	282	1314	1	[]	[ 1]	282	1	.	1	1	CrossPosition	52785	1	Fixation: 1032 ms	1	2.02	CrossPosition	898	0	0	282	1	1	1032	.	SPAN_NONE	1072.9	.	61.5	473.4	.	62.75	169.45	NONE	LEFT	11.03	290	1669	.	[]
19	addicted	posttest	exercise	69	2	rightdot.PNG	47	right	experiment	177	1447	2	[]	[ 1]	374	2	.	1	1	CrossPosition	52785	1	Fixation: 1270 ms	1	2.03	CrossPosition	974	0	0	374	2	2	1270	.	SPAN_NONE	1088.2	.	62	591.5	.	63.7	170.56	NONE	LEFT	9.69	1031	2539	.	[]
19	addicted	posttest	exercise	74	2	leftdot.PNG	33	left	experiment	355	1446	2	[]	[ 1]	398	2	.	1	1	CrossPosition	52785	1	Fixation: 1091 ms	1	0.45	CrossPosition	899	0	0	398	2	2	1091	.	SPAN_NONE	946.1	.	61.8	561.9	.	63.45	0.54	NONE	RIGHT	8.56	1040	2536	.	[]
19	addicted	posttest	exercise	46	2	leftdot.PNG	40	left	experiment	299	1328	1	[]	[ 1]	299	1	.	1	1	CrossPosition	52785	1	Fixation: 1029 ms	1	0.43	CrossPosition	922	0	0	299	1	1	1029	.	SPAN_NONE	957	.	61.6	522.7	.	63.05	3.77	NONE	RIGHT	8.25	1147	2527	.	[]
19	addicted	posttest	exercise	19	2	leftdot.PNG	39	left	experiment	270	1302	1	[]	[ 1]	270	1	.	1	1	CrossPosition	52785	1	Fixation: 1032 ms	1	1.26	CrossPosition	912	0	0	270	1	1	1032	.	SPAN_NONE	970.9	.	61.4	466.9	.	62.7	-3.86	NONE	RIGHT	8.35	1174	2530	.	[]
19	addicted	posttest	exercise	21	2	rightdot.PNG	45	right	experiment	255	1283	1	[]	[ 1]	255	1	.	1	1	CrossPosition	52785	1	Fixation: 1028 ms	1	0.45	CrossPosition	999	0	0	255	1	1	1028	.	SPAN_NONE	969.5	.	61.6	518	.	63.05	175.52	NONE	LEFT	10.95	1179	2527	.	[]
19	addicted	posttest	exercise	52	2	leftdot.PNG	37	left	experiment	254	1295	1	[]	[ 1]	254	1	.	1	1	CrossPosition	52785	1	Fixation: 1041 ms	1	0.15	CrossPosition	929	0	0	254	1	1	1041	.	SPAN_NONE	975.4	.	61.7	554	.	63.2	3.1	NONE	RIGHT	7.65	1197	2539	.	[]
19	addicted	posttest	exercise	54	2	rightdot.PNG	57	right	experiment	246	1272	1	[]	[ 1]	246	1	.	1	1	CrossPosition	52785	1	Fixation: 1026 ms	1	1.11	CrossPosition	881	0	0	246	1	1	1026	.	SPAN_NONE	1013	.	61.55	492.1	.	62.9	-174.6	NONE	LEFT	7.23	268	1605	.	[]
19	addicted	posttest	exercise	56	2	leftdot.PNG	8	left	experiment	296	1332	1	[]	[ 1]	296	1	.	1	1	CrossPosition	52785	1	Fixation: 1036 ms	1	0.6	CrossPosition	930	0	0	296	1	1	1036	.	SPAN_NONE	953.2	.	61.55	511.7	.	62.9	1.61	NONE	RIGHT	9.46	1154	2535	.	[]
19	addicted	posttest	exercise	57	2	rightdot.PNG	72	right	experiment	320	1361	1	[]	[ 1]	320	1	.	1	1	CrossPosition	52785	1	Fixation: 1041 ms	1	1.14	CrossPosition	882	0	0	320	1	1	1041	.	SPAN_NONE	902.9	.	61.6	519.9	.	63.1	-178.77	NONE	LEFT	4.7	190	1590	.	[]
19	addicted	posttest	exercise	59	2	leftdot.PNG	13	left	experiment	294	1324	1	[]	[ 1]	294	1	.	1	1	CrossPosition	52785	1	Fixation: 1030 ms	1	0.79	CrossPosition	921	0	0	294	1	1	1030	.	SPAN_NONE	1015.2	.	61.7	528	.	63.25	-0.16	NONE	RIGHT	7.37	1153	2528	.	[]
19	addicted	posttest	exercise	7	2	rightdot.PNG	54	right	experiment	306	1334	1	[]	[ 1]	306	1	.	1	1	CrossPosition	52785	1	Fixation: 1028 ms	1	1.46	CrossPosition	891	0	0	306	1	1	1028	.	SPAN_NONE	976	.	61.4	454.5	.	62.65	176.3	NONE	LEFT	12.76	363	1772	.	[]
19	addicted	posttest	exercise	8	2	rightdot.PNG	55	right	experiment	276	1327	1	[]	[ 1]	276	1	.	1	1	CrossPosition	52785	1	Fixation: 1051 ms	1	0.34	CrossPosition	960	0	0	276	1	1	1051	.	SPAN_NONE	977.1	.	61.65	526.2	.	63.1	175.61	NONE	LEFT	9.63	1092	2475	.	[]
19	addicted	posttest	exercise	9	2	leftdot.PNG	19	left	experiment	260	1299	1	[]	[ 1]	260	1	.	1	1	CrossPosition	52785	1	Fixation: 1039 ms	1	1.1	CrossPosition	988	0	0	260	1	1	1039	.	SPAN_NONE	985.6	.	61.35	479	.	62.55	-5.18	NONE	RIGHT	8.91	1189	2537	.	[]
19	addicted	posttest	exercise	12	2	leftdot.PNG	34	left	experiment	232	1257	1	[]	[ 1]	232	1	.	1	1	CrossPosition	52785	1	Fixation: 1025 ms	1	1.26	CrossPosition	838	0	0	232	1	1	1025	.	SPAN_NONE	899.6	.	61.65	510	.	63.1	0.88	NONE	RIGHT	9.68	1213	2524	.	[]
19	addicted	pretest	exercise	44	2	rightdot.PNG	47	right	experiment	258	1372	2	[]	[ 1]	258	1	.	1	1	CrossPosition	52785	1	Fixation: 1114 ms	1	0.71	CrossPosition	953	0	0	258	1	1	1114	.	SPAN_NONE	935.2	.	61.6	518.5	.	63.05	174.58	NONE	LEFT	8.83	1104	2525	.	[]
19	addicted	posttest	exercise	14	2	rightdot.PNG	67	right	experiment	296	1351	2	[]	[ 1]	302	2	.	1	1	CrossPosition	52785	1	Fixation: 1055 ms	1	0.44	CrossPosition	993	0	0	302	2	2	1055	.	SPAN_NONE	961.7	.	61.6	520	.	63	168.66	NONE	LEFT	9.11	1128	2535	.	[]
19	addicted	posttest	exercise	17	2	rightdot.PNG	42	right	experiment	300	1325	1	[]	[ 1]	300	1	.	1	1	CrossPosition	52785	1	Fixation: 1025 ms	1	1.38	CrossPosition	849	0	0	300	1	1	1025	.	SPAN_NONE	899.7	.	61.6	494.2	.	63.05	172.74	BEFORE	LEFT	8.59	1043	2523	.	[]
19	addicted	pretest	exercise	50	2	rightdot.PNG	52	right	experiment	300	1326	1	[]	[ 1]	300	1	.	1	1	CrossPosition	52785	1	Fixation: 1026 ms	1	0.65	CrossPosition	952	0	0	300	1	1	1026	.	SPAN_NONE	952.4	.	61.55	509.3	.	63	173.09	NONE	LEFT	9.77	1136	2524	.	[]
19	addicted	pretest	exercise	51	2	leftdot.PNG	24	left	experiment	368	1406	1	[]	[ 1]	368	1	.	1	1	CrossPosition	52785	1	Fixation: 1038 ms	1	1.4	CrossPosition	910	0	0	368	1	1	1038	.	SPAN_NONE	957.9	.	61.4	458.9	.	62.6	0.16	NONE	RIGHT	9.86	800	2262	.	[]
19	addicted	pretest	exercise	52	2	rightdot.PNG	66	right	experiment	301	1329	1	[]	[ 1]	301	1	.	1	1	CrossPosition	52785	1	Fixation: 1028 ms	1	0.45	CrossPosition	944	0	0	301	1	1	1028	.	SPAN_NONE	967.7	.	61.6	517.8	.	63.05	175.45	NONE	LEFT	10.13	1151	2527	.	[]
19	addicted	posttest	exercise	60	2	leftdot.PNG	21	left	experiment	308	1334	1	[]	[ 1]	308	1	.	1	1	CrossPosition	52785	1	Fixation: 1026 ms	1	0.37	CrossPosition	974	0	0	308	1	1	1026	.	SPAN_NONE	980.9	.	61.45	526.4	.	62.8	-0.55	NONE	RIGHT	7.62	1130	2525	.	[]
19	addicted	pretest	exercise	56	2	leftdot.PNG	16	left	experiment	486	1521	1	[]	[ 1]	486	1	.	1	1	CrossPosition	52785	1	Fixation: 1035 ms	1	1.24	CrossPosition	845	0	0	486	1	1	1035	.	SPAN_NONE	964.8	.	61.4	468.8	.	62.65	1.35	NONE	RIGHT	8.37	957	2534	.	[]
19	addicted	pretest	exercise	57	2	rightdot.PNG	54	right	experiment	365	1525	2	[]	[ 1]	365	1	.	1	1	CrossPosition	52785	1	Fixation: 1160 ms	1	1.68	CrossPosition	772	0	0	365	1	1	1160	.	SPAN_NONE	1006.7	.	61.4	448.2	.	62.6	-178.99	NONE	LEFT	9.11	947	2533	.	[]
19	addicted	pretest	exercise	63	2	leftdot.PNG	35	left	experiment	226	1262	1	[]	[ 1]	226	1	.	1	1	CrossPosition	52785	1	Fixation: 1036 ms	1	0.71	CrossPosition	923	0	0	226	1	1	1036	.	SPAN_NONE	937.5	.	61.65	515.6	.	63.15	10.85	NONE	RIGHT	9.93	1210	2534	.	[]
19	addicted	posttest	exercise	51	2	rightdot.PNG	69	right	experiment	303	1331	1	[]	[ 1]	303	1	.	1	1	CrossPosition	52785	1	Fixation: 1028 ms	1	1.56	CrossPosition	985	0	0	303	1	1	1028	.	SPAN_NONE	977	.	61.7	447.7	.	63.25	176.24	NONE	LEFT	8.07	1140	2527	.	[]
19	addicted	posttest	exercise	63	2	leftdot.PNG	12	left	experiment	327	1361	1	[]	[ 1]	327	1	.	1	1	CrossPosition	52785	1	Fixation: 1034 ms	1	1.6	CrossPosition	901	0	0	327	1	1	1034	.	SPAN_NONE	956.5	.	61.55	444.9	.	63	-8.45	NONE	RIGHT	9.21	594	2008	.	[]
19	addicted	posttest	exercise	68	2	leftdot.PNG	35	left	experiment	275	1315	1	[]	[ 1]	275	1	.	1	1	CrossPosition	52785	1	Fixation: 1040 ms	1	0.66	CrossPosition	1041	0	0	275	1	1	1040	.	SPAN_NONE	941.6	.	61.55	515.8	.	63	-2.02	NONE	RIGHT	11.36	662	2032	.	[]
19	addicted	pretest	exercise	43	2	leftdot.PNG	23	left	experiment	342	1372	1	[]	[ 1]	342	1	.	1	1	CrossPosition	52785	1	Fixation: 1030 ms	1	0.46	CrossPosition	776	0	0	342	1	1	1030	.	SPAN_NONE	941.1	.	61.65	541.6	.	63.1	4.3	NONE	RIGHT	10.65	1104	2529	.	[]
19	addicted	pretest	exercise	15	2	rightdot.PNG	73	right	experiment	422	1455	1	[]	[ 1]	422	1	.	1	1	CrossPosition	52785	1	Fixation: 1033 ms	1	1.32	CrossPosition	999	0	0	422	1	1	1033	.	SPAN_NONE	901.3	.	61.9	594.9	.	63.7	179.36	NONE	LEFT	9.69	1021	2532	.	[]
19	addicted	pretest	exercise	45	2	leftdot.PNG	17	left	experiment	251	1289	1	[]	[ 1]	251	1	.	1	1	CrossPosition	52785	1	Fixation: 1038 ms	1	1.01	CrossPosition	1027	0	0	251	1	1	1038	.	SPAN_NONE	936.7	.	61.5	492.3	.	62.85	3.09	NONE	RIGHT	9.69	1194	2536	.	[]
19	addicted	posttest	exercise	47	2	rightdot.PNG	73	right	experiment	298	1327	1	[]	[ 1]	298	1	.	1	1	CrossPosition	52785	1	Fixation: 1029 ms	1	0.59	CrossPosition	884	0	0	298	1	1	1029	.	SPAN_NONE	942.6	.	61.6	521	.	63.1	175.94	NONE	LEFT	3.74	161	1527	.	[]
19	addicted	posttest	exercise	48	2	leftdot.PNG	20	left	experiment	251	1284	1	[]	[ 1]	251	1	.	1	1	CrossPosition	52785	1	Fixation: 1033 ms	1	1.13	CrossPosition	933	0	0	251	1	1	1033	.	SPAN_NONE	939.9	.	61.6	481.4	.	63.05	-6	NONE	RIGHT	10.4	1129	2532	.	[]
19	addicted	pretest	exercise	38	2	rightdot.PNG	61	right	experiment	91	1337	2	[]	[ 1]	283	2	.	1	1	CrossPosition	52785	1	Fixation: 1246 ms	1	1.92	CrossPosition	950	0	0	283	2	2	1246	.	SPAN_NONE	1063.6	.	61.5	471.9	.	62.75	177.24	NONE	LEFT	9.4	966	2352	.	[]
19	addicted	pretest	exercise	41	2	rightdot.PNG	46	right	experiment	308	1339	1	[]	[ 1]	308	1	.	1	1	CrossPosition	52785	1	Fixation: 1031 ms	1	0.67	CrossPosition	898	0	0	308	1	1	1031	.	SPAN_NONE	935.2	.	61.65	522.3	.	63.15	178.09	NONE	LEFT	12.21	958	2353	.	[]
19	addicted	pretest	exercise	6	2	rightdot.PNG	49	right	experiment	271	1398	2	[]	[ 1]	332	2	.	1	1	CrossPosition	52785	1	Fixation: 1127 ms	1	0.73	CrossPosition	1067	0	0	332	2	2	1127	.	SPAN_NONE	929.6	.	61.65	523.9	.	63.15	179.72	NONE	LEFT	10.48	1081	2536	.	[]
19	addicted	pretest	exercise	42	2	leftdot.PNG	40	left	experiment	297	1338	1	[]	[ 1]	297	1	.	1	1	CrossPosition	52785	1	Fixation: 1041 ms	1	1.51	CrossPosition	1005	0	0	297	1	1	1041	.	SPAN_NONE	907	.	61.4	475.4	.	62.7	-3.39	NONE	RIGHT	9.72	927	2317	.	[]
19	addicted	pretest	exercise	49	2	rightdot.PNG	53	right	experiment	337	1365	1	[]	[ 1]	337	1	.	1	1	CrossPosition	52785	1	Fixation: 1028 ms	1	2.5	CrossPosition	1021	0	0	337	1	1	1028	.	SPAN_NONE	851.3	.	61.45	443.2	.	62.7	176.72	AFTER	LEFT	9.43	497	1909	.	[]
20	addicted	posttest	exercise	6	2	leftdot.PNG	17	left	experiment	245	1272	1	[]	[ 1]	245	1	.	1	1	CrossPosition	52785	1	Fixation: 1027 ms	1	0.36	CrossPosition	530	0	0	245	1	1	1027	.	SPAN_NONE	992	.	61.7	541.6	.	63.25	2.71	NONE	RIGHT	12.09	207	1546	.	[]
20	addicted	posttest	exercise	15	2	leftdot.PNG	16	left	experiment	243	1272	1	[]	[ 1]	243	1	.	1	1	CrossPosition	52785	1	Fixation: 1029 ms	1	0.35	CrossPosition	591	0	0	243	1	1	1029	.	SPAN_NONE	991.5	.	61.75	543	.	63.3	4.07	NONE	RIGHT	12.54	1160	2528	.	[]
20	addicted	posttest	exercise	21	2	rightdot.PNG	43	right	experiment	180	1219	1	[]	[ 1]	180	1	.	1	1	CrossPosition	52785	1	Fixation: 1039 ms	1	0.65	CrossPosition	591	0	0	180	1	1	1039	.	SPAN_NONE	1002.2	.	61.6	520.9	.	63.1	171.88	NONE	LEFT	14.28	368	1688	.	[]
20	addicted	posttest	exercise	22	2	leftdot.PNG	18	left	experiment	229	1269	1	[]	[ 1]	229	1	.	1	1	CrossPosition	52785	1	Fixation: 1040 ms	1	0.68	CrossPosition	547	0	0	229	1	1	1040	.	SPAN_NONE	1005.9	.	61.65	522.6	.	63.2	-0.23	NONE	RIGHT	10.87	52	1401	.	[]
20	addicted	posttest	exercise	14	2	leftdot.PNG	11	left	experiment	275	1316	1	[]	[ 1]	275	1	.	1	1	CrossPosition	52785	1	Fixation: 1041 ms	1	0.63	CrossPosition	579	0	0	275	1	1	1041	.	SPAN_NONE	989.4	.	61.6	511.6	.	63	-1.22	NONE	RIGHT	10.56	1137	2540	.	[]
20	addicted	posttest	exercise	38	2	rightdot.PNG	69	right	experiment	206	1247	1	[]	[ 1]	206	1	.	1	1	CrossPosition	52785	1	Fixation: 1041 ms	1	0.7	CrossPosition	636	0	0	206	1	1	1041	.	SPAN_NONE	1011.2	.	61.7	530.7	.	63.25	173.71	NONE	LEFT	14.66	1214	2539	.	[]
20	addicted	posttest	exercise	16	2	rightdot.PNG	56	right	experiment	184	1217	1	[]	[ 1]	184	1	.	1	1	CrossPosition	52785	1	Fixation: 1033 ms	1	0.65	CrossPosition	654	0	0	184	1	1	1033	.	SPAN_NONE	1007.2	.	61.7	529.4	.	63.15	171.82	NONE	LEFT	13.25	472	1768	.	[]
20	addicted	posttest	exercise	42	2	leftdot.PNG	8	left	experiment	295	1325	1	[]	[ 1]	295	1	.	1	1	CrossPosition	52785	1	Fixation: 1030 ms	1	0.49	CrossPosition	504	0	0	295	1	1	1030	.	SPAN_NONE	1000.8	.	61.7	541	.	63.25	-3.26	NONE	RIGHT	18.67	589	2061	.	[]
20	addicted	posttest	exercise	43	2	rightdot.PNG	68	right	experiment	186	1221	1	[]	[ 1]	186	1	.	1	1	CrossPosition	52785	1	Fixation: 1035 ms	1	0.74	CrossPosition	537	0	0	186	1	1	1035	.	SPAN_NONE	1016.4	.	61.8	553.5	.	63.45	172.41	NONE	LEFT	16.37	282	1737	.	[]
20	addicted	posttest	exercise	44	2	leftdot.PNG	34	left	experiment	218	1249	1	[]	[ 1]	218	1	.	1	1	CrossPosition	52785	1	Fixation: 1031 ms	1	0.88	CrossPosition	596	0	0	218	1	1	1031	.	SPAN_NONE	1025.3	.	61.7	534.6	.	63.15	-7.07	NONE	RIGHT	17.1	125	1571	.	[]
20	addicted	posttest	exercise	45	2	leftdot.PNG	33	left	experiment	227	1256	1	[]	[ 1]	227	1	.	1	1	CrossPosition	52785	1	Fixation: 1029 ms	1	0.67	CrossPosition	673	0	0	227	1	1	1029	.	SPAN_NONE	1009.9	.	61.75	561.1	.	63.4	-0.45	NONE	RIGHT	13.74	1137	2528	.	[]
20	addicted	posttest	exercise	23	2	rightdot.PNG	74	right	experiment	210	1240	1	[]	[ 1]	210	1	.	1	1	CrossPosition	52785	1	Fixation: 1030 ms	1	0.51	CrossPosition	551	0	0	210	1	1	1030	.	SPAN_NONE	1000.6	.	61.7	537.2	.	63.25	177.76	NONE	LEFT	15.08	253	1585	.	[]
20	addicted	posttest	exercise	26	2	rightdot.PNG	62	right	experiment	121	1162	1	[]	[ 1]	121	1	.	1	1	CrossPosition	52785	1	Fixation: 1041 ms	1	0.52	CrossPosition	577	0	0	121	1	1	1041	.	SPAN_NONE	1002.4	.	61.7	543	.	63.3	169.61	NONE	LEFT	13.57	313	1551	.	[]
20	addicted	posttest	exercise	11	2	leftdot.PNG	27	left	experiment	255	1286	1	[]	[ 1]	255	1	.	1	1	CrossPosition	52785	1	Fixation: 1031 ms	1	0.71	CrossPosition	672	0	0	255	1	1	1031	.	SPAN_NONE	999.4	.	61.6	512.4	.	63.1	-2.77	NONE	RIGHT	12.17	1163	2529	.	[]
20	addicted	posttest	exercise	12	2	rightdot.PNG	48	right	experiment	244	1274	1	[]	[ 1]	244	1	.	1	1	CrossPosition	52785	1	Fixation: 1030 ms	1	0.59	CrossPosition	622	0	0	244	1	1	1030	.	SPAN_NONE	1003.5	.	61.75	561.5	.	63.4	175.47	NONE	LEFT	11.63	165	1505	.	[]
20	addicted	posttest	exercise	13	2	rightdot.PNG	67	right	experiment	182	1214	1	[]	[ 1]	182	1	.	1	1	CrossPosition	52785	1	Fixation: 1032 ms	1	0.24	CrossPosition	680	0	0	182	1	1	1032	.	SPAN_NONE	984.2	.	61.75	542.3	.	63.35	174.88	NONE	LEFT	13.05	257	1543	.	[]
20	addicted	posttest	exercise	35	2	leftdot.PNG	32	left	experiment	208	1240	1	[]	[ 1]	208	1	.	1	1	CrossPosition	52785	1	Fixation: 1032 ms	1	0.92	CrossPosition	559	0	0	208	1	1	1032	.	SPAN_NONE	1027.9	.	61.75	556.1	.	63.4	-0.21	NONE	RIGHT	13.85	208	1528	.	[]
20	addicted	pretest	exercise	46	2	rightdot.PNG	59	right	experiment	218	1257	1	[]	[ 1]	218	1	.	1	1	CrossPosition	52785	1	Fixation: 1039 ms	1	0.5	CrossPosition	476	0	0	218	1	1	1039	.	SPAN_NONE	997.3	.	61.8	562.3	.	63.45	175.92	NONE	LEFT	13.4	176	1516	.	[]
20	addicted	posttest	exercise	39	2	leftdot.PNG	28	left	experiment	179	1218	1	[]	[ 1]	179	1	.	1	1	CrossPosition	52785	1	Fixation: 1039 ms	1	0.55	CrossPosition	567	0	0	179	1	1	1039	.	SPAN_NONE	1004.5	.	61.65	544.1	.	63.2	-3.42	NONE	RIGHT	14.01	1210	2538	.	[]
20	addicted	posttest	exercise	41	2	rightdot.PNG	55	right	experiment	263	1291	1	[]	[ 1]	263	1	.	1	1	CrossPosition	52785	1	Fixation: 1028 ms	1	0.94	CrossPosition	627	0	0	263	1	1	1028	.	SPAN_NONE	1027.8	.	61.7	532.7	.	63.25	177.23	NONE	LEFT	13.42	187	1580	.	[]
20	addicted	pretest	exercise	51	2	rightdot.PNG	55	right	experiment	289	1324	1	[]	[ 1]	289	1	.	1	1	CrossPosition	52785	1	Fixation: 1035 ms	1	0.32	CrossPosition	494	0	0	289	1	1	1035	.	SPAN_NONE	987.5	.	61.75	556.1	.	63.35	176.16	NONE	LEFT	10.94	164	1547	.	[]
20	addicted	pretest	exercise	52	2	leftdot.PNG	30	left	experiment	277	1313	1	[]	[ 1]	277	1	.	1	1	CrossPosition	52785	1	Fixation: 1036 ms	1	0.68	CrossPosition	467	0	0	277	1	1	1036	.	SPAN_NONE	1011.4	.	61.7	536.4	.	63.25	4.31	NONE	RIGHT	10.35	30	1407	.	[]
20	addicted	pretest	exercise	53	2	rightdot.PNG	61	right	experiment	233	1262	1	[]	[ 1]	233	1	.	1	1	CrossPosition	52785	1	Fixation: 1029 ms	1	0.42	CrossPosition	454	0	0	233	1	1	1029	.	SPAN_NONE	992.4	.	61.75	560.5	.	63.35	174.42	NONE	LEFT	13.76	357	1703	.	[]
20	addicted	pretest	exercise	54	2	rightdot.PNG	43	right	experiment	250	1286	1	[]	[ 1]	250	1	.	1	1	CrossPosition	52785	1	Fixation: 1036 ms	1	0.48	CrossPosition	430	0	0	250	1	1	1036	.	SPAN_NONE	1000.1	.	61.75	543.1	.	63.35	-178.82	NONE	LEFT	10.94	135	1483	.	[]
20	addicted	posttest	exercise	7	2	leftdot.PNG	30	left	experiment	209	1246	1	[]	[ 1]	209	1	.	1	1	CrossPosition	52785	1	Fixation: 1037 ms	1	0.37	CrossPosition	596	0	0	209	1	1	1037	.	SPAN_NONE	990.2	.	61.7	558.3	.	63.3	1.58	NONE	RIGHT	17.18	112	1514	.	[]
20	addicted	posttest	exercise	9	2	leftdot.PNG	13	left	experiment	272	1305	1	[]	[ 1]	272	1	.	1	1	CrossPosition	52785	1	Fixation: 1033 ms	1	0.34	CrossPosition	595	0	0	272	1	1	1033	.	SPAN_NONE	989.5	.	61.7	538.9	.	63.25	0.65	NONE	RIGHT	10.52	148	1519	.	[]
20	addicted	posttest	exercise	10	2	rightdot.PNG	52	right	experiment	172	1197	1	[]	[ 1]	172	1	.	1	1	CrossPosition	52785	1	Fixation: 1025 ms	1	0.85	CrossPosition	637	0	0	172	1	1	1025	.	SPAN_NONE	1000.9	.	61.5	501.7	.	62.9	172.21	NONE	LEFT	13.59	288	1556	.	[]
20	addicted	posttest	exercise	65	2	rightdot.PNG	73	right	experiment	212	1243	1	[]	[ 1]	212	1	.	1	1	CrossPosition	52785	1	Fixation: 1031 ms	1	0.67	CrossPosition	540	0	0	212	1	1	1031	.	SPAN_NONE	1005.9	.	61.75	568.5	.	63.3	173.35	NONE	LEFT	12.64	247	1563	.	[]
20	addicted	posttest	exercise	66	2	rightdot.PNG	44	right	experiment	191	1218	1	[]	[ 1]	191	1	.	1	1	CrossPosition	52785	1	Fixation: 1027 ms	1	0.87	CrossPosition	517	0	0	191	1	1	1027	.	SPAN_NONE	1023	.	61.75	559.6	.	63.3	174.8	NONE	LEFT	15.05	113	1433	.	[]
20	addicted	posttest	exercise	67	2	leftdot.PNG	23	left	experiment	258	1299	1	[]	[ 1]	258	1	.	1	1	CrossPosition	52785	1	Fixation: 1041 ms	1	0.81	CrossPosition	574	0	0	258	1	1	1041	.	SPAN_NONE	1020.4	.	61.8	555	.	63.4	-2.53	NONE	RIGHT	12.16	141	1511	.	[]
20	addicted	posttest	exercise	70	2	rightdot.PNG	51	right	experiment	225	1263	1	[]	[ 1]	225	1	.	1	1	CrossPosition	52785	1	Fixation: 1038 ms	1	0.85	CrossPosition	620	0	0	225	1	1	1038	.	SPAN_NONE	1021.4	.	61.8	562	.	63.45	-179.66	NONE	LEFT	12.98	159	1521	.	[]
20	addicted	posttest	exercise	71	2	leftdot.PNG	10	left	experiment	152	1183	1	[]	[ 1]	152	1	.	1	1	CrossPosition	52785	1	Fixation: 1031 ms	1	0.62	CrossPosition	629	0	0	152	1	1	1031	.	SPAN_NONE	1008.3	.	61.65	537	.	63.15	1.46	NONE	RIGHT	14.38	133	1424	.	[]
20	addicted	posttest	exercise	72	2	rightdot.PNG	61	right	experiment	170	1198	1	[]	[ 1]	170	1	.	1	1	CrossPosition	52785	1	Fixation: 1028 ms	1	0.67	CrossPosition	611	0	0	170	1	1	1028	.	SPAN_NONE	1011.1	.	61.75	555.2	.	63.4	175.11	NONE	LEFT	14.16	162	1448	.	[]
20	addicted	posttest	exercise	74	2	leftdot.PNG	29	left	experiment	184	1212	1	[]	[ 1]	184	1	.	1	1	CrossPosition	52785	1	Fixation: 1028 ms	1	0.77	CrossPosition	656	0	0	184	1	1	1028	.	SPAN_NONE	1018.5	.	61.75	551.9	.	63.35	-0.31	NONE	RIGHT	13.83	1196	2526	.	[]
20	addicted	posttest	exercise	75	2	leftdot.PNG	21	left	experiment	247	1277	1	[]	[ 1]	247	1	.	1	1	CrossPosition	52785	1	Fixation: 1030 ms	1	0.81	CrossPosition	620	0	0	247	1	1	1030	.	SPAN_NONE	1019.9	.	61.8	557.8	.	63.4	2.58	NONE	RIGHT	15.35	134	1516	.	[]
20	addicted	posttest	exercise	20	2	rightdot.PNG	64	right	experiment	209	1239	1	[]	[ 1]	209	1	.	1	1	CrossPosition	52785	1	Fixation: 1030 ms	1	0.55	CrossPosition	599	0	0	209	1	1	1030	.	SPAN_NONE	1002.3	.	61.75	535.4	.	63.3	175.26	NONE	LEFT	13.91	1214	2529	.	[]
20	addicted	pretest	exercise	31	2	rightdot.PNG	44	right	experiment	331	1367	1	[]	[ 1]	331	1	.	1	1	CrossPosition	52785	1	Fixation: 1036 ms	1	0.48	CrossPosition	392	0	0	331	1	1	1036	.	SPAN_NONE	997	.	61.7	534.3	.	63.2	-174.45	NONE	LEFT	10.79	317	1755	.	[]
20	addicted	pretest	exercise	32	2	leftdot.PNG	12	left	experiment	464	1496	1	[]	[ 1]	464	1	.	1	1	CrossPosition	52785	1	Fixation: 1032 ms	1	0.47	CrossPosition	459	0	0	464	1	1	1032	.	SPAN_NONE	994.6	.	61.7	530.6	.	63.25	3.96	NONE	RIGHT	13.31	390	1971	.	[]
20	addicted	pretest	exercise	33	2	leftdot.PNG	37	left	experiment	257	1292	1	[]	[ 1]	257	1	.	1	1	CrossPosition	52785	1	Fixation: 1035 ms	1	0.37	CrossPosition	449	0	0	257	1	1	1035	.	SPAN_NONE	992.9	.	61.75	546.2	.	63.35	2.54	NONE	RIGHT	13.68	385	1784	.	[]
20	addicted	pretest	exercise	34	2	rightdot.PNG	45	right	experiment	461	1490	1	[]	[ 1]	461	1	.	1	1	CrossPosition	52785	1	Fixation: 1029 ms	1	0.73	CrossPosition	578	0	0	461	1	1	1029	.	SPAN_NONE	1010.1	.	61.45	525.1	.	62.8	-179.91	NONE	LEFT	11.56	992	2528	.	[]
20	addicted	posttest	exercise	28	2	rightdot.PNG	60	right	experiment	195	1229	1	[]	[ 1]	195	1	.	1	1	CrossPosition	52785	1	Fixation: 1034 ms	1	0.89	CrossPosition	691	0	0	195	1	1	1034	.	SPAN_NONE	1021.4	.	61.65	524.2	.	63.2	174.15	NONE	LEFT	13.78	199	1502	.	[]
20	addicted	posttest	exercise	29	2	leftdot.PNG	9	left	experiment	216	1250	1	[]	[ 1]	216	1	.	1	1	CrossPosition	52785	1	Fixation: 1034 ms	1	0.58	CrossPosition	594	0	0	216	1	1	1034	.	SPAN_NONE	999.9	.	61.6	524.6	.	63	-3.99	NONE	RIGHT	13.53	213	1556	.	[]
20	addicted	pretest	exercise	12	2	leftdot.PNG	38	left	experiment	285	1325	1	[]	[ 1]	285	1	.	1	1	CrossPosition	52785	1	Fixation: 1040 ms	1	0.04	CrossPosition	439	0	0	285	1	1	1040	.	SPAN_NONE	967.4	.	61.7	544.6	.	63.25	0.68	NONE	RIGHT	12.97	374	1815	.	[]
20	addicted	pretest	exercise	18	2	rightdot.PNG	66	right	experiment	411	1449	1	[]	[ 1]	411	1	.	1	1	CrossPosition	52785	1	Fixation: 1038 ms	1	0.07	CrossPosition	448	0	0	411	1	1	1038	.	SPAN_NONE	970.2	.	61.7	541.8	.	63.3	-175.2	NONE	LEFT	7.44	119	1613	.	[]
20	addicted	pretest	exercise	22	2	rightdot.PNG	42	right	experiment	315	1344	1	[]	[ 1]	315	1	.	1	1	CrossPosition	52785	1	Fixation: 1029 ms	1	0.41	CrossPosition	478	0	0	315	1	1	1029	.	SPAN_NONE	980.6	.	61.65	522.7	.	63.1	-177.6	NONE	LEFT	12.71	1116	2527	.	[]
20	addicted	pretest	exercise	25	2	rightdot.PNG	56	right	experiment	245	1273	1	[]	[ 1]	245	1	.	1	1	CrossPosition	52785	1	Fixation: 1028 ms	1	0.39	CrossPosition	475	0	0	245	1	1	1028	.	SPAN_NONE	994.3	.	61.7	545.6	.	63.25	176.53	NONE	LEFT	13.62	324	1674	.	[]
20	addicted	pretest	exercise	26	2	leftdot.PNG	27	left	experiment	423	1465	1	[]	[ 1]	423	1	.	1	1	CrossPosition	52785	1	Fixation: 1042 ms	1	0.17	CrossPosition	474	0	0	423	1	1	1042	.	SPAN_NONE	976.5	.	61.7	538	.	63.3	1.85	NONE	RIGHT	13.47	273	1825	.	[]
20	addicted	pretest	exercise	27	2	leftdot.PNG	16	left	experiment	252	1289	1	[]	[ 1]	252	1	.	1	1	CrossPosition	52785	1	Fixation: 1037 ms	1	0.11	CrossPosition	512	0	0	252	1	1	1037	.	SPAN_NONE	967	.	61.7	540	.	63.25	5.53	NONE	RIGHT	14.05	295	1680	.	[]
20	addicted	pretest	exercise	28	2	rightdot.PNG	69	right	experiment	271	1310	1	[]	[ 1]	271	1	.	1	1	CrossPosition	52785	1	Fixation: 1039 ms	1	1.15	CrossPosition	350	0	0	271	1	1	1039	.	SPAN_NONE	1003	.	61.5	481.1	.	62.8	-174.69	NONE	LEFT	11.24	266	1678	.	[]
20	addicted	posttest	exercise	57	2	rightdot.PNG	42	right	experiment	263	1304	1	[]	[ 1]	263	1	.	1	1	CrossPosition	52785	1	Fixation: 1041 ms	1	0.83	CrossPosition	562	0	0	263	1	1	1041	.	SPAN_NONE	1022.1	.	61.7	541.4	.	63.25	-177.16	NONE	LEFT	10.81	125	1505	.	[]
20	addicted	posttest	exercise	58	2	leftdot.PNG	36	left	experiment	196	1226	1	[]	[ 1]	196	1	.	1	1	CrossPosition	52785	1	Fixation: 1030 ms	1	0.76	CrossPosition	574	0	0	196	1	1	1030	.	SPAN_NONE	1009.2	.	61.6	517.2	.	63	-0.5	NONE	RIGHT	15.73	235	1618	.	[]
20	addicted	pretest	exercise	57	2	rightdot.PNG	72	right	experiment	317	1358	1	[]	[ 1]	317	1	.	1	1	CrossPosition	52785	1	Fixation: 1041 ms	1	0.62	CrossPosition	462	0	0	317	1	1	1041	.	SPAN_NONE	1006.1	.	61.85	560.9	.	63.5	179.31	NONE	LEFT	10.94	140	1569	.	[]
20	addicted	pretest	exercise	59	2	leftdot.PNG	11	left	experiment	258	1284	1	[]	[ 1]	258	1	.	1	1	CrossPosition	52785	1	Fixation: 1026 ms	1	0.41	CrossPosition	393	0	0	258	1	1	1026	.	SPAN_NONE	995.4	.	61.7	545.3	.	63.3	1.24	NONE	RIGHT	14.71	221	1609	.	[]
20	addicted	pretest	exercise	36	2	leftdot.PNG	14	left	experiment	182	1448	3	[]	[ 1]	374	3	.	1	1	CrossPosition	52785	1	Fixation: 1266 ms	1	0.66	CrossPosition	562	0	0	374	3	3	1266	.	SPAN_NONE	1003.2	.	61.85	571.5	.	63.55	1.76	NONE	RIGHT	13.22	1035	2538	.	[]
20	addicted	pretest	exercise	37	2	leftdot.PNG	7	left	experiment	391	1423	1	[]	[ 1]	391	1	.	1	1	CrossPosition	52785	1	Fixation: 1032 ms	1	0.77	CrossPosition	538	0	0	391	1	1	1032	.	SPAN_NONE	1017.1	.	61.65	535.8	.	63.2	3.94	NONE	RIGHT	13.14	1029	2530	.	[]
20	addicted	pretest	exercise	43	2	rightdot.PNG	52	right	experiment	171	1205	1	[]	[ 1]	171	1	.	1	1	CrossPosition	52785	1	Fixation: 1034 ms	1	0.44	CrossPosition	528	0	0	171	1	1	1034	.	SPAN_NONE	997.5	.	61.75	549.1	.	63.25	164.23	NONE	LEFT	19.81	145	1419	.	[]
20	addicted	pretest	exercise	45	2	leftdot.PNG	17	left	experiment	250	1284	1	[]	[ 1]	250	1	.	1	1	CrossPosition	52785	1	Fixation: 1034 ms	1	0.3	CrossPosition	448	0	0	250	1	1	1034	.	SPAN_NONE	987	.	61.7	538.3	.	63.2	2.11	NONE	RIGHT	15.56	248	1625	.	[]
20	addicted	posttest	exercise	51	2	rightdot.PNG	70	right	experiment	270	1305	1	[]	[ 1]	270	1	.	1	1	CrossPosition	52785	1	Fixation: 1035 ms	1	0.76	CrossPosition	614	0	0	270	1	1	1035	.	SPAN_NONE	1014	.	61.6	528.5	.	63.1	175.01	NONE	LEFT	13.26	272	1653	.	[]
20	addicted	posttest	exercise	52	2	leftdot.PNG	20	left	experiment	202	1239	1	[]	[ 1]	202	1	.	1	1	CrossPosition	52785	1	Fixation: 1037 ms	1	0.74	CrossPosition	604	0	0	202	1	1	1037	.	SPAN_NONE	1011.8	.	61.65	526.1	.	63.2	1.57	NONE	RIGHT	13.73	1165	2536	.	[]
20	addicted	posttest	exercise	53	2	rightdot.PNG	59	right	experiment	177	1208	1	[]	[ 1]	177	1	.	1	1	CrossPosition	52785	1	Fixation: 1031 ms	1	0.62	CrossPosition	676	0	0	177	1	1	1031	.	SPAN_NONE	1008	.	61.8	555.9	.	63.35	172.17	NONE	LEFT	14.27	696	1982	.	[]
20	addicted	posttest	exercise	54	2	leftdot.PNG	38	left	experiment	218	1253	1	[]	[ 1]	218	1	.	1	1	CrossPosition	52785	1	Fixation: 1035 ms	1	0.82	CrossPosition	638	0	0	218	1	1	1035	.	SPAN_NONE	1021.1	.	61.65	534.6	.	63.2	-0.67	NONE	RIGHT	14.67	1139	2534	.	[]
20	addicted	posttest	exercise	55	2	leftdot.PNG	35	left	experiment	297	1338	1	[]	[ 1]	297	1	.	1	1	CrossPosition	52785	1	Fixation: 1041 ms	1	0.49	CrossPosition	609	0	0	297	1	1	1041	.	SPAN_NONE	998.4	.	61.7	533.9	.	63.25	-0.79	NONE	RIGHT	16.43	306	1755	.	[]
20	addicted	pretest	exercise	50	2	rightdot.PNG	47	right	experiment	252	1282	1	[]	[ 1]	252	1	.	1	1	CrossPosition	52785	1	Fixation: 1030 ms	1	0.52	CrossPosition	476	0	0	252	1	1	1030	.	SPAN_NONE	992.8	.	61.85	570.5	.	63.5	175.97	NONE	LEFT	14.35	1113	2529	.	[]
20	addicted	pretest	exercise	61	2	rightdot.PNG	49	right	experiment	296	1321	1	[]	[ 1]	296	1	.	1	1	CrossPosition	52785	1	Fixation: 1025 ms	1	0.73	CrossPosition	471	0	0	296	1	1	1025	.	SPAN_NONE	1016	.	61.7	540.3	.	63.25	-175.84	NONE	LEFT	13.98	106	1554	.	[]
20	addicted	pretest	exercise	64	2	rightdot.PNG	71	right	experiment	174	1207	1	[]	[ 1]	174	1	.	1	1	CrossPosition	52785	1	Fixation: 1033 ms	1	0.54	CrossPosition	448	0	0	174	1	1	1033	.	SPAN_NONE	999.9	.	61.7	529.8	.	63.3	176.24	NONE	LEFT	15.92	184	1515	.	[]
20	addicted	posttest	exercise	61	2	leftdot.PNG	26	left	experiment	201	1238	1	[]	[ 1]	201	1	.	1	1	CrossPosition	52785	1	Fixation: 1037 ms	1	0.91	CrossPosition	595	0	0	201	1	1	1037	.	SPAN_NONE	1024.9	.	61.75	528.4	.	63.2	-3.17	NONE	RIGHT	13.72	1193	2535	.	[]
20	addicted	pretest	exercise	60	2	leftdot.PNG	25	left	experiment	194	1227	1	[]	[ 1]	194	1	.	1	1	CrossPosition	52785	1	Fixation: 1033 ms	1	0.27	CrossPosition	418	0	0	194	1	1	1033	.	SPAN_NONE	986.2	.	61.7	541	.	63.25	7.16	NONE	RIGHT	15	282	1646	.	[]
20	addicted	pretest	exercise	73	2	leftdot.PNG	33	left	experiment	194	1223	1	[]	[ 1]	194	1	.	1	1	CrossPosition	52785	1	Fixation: 1029 ms	1	0.47	CrossPosition	490	0	0	194	1	1	1029	.	SPAN_NONE	998.3	.	61.7	538.5	.	63.25	4.2	NONE	RIGHT	10.68	202	1538	.	[]
20	addicted	pretest	exercise	74	2	leftdot.PNG	32	left	experiment	259	1287	1	[]	[ 1]	259	1	.	1	1	CrossPosition	52785	1	Fixation: 1028 ms	1	0.66	CrossPosition	543	0	0	259	1	1	1028	.	SPAN_NONE	1001.9	.	61.85	573.5	.	63.55	2.81	NONE	RIGHT	14.17	202	1582	.	[]
20	addicted	pretest	exercise	69	2	leftdot.PNG	36	left	experiment	268	1297	1	[]	[ 1]	268	1	.	1	1	CrossPosition	52785	1	Fixation: 1029 ms	1	1.26	CrossPosition	540	0	0	268	1	1	1029	.	SPAN_NONE	1049.2	.	61.8	556.8	.	63.35	7.73	NONE	RIGHT	13.14	175	1558	.	[]
20	addicted	pretest	exercise	72	2	rightdot.PNG	53	right	experiment	242	1269	1	[]	[ 1]	242	1	.	1	1	CrossPosition	52785	1	Fixation: 1027 ms	1	0.67	CrossPosition	508	0	0	242	1	1	1027	.	SPAN_NONE	1011.9	.	61.65	541.7	.	63.1	176.59	NONE	LEFT	12.56	327	1685	.	[]
20	addicted	posttest	exercise	46	2	rightdot.PNG	72	right	experiment	329	1366	1	[]	[ 1]	329	1	.	1	1	CrossPosition	52785	1	Fixation: 1037 ms	1	0.67	CrossPosition	554	0	0	329	1	1	1037	.	SPAN_NONE	1011.3	.	61.7	539.1	.	63.3	174	NONE	LEFT	12.86	171	1613	.	[]
[truncated: 1,913 more rows]
[truncated: 51 more columns]
