# Supplementary material for: Brief moderate-intensity aerobic exercise improves the executive function of Chinese undergraduates regardless of mobile phone addiction: Evidence from the antisaccade task
Source: Front Psychol. 2023 Mar 9;14:849442. doi: 10.3389/fpsyg.2023.849442 (PMC10034195; doi:10.3389/fpsyg.2023.849442)
Supplement: Supplementary file 3 [file Data_Sheet_2.CSV]

sub	group	prepost	exercise	TRIAL_INDEX	block	filename	id	position	type	CURRENT_FIX_DURATION	CURRENT_FIX_END	CURRENT_FIX_INDEX	CURRENT_FIX_INPUT_EVENTS	CURRENT_FIX_INTEREST_AREAS	CURRENT_FIX_INTEREST_AREA_DWELL_TIME	CURRENT_FIX_INTEREST_AREA_FIX_COUNT	CURRENT_FIX_INTEREST_AREA_GROUP	CURRENT_FIX_INTEREST_AREA_ID	CURRENT_FIX_INTEREST_AREA_INDEX	CURRENT_FIX_INTEREST_AREA_LABEL	CURRENT_FIX_INTEREST_AREA_PIXEL_AREA	CURRENT_FIX_INTEREST_AREA_RUN_ID	CURRENT_FIX_LABEL	CURRENT_FIX_NEAREST_INTEREST_AREA	CURRENT_FIX_NEAREST_INTEREST_AREA_DISTANCE	CURRENT_FIX_NEAREST_INTEREST_AREA_LABEL	CURRENT_FIX_PUPIL	CURRENT_FIX_REFIX_INTEREST_AREA	CURRENT_FIX_REFIX_PREV_INTEREST_AREA	CURRENT_FIX_RUN_DWELL_TIME	CURRENT_FIX_RUN_INDEX	CURRENT_FIX_RUN_SIZE	CURRENT_FIX_START	CURRENT_FIX_START_OTHER	CURRENT_FIX_TRIAL_SPAN	CURRENT_FIX_X	CURRENT_FIX_X_OTHER	CURRENT_FIX_X_RESOLUTION	CURRENT_FIX_Y	CURRENT_FIX_Y_OTHER	CURRENT_FIX_Y_RESOLUTION	NEXT_FIX_ANGLE	NEXT_FIX_BLINK_AROUND	NEXT_FIX_DIRECTION	NEXT_FIX_DISTANCE	NEXT_FIX_DURATION	NEXT_FIX_END	NEXT_FIX_END_OTHER	NEXT_FIX_INPUT_EVENTS
zhangxin	normal	pretest	exercise	25	2	rightdot.PNG	48	right	experiment	210	1243	1	[]	[ 1]	210	1	.	1	1	CrossArea	25600	1	Fixation: 1033 ms	1	0.38	CrossArea	715	0	0	210	1	1	1033	.	SPAN_NONE	939.8	.	61.8	552.8	.	63.45	179.07	NONE	LEFT	10	155	1454	.	[]
zhangxin	normal	pretest	exercise	33	2	rightdot.PNG	47	right	experiment	240	1277	1	[]	[ 1]	240	1	.	1	1	CrossArea	25600	1	Fixation: 1037 ms	1	0.33	CrossArea	695	0	0	240	1	1	1037	.	SPAN_NONE	954.6	.	61.85	560.1	.	63.5	-178.69	NONE	LEFT	9.16	1214	2537	.	[]
zhangxin	normal	pretest	exercise	46	2	leftdot.PNG	21	left	experiment	220	1260	1	[]	[ 1]	220	1	.	1	1	CrossArea	25600	1	Fixation: 1040 ms	1	0.45	CrossArea	814	0	0	220	1	1	1040	.	SPAN_NONE	953.8	.	61.75	567.9	.	63.45	-10.35	NONE	RIGHT	9.89	150	1458	.	[]
zhangxin	normal	pretest	exercise	47	2	leftdot.PNG	36	left	experiment	204	1241	1	[]	[ 1]	204	1	.	1	1	CrossArea	25600	1	Fixation: 1037 ms	1	0.34	CrossArea	690	0	0	204	1	1	1037	.	SPAN_NONE	947.3	.	61.85	557.4	.	63.5	-6.07	NONE	RIGHT	9.39	155	1443	.	[]
zhangxin	normal	pretest	exercise	48	2	rightdot.PNG	60	right	experiment	203	1234	1	[]	[ 1]	203	1	.	1	1	CrossArea	25600	1	Fixation: 1031 ms	1	0.51	CrossArea	679	0	0	203	1	1	1031	.	SPAN_NONE	937.7	.	61.8	563.4	.	63.45	-178.19	NONE	LEFT	10.52	151	1446	.	[]
zhangxin	normal	pretest	exercise	49	2	rightdot.PNG	67	right	experiment	334	1367	1	[]	[ 1]	334	1	.	1	1	CrossArea	25600	1	Fixation: 1033 ms	1	0.53	CrossArea	703	0	0	334	1	1	1033	.	SPAN_NONE	957.7	.	61.9	573.8	.	63.6	176.11	NONE	LEFT	9.1	1104	2531	.	[]
zhangxin	normal	pretest	exercise	50	2	leftdot.PNG	32	left	experiment	387	1429	1	[]	[ 1]	387	1	.	1	1	CrossArea	25600	1	Fixation: 1042 ms	1	0.61	CrossArea	831	0	0	387	1	1	1042	.	SPAN_NONE	943.9	.	61.85	575.4	.	63.55	-3.3	NONE	RIGHT	8.98	587	2062	.	[]
zhangxin	normal	pretest	exercise	51	2	leftdot.PNG	19	left	experiment	254	1281	1	[]	[ 1]	254	1	.	1	1	CrossArea	25600	1	Fixation: 1027 ms	1	0.4	CrossArea	701	0	0	254	1	1	1027	.	SPAN_NONE	944.9	.	61.8	560.6	.	63.5	-1.22	NONE	RIGHT	8.16	1198	2525	.	[]
zhangxin	normal	pretest	exercise	26	2	leftdot.PNG	14	left	experiment	207	1245	1	[]	[ 1]	207	1	.	1	1	CrossArea	25600	1	Fixation: 1038 ms	1	0.29	CrossArea	945	0	0	207	1	1	1038	.	SPAN_NONE	967.4	.	61.8	556.7	.	63.45	-3.85	NONE	RIGHT	9.52	211	1505	.	[]
zhangxin	normal	pretest	exercise	27	2	leftdot.PNG	9	left	experiment	219	1255	1	[]	[ 1]	219	1	.	1	1	CrossArea	25600	1	Fixation: 1036 ms	1	0.44	CrossArea	837	0	0	219	1	1	1036	.	SPAN_NONE	979.9	.	61.8	559.3	.	63.45	-0.31	NONE	RIGHT	7.85	449	1763	.	[]
zhangxin	normal	pretest	exercise	28	2	rightdot.PNG	55	right	experiment	354	1386	1	[]	[ 1]	354	1	.	1	1	CrossArea	25600	1	Fixation: 1032 ms	1	0.09	CrossArea	855	0	0	354	1	1	1032	.	SPAN_NONE	960.8	.	61.7	546	.	63.3	-178.86	NONE	LEFT	9.21	1084	2530	.	[]
zhangxin	normal	pretest	exercise	29	2	rightdot.PNG	75	right	experiment	230	1262	1	[]	[ 1]	230	1	.	1	1	CrossArea	25600	1	Fixation: 1032 ms	1	0.4	CrossArea	756	0	0	230	1	1	1032	.	SPAN_NONE	949	.	61.8	562.9	.	63.45	-178.8	NONE	LEFT	10.26	176	1486	.	[]
zhangxin	normal	pretest	exercise	30	2	leftdot.PNG	28	left	experiment	227	1254	1	[]	[ 1]	227	1	.	1	1	CrossArea	25600	1	Fixation: 1027 ms	1	0.23	CrossArea	736	0	0	227	1	1	1027	.	SPAN_NONE	951.4	.	61.75	551.6	.	63.35	-5.55	NONE	RIGHT	8.41	217	1526	.	[]
zhangxin	normal	pretest	exercise	31	2	leftdot.PNG	30	left	experiment	292	1325	1	[]	[ 1]	292	1	.	1	1	CrossArea	25600	1	Fixation: 1033 ms	1	0.29	CrossArea	873	0	0	292	1	1	1033	.	SPAN_NONE	960.3	.	61.75	558.6	.	63.35	-5.74	NONE	RIGHT	8.16	394	1773	.	[]
zhangxin	normal	pretest	exercise	32	2	rightdot.PNG	41	right	experiment	217	1249	1	[]	[ 1]	217	1	.	1	1	CrossArea	25600	1	Fixation: 1032 ms	1	0.34	CrossArea	869	0	0	217	1	1	1032	.	SPAN_NONE	946.7	.	61.8	557.2	.	63.4	-179.86	NONE	LEFT	8.58	684	1981	.	[]
zhangxin	normal	pretest	exercise	59	2	rightdot.PNG	72	right	experiment	214	1241	1	[]	[ 1]	214	1	.	1	1	CrossArea	25600	1	Fixation: 1027 ms	1	0.22	CrossArea	529	0	0	214	1	1	1027	.	SPAN_NONE	949.5	.	61.75	549.4	.	63.4	-177.91	NONE	LEFT	10.33	224	1532	.	[]
zhangxin	normal	pretest	exercise	60	2	leftdot.PNG	40	left	experiment	213	1254	1	[]	[ 1]	213	1	.	1	1	CrossArea	25600	1	Fixation: 1041 ms	1	0.58	CrossArea	760	0	0	213	1	1	1041	.	SPAN_NONE	958.7	.	61.85	577.1	.	63.6	-4.15	NONE	RIGHT	9.3	717	2031	.	[]
zhangxin	normal	pretest	exercise	61	2	rightdot.PNG	64	right	experiment	210	1236	1	[]	[ 1]	210	1	.	1	1	CrossArea	25600	1	Fixation: 1026 ms	1	0.57	CrossArea	781	0	0	210	1	1	1026	.	SPAN_NONE	940.6	.	61.75	570.6	.	63.4	179.1	NONE	LEFT	10.15	469	1775	.	[]
zhangxin	normal	pretest	exercise	62	2	leftdot.PNG	27	left	experiment	232	1258	1	[]	[ 1]	232	1	.	1	1	CrossArea	25600	1	Fixation: 1026 ms	1	0.67	CrossArea	746	0	0	232	1	1	1026	.	SPAN_NONE	947.3	.	61.9	580.5	.	63.65	-4.65	NONE	RIGHT	9.82	139	1463	.	[]
zhangxin	normal	pretest	exercise	63	2	leftdot.PNG	22	left	experiment	358	1384	1	[]	[ 1]	358	1	.	1	1	CrossArea	25600	1	Fixation: 1026 ms	1	0.81	CrossArea	757	0	0	358	1	1	1026	.	SPAN_NONE	967	.	61.95	591.3	.	63.75	-0.98	NONE	RIGHT	6.58	1091	2524	.	[]
zhangxin	normal	pretest	exercise	64	2	rightdot.PNG	65	right	experiment	221	1246	1	[]	[ 1]	221	1	.	1	1	CrossArea	25600	1	Fixation: 1025 ms	1	0.61	CrossArea	899	0	0	221	1	1	1025	.	SPAN_NONE	975.1	.	61.85	575.8	.	63.65	176.62	NONE	LEFT	9.3	187	1495	.	[]
zhangxin	normal	pretest	exercise	66	2	leftdot.PNG	17	left	experiment	171	1211	1	[]	[ 1]	171	1	.	1	1	CrossArea	25600	1	Fixation: 1040 ms	1	0.78	CrossArea	767	0	0	171	1	1	1040	.	SPAN_NONE	966.6	.	61.9	589.7	.	63.65	-0.12	NONE	RIGHT	9.96	133	1405	.	[]
zhangxin	normal	pretest	exercise	67	2	rightdot.PNG	61	right	experiment	229	1266	1	[]	[ 1]	229	1	.	1	1	CrossArea	25600	1	Fixation: 1037 ms	1	0.5	CrossArea	744	0	0	229	1	1	1037	.	SPAN_NONE	952.6	.	61.9	570.8	.	63.6	177.49	NONE	LEFT	9.59	191	1520	.	[]
zhangxin	normal	pretest	exercise	69	2	rightdot.PNG	69	right	experiment	275	1314	1	[]	[ 1]	275	1	.	1	1	CrossArea	25600	1	Fixation: 1039 ms	1	0.97	CrossArea	884	0	0	275	1	1	1039	.	SPAN_NONE	966.9	.	63.15	603.5	.	66.35	176.22	NONE	LEFT	8.09	423	1790	.	[]
zhangxin	normal	pretest	exercise	70	2	leftdot.PNG	23	left	experiment	210	1242	1	[]	[ 1]	210	1	.	1	1	CrossArea	25600	1	Fixation: 1032 ms	1	0.52	CrossArea	701	0	0	210	1	1	1032	.	SPAN_NONE	950.7	.	61.85	571.9	.	63.55	-2.55	NONE	RIGHT	10.27	185	1488	.	[]
zhangxin	normal	pretest	exercise	71	2	leftdot.PNG	20	left	experiment	304	1336	1	[]	[ 1]	304	1	.	1	1	CrossArea	25600	1	Fixation: 1032 ms	1	0.32	CrossArea	616	0	0	304	1	1	1032	.	SPAN_NONE	946.3	.	61.8	554.6	.	63.4	-4.4	NONE	RIGHT	7.69	880	2259	.	[]
zhangxin	normal	pretest	exercise	72	2	rightdot.PNG	63	right	experiment	225	1258	1	[]	[ 1]	225	1	.	1	1	CrossArea	25600	1	Fixation: 1033 ms	1	0.25	CrossArea	597	0	0	225	1	1	1033	.	SPAN_NONE	946.5	.	61.75	548.5	.	63.35	-179.46	NONE	LEFT	10.27	177	1481	.	[]
zhangxin	normal	pretest	exercise	73	2	rightdot.PNG	70	right	experiment	295	1327	1	[]	[ 1]	295	1	.	1	1	CrossArea	25600	1	Fixation: 1032 ms	1	0.78	CrossArea	725	0	0	295	1	1	1032	.	SPAN_NONE	943.7	.	61.9	586.9	.	63.65	178.68	NONE	LEFT	9.13	188	1573	.	[]
zhangxin	normal	pretest	exercise	74	2	leftdot.PNG	26	left	experiment	204	1243	1	[]	[ 1]	204	1	.	1	1	CrossArea	25600	1	Fixation: 1039 ms	1	0.94	CrossArea	776	0	0	204	1	1	1039	.	SPAN_NONE	959.5	.	61.95	600.4	.	63.8	-2.05	NONE	RIGHT	10.11	139	1440	.	[]
zhangxin	normal	pretest	exercise	75	2	leftdot.PNG	24	left	experiment	209	1246	1	[]	[ 1]	209	1	.	1	1	CrossArea	25600	1	Fixation: 1037 ms	1	0.36	CrossArea	689	0	0	209	1	1	1037	.	SPAN_NONE	940.2	.	61.75	550.4	.	63.35	-2.79	NONE	RIGHT	8.56	440	1731	.	[]
zhangxin	normal	pretest	exercise	34	2	leftdot.PNG	37	left	experiment	211	1245	1	[]	[ 1]	211	1	.	1	1	CrossArea	25600	1	Fixation: 1034 ms	1	0.44	CrossArea	682	0	0	211	1	1	1034	.	SPAN_NONE	962.4	.	61.85	567.7	.	63.55	-1.58	NONE	RIGHT	8.85	911	2207	.	[]
zhangxin	normal	pretest	exercise	35	2	rightdot.PNG	44	right	experiment	240	1266	1	[]	[ 1]	240	1	.	1	1	CrossArea	25600	1	Fixation: 1026 ms	1	0.25	CrossArea	717	0	0	240	1	1	1026	.	SPAN_NONE	960.2	.	61.75	556	.	63.45	-178.32	NONE	LEFT	9.28	226	1548	.	[]
zhangxin	normal	pretest	exercise	36	2	rightdot.PNG	53	right	experiment	204	1231	1	[]	[ 1]	204	1	.	1	1	CrossArea	25600	1	Fixation: 1027 ms	1	0.58	CrossArea	716	0	0	204	1	1	1027	.	SPAN_NONE	952.9	.	61.85	576.1	.	63.6	176.8	NONE	LEFT	9.02	171	1453	.	[]
zhangxin	normal	pretest	exercise	37	2	leftdot.PNG	10	left	experiment	205	1246	1	[]	[ 1]	205	1	.	1	1	CrossArea	25600	1	Fixation: 1041 ms	1	0.45	CrossArea	867	0	0	205	1	1	1041	.	SPAN_NONE	972.4	.	61.8	565.8	.	63.5	-1.91	NONE	RIGHT	10.36	181	1487	.	[]
zhangxin	normal	pretest	exercise	38	2	leftdot.PNG	34	left	experiment	216	1246	1	[]	[ 1]	216	1	.	1	1	CrossArea	25600	1	Fixation: 1030 ms	1	0.25	CrossArea	646	0	0	216	1	1	1030	.	SPAN_NONE	958.5	.	61.75	556.1	.	63.35	-4.17	NONE	RIGHT	9.49	189	1491	.	[]
zhangxin	normal	pretest	exercise	39	2	rightdot.PNG	57	right	experiment	209	1239	1	[]	[ 1]	209	1	.	1	1	CrossArea	25600	1	Fixation: 1030 ms	1	0.47	CrossArea	676	0	0	209	1	1	1030	.	SPAN_NONE	959.1	.	61.85	570.3	.	63.55	179.97	NONE	LEFT	8.79	1237	2528	.	[]
zhangxin	normal	pretest	exercise	40	2	leftdot.PNG	18	left	experiment	295	1333	1	[]	[ 1]	295	1	.	1	1	CrossArea	25600	1	Fixation: 1038 ms	1	0.67	CrossArea	901	0	0	295	1	1	1038	.	SPAN_NONE	966.3	.	61.85	582.4	.	63.6	-4.74	NONE	RIGHT	8.05	497	1883	.	[]
zhangxin	normal	pretest	exercise	41	2	leftdot.PNG	35	left	experiment	233	1272	1	[]	[ 1]	233	1	.	1	1	CrossArea	25600	1	Fixation: 1039 ms	1	0.39	CrossArea	758	0	0	233	1	1	1039	.	SPAN_NONE	951.8	.	61.85	563.5	.	63.5	-3.32	NONE	RIGHT	9.56	535	1870	.	[]
zhangxin	normal	pretest	exercise	42	2	rightdot.PNG	71	right	experiment	219	1258	1	[]	[ 1]	219	1	.	1	1	CrossArea	25600	1	Fixation: 1039 ms	1	0.83	CrossArea	857	0	0	219	1	1	1039	.	SPAN_NONE	951.5	.	61.95	592.3	.	63.75	-179.05	NONE	LEFT	10.81	169	1492	.	[]
zhangxin	normal	pretest	exercise	43	2	rightdot.PNG	43	right	experiment	222	1251	1	[]	[ 1]	222	1	.	1	1	CrossArea	25600	1	Fixation: 1029 ms	1	0.42	CrossArea	932	0	0	222	1	1	1029	.	SPAN_NONE	960.8	.	61.8	566.6	.	63.45	179.16	NONE	LEFT	10.09	346	1656	.	[]
zhangxin	normal	pretest	exercise	44	2	leftdot.PNG	31	left	experiment	221	1263	1	[]	[ 1]	221	1	.	1	1	CrossArea	25600	1	Fixation: 1042 ms	1	0.56	CrossArea	861	0	0	221	1	1	1042	.	SPAN_NONE	980.2	.	61.8	569.6	.	63.6	-3.08	NONE	RIGHT	9.79	176	1496	.	[]
zhangxin	normal	pretest	exercise	45	2	rightdot.PNG	66	right	experiment	221	1247	1	[]	[ 1]	221	1	.	1	1	CrossArea	25600	1	Fixation: 1026 ms	1	0.61	CrossArea	781	0	0	221	1	1	1026	.	SPAN_NONE	960.2	.	61.85	578.9	.	63.6	178.4	NONE	LEFT	9.45	220	1516	.	[]
zhangxin	normal	pretest	exercise	18	2	leftdot.PNG	6	left	experiment	224	1250	1	[]	[ 1]	224	1	.	1	1	CrossArea	25600	1	Fixation: 1026 ms	1	0.39	CrossArea	830	0	0	224	1	1	1026	.	SPAN_NONE	948.7	.	61.8	561.7	.	63.4	2.62	NONE	RIGHT	9.84	356	1655	.	[]
zhangxin	normal	pretest	exercise	6	2	rightdot.PNG	46	right	experiment	209	1245	1	[]	[ 1]	209	1	.	1	1	CrossArea	25600	1	Fixation: 1036 ms	1	0.64	CrossArea	886	0	0	209	1	1	1036	.	SPAN_NONE	950.1	.	61.85	580	.	63.6	-176.51	NONE	LEFT	12.46	172	1480	.	[]
zhangxin	normal	pretest	exercise	7	2	leftdot.PNG	7	left	experiment	223	1264	1	[]	[ 1]	223	1	.	1	1	CrossArea	25600	1	Fixation: 1041 ms	1	0.38	CrossArea	901	0	0	223	1	1	1041	.	SPAN_NONE	959.3	.	61.75	564.2	.	63.35	1.64	NONE	RIGHT	8.28	802	2110	.	[]
zhangxin	normal	pretest	exercise	8	2	leftdot.PNG	12	left	experiment	280	1321	1	[]	[ 1]	280	1	.	1	1	CrossArea	25600	1	Fixation: 1041 ms	1	0.85	CrossArea	971	0	0	280	1	1	1041	.	SPAN_NONE	948	.	61.9	593	.	63.75	0.51	NONE	RIGHT	9.11	1171	2539	.	[]
zhangxin	normal	pretest	exercise	9	2	rightdot.PNG	59	right	experiment	261	1290	1	[]	[ 1]	261	1	.	1	1	CrossArea	25600	1	Fixation: 1029 ms	1	0.32	CrossArea	853	0	0	261	1	1	1029	.	SPAN_NONE	961.2	.	61.75	560.5	.	63.4	179.38	NONE	LEFT	9.21	1177	2528	.	[]
zhangxin	normal	pretest	exercise	10	2	rightdot.PNG	45	right	experiment	224	1262	1	[]	[ 1]	224	1	.	1	1	CrossArea	25600	1	Fixation: 1038 ms	1	0.6	CrossArea	877	0	0	224	1	1	1038	.	SPAN_NONE	973.5	.	61.85	575.3	.	63.65	175.17	NONE	LEFT	8.35	837	2159	.	[]
zhangxin	normal	pretest	exercise	11	2	leftdot.PNG	8	left	experiment	209	1240	1	[]	[ 1]	209	1	.	1	1	CrossArea	25600	1	Fixation: 1031 ms	1	0.27	CrossArea	870	0	0	209	1	1	1031	.	SPAN_NONE	955.3	.	61.8	556.6	.	63.45	-4.51	NONE	RIGHT	8.46	739	2035	.	[]
zhangxin	normal	pretest	exercise	12	2	leftdot.PNG	29	left	experiment	221	1259	1	[]	[ 1]	221	1	.	1	1	CrossArea	25600	1	Fixation: 1038 ms	1	0.42	CrossArea	1006	0	0	221	1	1	1038	.	SPAN_NONE	963.3	.	61.8	566.6	.	63.5	3.99	NONE	RIGHT	8.97	1218	2536	.	[]
zhangxin	normal	pretest	exercise	13	2	rightdot.PNG	49	right	experiment	212	1244	1	[]	[ 1]	212	1	.	1	1	CrossArea	25600	1	Fixation: 1032 ms	1	0.43	CrossArea	1066	0	0	212	1	1	1032	.	SPAN_NONE	957.4	.	61.8	567.9	.	63.45	-175.79	NONE	LEFT	12.44	129	1456	.	[]
zhangxin	normal	pretest	exercise	14	2	leftdot.PNG	13	left	experiment	295	1322	1	[]	[ 1]	295	1	.	1	1	CrossArea	25600	1	Fixation: 1027 ms	1	0.45	CrossArea	936	0	0	295	1	1	1027	.	SPAN_NONE	963.6	.	61.8	568.6	.	63.5	0.06	NONE	RIGHT	7.7	331	1697	.	[]
zhangxin	normal	pretest	exercise	15	2	rightdot.PNG	42	right	experiment	201	1229	1	[]	[ 1]	201	1	.	1	1	CrossArea	25600	1	Fixation: 1028 ms	1	0.36	CrossArea	852	0	0	201	1	1	1028	.	SPAN_NONE	950.9	.	61.8	560.8	.	63.45	-177.46	NONE	LEFT	10.48	142	1435	.	[]
zhangxin	normal	pretest	exercise	16	2	leftdot.PNG	16	left	experiment	265	1300	1	[]	[ 1]	265	1	.	1	1	CrossArea	25600	1	Fixation: 1035 ms	1	0.05	CrossArea	939	0	0	265	1	1	1035	.	SPAN_NONE	959.7	.	61.7	543.1	.	63.25	-3.48	NONE	RIGHT	8.55	559	1905	.	[]
zhangxin	normal	pretest	exercise	17	2	rightdot.PNG	51	right	experiment	289	1327	1	[]	[ 1]	289	1	.	1	1	CrossArea	25600	1	Fixation: 1038 ms	1	0.17	CrossArea	962	0	0	289	1	1	1038	.	SPAN_NONE	952.7	.	61.7	548	.	63.3	176.61	NONE	LEFT	8.58	477	1858	.	[]
zhangxin	normal	pretest	exercise	57	2	rightdot.PNG	73	right	experiment	218	1253	1	[]	[ 1]	218	1	.	1	1	CrossArea	25600	1	Fixation: 1035 ms	1	0.37	CrossArea	868	0	0	218	1	1	1035	.	SPAN_NONE	969.2	.	61.8	561.8	.	63.5	178.64	NONE	LEFT	8.57	244	1546	.	[]
zhangxin	normal	pretest	exercise	19	2	rightdot.PNG	50	right	experiment	280	1310	1	[]	[ 1]	280	1	.	1	1	CrossArea	25600	1	Fixation: 1030 ms	1	0.11	CrossArea	806	0	0	280	1	1	1030	.	SPAN_NONE	953.2	.	61.65	538.7	.	63.2	176.15	NONE	LEFT	5.9	273	1618	.	[]
zhangxin	normal	pretest	exercise	20	2	leftdot.PNG	15	left	experiment	246	1285	1	[]	[ 1]	246	1	.	1	1	CrossArea	25600	1	Fixation: 1039 ms	1	0.33	CrossArea	782	0	0	246	1	1	1039	.	SPAN_NONE	944	.	61.75	553.5	.	63.4	0.47	NONE	RIGHT	8.87	631	1962	.	[]
zhangxin	normal	pretest	exercise	21	2	rightdot.PNG	62	right	experiment	223	1252	1	[]	[ 1]	223	1	.	1	1	CrossArea	25600	1	Fixation: 1029 ms	1	0.39	CrossArea	825	0	0	223	1	1	1029	.	SPAN_NONE	946.5	.	61.85	561	.	63.5	-179.52	NONE	LEFT	10	223	1537	.	[]
zhangxin	normal	pretest	exercise	22	2	rightdot.PNG	58	right	experiment	202	1227	1	[]	[ 1]	202	1	.	1	1	CrossArea	25600	1	Fixation: 1025 ms	1	0.61	CrossArea	914	0	0	202	1	1	1025	.	SPAN_NONE	948.2	.	61.9	577	.	63.65	175.45	NONE	LEFT	8.85	251	1526	.	[]
zhangxin	normal	pretest	exercise	23	2	leftdot.PNG	38	left	experiment	231	1258	1	[]	[ 1]	231	1	.	1	1	CrossArea	25600	1	Fixation: 1027 ms	1	0.36	CrossArea	913	0	0	231	1	1	1027	.	SPAN_NONE	962.9	.	61.75	562.9	.	63.35	-3.01	NONE	RIGHT	10.43	127	1454	.	[]
zhangxin	normal	pretest	exercise	24	2	rightdot.PNG	54	right	experiment	243	1284	1	[]	[ 1]	243	1	.	1	1	CrossArea	25600	1	Fixation: 1041 ms	1	0.48	CrossArea	757	0	0	243	1	1	1041	.	SPAN_NONE	941.5	.	61.8	564.1	.	63.55	179.43	NONE	LEFT	10.73	166	1512	.	[]
zhangxin	normal	pretest	exercise	55	2	leftdot.PNG	39	left	experiment	238	1278	1	[]	[ 1]	238	1	.	1	1	CrossArea	25600	1	Fixation: 1040 ms	1	0.59	CrossArea	829	0	0	238	1	1	1040	.	SPAN_NONE	950.2	.	61.8	576.6	.	63.5	-3.96	NONE	RIGHT	9.28	1217	2538	.	[]
zhangxin	normal	pretest	exercise	52	2	rightdot.PNG	52	right	experiment	231	1261	1	[]	[ 1]	231	1	.	1	1	CrossArea	25600	1	Fixation: 1030 ms	1	0.22	CrossArea	659	0	0	231	1	1	1030	.	SPAN_NONE	959.7	.	61.8	554.3	.	63.45	177.9	NONE	LEFT	11.17	226	1554	.	[]
zhangxin	normal	pretest	exercise	53	2	leftdot.PNG	25	left	experiment	214	1243	1	[]	[ 1]	214	1	.	1	1	CrossArea	25600	1	Fixation: 1029 ms	1	0.71	CrossArea	837	0	0	214	1	1	1029	.	SPAN_NONE	960.5	.	61.9	585.7	.	63.65	7.62	NONE	RIGHT	10.73	303	1597	.	[]
zhangxin	normal	pretest	exercise	54	2	rightdot.PNG	68	right	experiment	180	1217	1	[]	[ 1]	180	1	.	1	1	CrossArea	25600	1	Fixation: 1037 ms	1	0.76	CrossArea	762	0	0	180	1	1	1037	.	SPAN_NONE	951.3	.	61.9	587.8	.	63.7	-175.68	NONE	LEFT	10.33	139	1416	.	[]
zhangxin	normal	pretest	exercise	56	2	rightdot.PNG	74	right	experiment	337	1365	1	[]	[ 1]	337	1	.	1	1	CrossArea	25600	1	Fixation: 1028 ms	1	0.28	CrossArea	920	0	0	337	1	1	1028	.	SPAN_NONE	950.4	.	61.8	554.8	.	63.55	173.7	NONE	LEFT	9.35	268	1693	.	[]
zhangxin	normal	pretest	exercise	58	2	leftdot.PNG	33	left	experiment	253	1293	1	[]	[ 1]	253	1	.	1	1	CrossArea	25600	1	Fixation: 1040 ms	1	0.49	CrossArea	705	0	0	253	1	1	1040	.	SPAN_NONE	951.8	.	61.85	569.9	.	63.55	-3.12	NONE	RIGHT	9.98	252	1603	.	[]
chenpeiyan	normal	pretest	exercise	46	2	leftdot.PNG	21	left	experiment	210	1250	1	[]	[ 1]	278	2	.	1	1	CrossArea	25600	1	Fixation: 1040 ms	1	0.23	CrossArea	721	0	0	210	1	1	1040	.	SPAN_NONE	946.7	.	61.7	545.3	.	63.25	0.55	NONE	RIGHT	11.64	747	2050	.	[]
chenpeiyan	normal	pretest	exercise	58	2	leftdot.PNG	15	left	experiment	218	1253	1	[]	[ 1]	218	1	.	1	1	CrossArea	25600	1	Fixation: 1035 ms	1	0.42	CrossArea	710	0	0	218	1	1	1035	.	SPAN_NONE	933.9	.	61.65	536.3	.	63.2	1.65	NONE	RIGHT	13.02	287	1595	.	[]
chenpeiyan	normal	pretest	exercise	6	2	rightdot.PNG	51	right	experiment	331	1365	1	[]	[ 1]	331	1	.	1	1	CrossArea	25600	1	Fixation: 1034 ms	1	0.49	CrossArea	916	0	0	331	1	1	1034	.	SPAN_NONE	970.3	.	61.8	569.5	.	63.45	179.75	NONE	LEFT	9.3	1126	2532	.	[]
chenpeiyan	normal	pretest	exercise	7	2	leftdot.PNG	7	left	experiment	208	1243	1	[]	[ 1]	208	1	.	1	1	CrossArea	25600	1	Fixation: 1035 ms	1	0.58	CrossArea	938	0	0	208	1	1	1035	.	SPAN_NONE	953	.	61.85	576.1	.	63.65	2.84	NONE	RIGHT	9.49	1246	2533	.	[]
chenpeiyan	normal	pretest	exercise	8	2	leftdot.PNG	10	left	experiment	216	1253	1	[]	[ 1]	216	1	.	1	1	CrossArea	25600	1	Fixation: 1037 ms	1	0.59	CrossArea	863	0	0	216	1	1	1037	.	SPAN_NONE	956.3	.	61.85	577.7	.	63.6	4.06	NONE	RIGHT	9.64	1234	2535	.	[]
chenpeiyan	normal	pretest	exercise	9	2	rightdot.PNG	60	right	experiment	254	1295	1	[]	[ 1]	254	1	.	1	1	CrossArea	25600	1	Fixation: 1041 ms	1	0.52	CrossArea	833	0	0	254	1	1	1041	.	SPAN_NONE	947.8	.	61.8	570.8	.	63.5	178.05	NONE	LEFT	5.68	374	1713	.	[]
chenpeiyan	normal	pretest	exercise	12	2	rightdot.PNG	45	right	experiment	242	1279	1	[]	[ 1]	263	2	.	1	1	CrossArea	25600	1	Fixation: 1037 ms	1	0.36	CrossArea	769	0	0	242	1	1	1037	.	SPAN_NONE	947.7	.	61.75	558.9	.	63.4	-178.84	NONE	LEFT	9.02	1137	2467	.	[]
chenpeiyan	normal	pretest	exercise	47	2	leftdot.PNG	13	left	experiment	181	1218	1	[]	[ 1]	181	1	.	1	1	CrossArea	25600	1	Fixation: 1037 ms	1	0.33	CrossArea	756	0	0	181	1	1	1037	.	SPAN_NONE	945.1	.	61.8	555.1	.	63.4	-2.13	NONE	RIGHT	7.23	70	1328	.	[]
chenpeiyan	normal	pretest	exercise	48	2	rightdot.PNG	48	right	experiment	210	1246	1	[]	[ 1]	210	1	.	1	1	CrossArea	25600	1	Fixation: 1036 ms	1	0.09	CrossArea	752	0	0	210	1	1	1036	.	SPAN_NONE	956.6	.	61.7	544.3	.	63.25	-179.57	NONE	LEFT	11.05	1135	2443	.	[]
chenpeiyan	normal	pretest	exercise	49	2	leftdot.PNG	29	left	experiment	208	1241	1	[]	[ 1]	208	1	.	1	1	CrossArea	25600	1	Fixation: 1033 ms	1	0.29	CrossArea	715	0	0	208	1	1	1033	.	SPAN_NONE	945.4	.	61.65	528.9	.	63.2	0.46	NONE	RIGHT	10.85	961	2255	.	[]
chenpeiyan	normal	pretest	exercise	50	2	rightdot.PNG	58	right	experiment	199	1229	1	[]	[ 1]	199	1	.	1	1	CrossArea	25600	1	Fixation: 1030 ms	1	0.05	CrossArea	772	0	0	199	1	1	1030	.	SPAN_NONE	957.3	.	61.7	539.1	.	63.3	-179.58	NONE	LEFT	9.29	713	1987	.	[]
chenpeiyan	normal	pretest	exercise	52	2	rightdot.PNG	64	right	experiment	155	1284	2	[]	[ 1]	232	2	.	1	1	CrossArea	25600	1	Fixation: 1129 ms	1	0.76	CrossArea	758	0	0	232	2	2	1129	.	SPAN_NONE	914.1	.	61.75	552.9	.	63.35	177.29	NONE	LEFT	10.45	1117	2465	.	[]
chenpeiyan	normal	pretest	exercise	56	2	rightdot.PNG	67	right	experiment	210	1241	1	[]	[ 1]	374	2	.	1	1	CrossArea	25600	1	Fixation: 1031 ms	1	0.44	CrossArea	776	0	0	210	1	1	1031	.	SPAN_NONE	937.1	.	61.75	555.2	.	63.45	-177.99	NONE	LEFT	9.8	1021	2320	.	[]
chenpeiyan	normal	pretest	exercise	57	2	rightdot.PNG	63	right	experiment	162	1195	1	[]	[ 1]	455	2	.	1	1	CrossArea	25600	1	Fixation: 1033 ms	1	0.57	CrossArea	832	0	0	162	1	1	1033	.	SPAN_NONE	928.8	.	61.8	558.7	.	63.5	-178.85	NONE	LEFT	10.15	774	2022	.	[]
chenpeiyan	normal	pretest	exercise	24	2	rightdot.PNG	71	right	experiment	201	1233	1	[]	[ 1]	201	1	.	1	1	CrossArea	25600	1	Fixation: 1032 ms	1	0.64	CrossArea	803	0	0	201	1	1	1032	.	SPAN_NONE	939.4	.	61.85	575.7	.	63.55	179.59	NONE	LEFT	11.88	1170	2467	.	[]
chenpeiyan	normal	pretest	exercise	25	2	leftdot.PNG	32	left	experiment	172	1198	1	[]	[ 1]	172	1	.	1	1	CrossArea	25600	1	Fixation: 1026 ms	1	0.49	CrossArea	813	0	0	172	1	1	1026	.	SPAN_NONE	938.5	.	61.75	562.3	.	63.4	4.29	NONE	RIGHT	12.38	364	1678	.	[]
chenpeiyan	normal	pretest	exercise	26	2	rightdot.PNG	49	right	experiment	237	1267	1	[]	[ 1]	237	1	.	1	1	CrossArea	25600	1	Fixation: 1030 ms	1	0.36	CrossArea	811	0	0	237	1	1	1030	.	SPAN_NONE	958.9	.	61.8	562.9	.	63.5	-178.42	NONE	LEFT	10.25	1201	2528	.	[]
chenpeiyan	normal	pretest	exercise	27	2	leftdot.PNG	18	left	experiment	196	1226	1	[]	[ 1]	196	1	.	1	1	CrossArea	25600	1	Fixation: 1030 ms	1	0.31	CrossArea	816	0	0	196	1	1	1030	.	SPAN_NONE	941.5	.	61.65	533.2	.	63.2	-0.14	NONE	RIGHT	13.19	166	1462	.	[]
chenpeiyan	normal	pretest	exercise	28	2	rightdot.PNG	74	right	experiment	251	1281	1	[]	[ 1]	251	1	.	1	1	CrossArea	25600	1	Fixation: 1030 ms	1	0.08	CrossArea	843	0	0	251	1	1	1030	.	SPAN_NONE	964.6	.	61.75	541.9	.	63.3	-179.28	NONE	LEFT	11.01	1189	2528	.	[]
chenpeiyan	normal	pretest	exercise	29	2	rightdot.PNG	52	right	experiment	204	1242	1	[]	[ 1]	204	1	.	1	1	CrossArea	25600	1	Fixation: 1038 ms	1	0.39	CrossArea	743	0	0	204	1	1	1038	.	SPAN_NONE	936.6	.	61.7	531.1	.	63.25	-179.16	NONE	LEFT	12.38	1234	2537	.	[]
chenpeiyan	normal	pretest	exercise	13	2	leftdot.PNG	25	left	experiment	223	1264	1	[]	[ 1]	223	1	.	1	1	CrossArea	25600	1	Fixation: 1041 ms	1	0.47	CrossArea	788	0	0	223	1	1	1041	.	SPAN_NONE	937.5	.	61.75	558.9	.	63.4	2.94	NONE	RIGHT	10	1194	2507	.	[]
chenpeiyan	normal	pretest	exercise	14	2	leftdot.PNG	37	left	experiment	263	1302	1	[]	[ 1]	263	1	.	1	1	CrossArea	25600	1	Fixation: 1039 ms	1	0.55	CrossArea	835	0	0	263	1	1	1039	.	SPAN_NONE	951.2	.	61.85	573.9	.	63.55	4.42	NONE	RIGHT	9.08	1192	2538	.	[]
chenpeiyan	normal	pretest	exercise	15	2	rightdot.PNG	62	right	experiment	240	1272	1	[]	[ 1]	240	1	.	1	1	CrossArea	25600	1	Fixation: 1032 ms	1	0.46	CrossArea	732	0	0	240	1	1	1032	.	SPAN_NONE	934.9	.	61.75	554	.	63.35	179.76	NONE	LEFT	9.79	841	2162	.	[]
chenpeiyan	normal	pretest	exercise	16	2	leftdot.PNG	22	left	experiment	221	1251	1	[]	[ 1]	221	1	.	1	1	CrossArea	25600	1	Fixation: 1030 ms	1	0.64	CrossArea	767	0	0	221	1	1	1030	.	SPAN_NONE	930.6	.	61.8	568.2	.	63.5	5.16	NONE	RIGHT	12.46	1213	2529	.	[]
chenpeiyan	normal	pretest	exercise	18	2	rightdot.PNG	54	right	experiment	274	1310	1	[]	[ 1]	274	1	.	1	1	CrossArea	25600	1	Fixation: 1036 ms	1	0.33	CrossArea	780	0	0	274	1	1	1036	.	SPAN_NONE	943.1	.	61.8	551.9	.	63.45	-178.46	NONE	LEFT	10.32	1171	2535	.	[]
chenpeiyan	normal	pretest	exercise	19	2	leftdot.PNG	27	left	experiment	177	1209	1	[]	[ 1]	177	1	.	1	1	CrossArea	25600	1	Fixation: 1032 ms	1	0.66	CrossArea	817	0	0	177	1	1	1032	.	SPAN_NONE	930.5	.	61.85	569.9	.	63.5	1.48	NONE	RIGHT	11.23	1273	2530	.	[]
chenpeiyan	normal	pretest	exercise	23	2	rightdot.PNG	73	right	experiment	291	1323	1	[]	[ 1]	291	1	.	1	1	CrossArea	25600	1	Fixation: 1032 ms	1	0.48	CrossArea	760	0	0	291	1	1	1032	.	SPAN_NONE	933.1	.	61.75	554.6	.	63.4	179.52	NONE	LEFT	9.34	506	1870	.	[]
chenpeiyan	normal	pretest	exercise	38	2	rightdot.PNG	57	right	experiment	254	1294	1	[]	[ 1]	254	1	.	1	1	CrossArea	25600	1	Fixation: 1040 ms	1	0.19	CrossArea	734	0	0	254	1	1	1040	.	SPAN_NONE	954.8	.	61.75	551.2	.	63.35	178.17	NONE	LEFT	9.02	315	1653	.	[]
chenpeiyan	normal	pretest	exercise	39	2	rightdot.PNG	61	right	experiment	190	1222	1	[]	[ 1]	190	1	.	1	1	CrossArea	25600	1	Fixation: 1032 ms	1	0.23	CrossArea	751	0	0	190	1	1	1032	.	SPAN_NONE	946.5	.	61.7	534.8	.	63.2	-179.6	NONE	LEFT	13.63	407	1722	.	[]
chenpeiyan	normal	pretest	exercise	41	2	leftdot.PNG	16	left	experiment	200	1233	1	[]	[ 1]	200	1	.	1	1	CrossArea	25600	1	Fixation: 1033 ms	1	0.33	CrossArea	707	0	0	200	1	1	1033	.	SPAN_NONE	939.7	.	61.75	545.4	.	63.4	-2.45	NONE	RIGHT	11.63	1248	2532	.	[]
chenpeiyan	normal	pretest	exercise	42	2	rightdot.PNG	53	right	experiment	224	1263	1	[]	[ 1]	224	1	.	1	1	CrossArea	25600	1	Fixation: 1039 ms	1	0.28	CrossArea	708	0	0	224	1	1	1039	.	SPAN_NONE	942.5	.	61.7	537.9	.	63.25	179.72	NONE	LEFT	10.09	699	2026	.	[]
chenpeiyan	normal	pretest	exercise	43	2	leftdot.PNG	20	left	experiment	184	1209	1	[]	[ 1]	184	1	.	1	1	CrossArea	25600	1	Fixation: 1025 ms	1	0.35	CrossArea	745	0	0	184	1	1	1025	.	SPAN_NONE	938.7	.	61.7	533.9	.	63.3	-1.48	NONE	RIGHT	9.56	613	1885	.	[]
chenpeiyan	normal	pretest	exercise	44	2	leftdot.PNG	8	left	experiment	196	1231	1	[]	[ 1]	226	2	.	1	1	CrossArea	25600	1	Fixation: 1035 ms	1	0.16	CrossArea	737	0	0	196	1	1	1035	.	SPAN_NONE	950.2	.	61.75	542.9	.	63.3	-0.57	NONE	RIGHT	12.83	665	1958	.	[]
chenpeiyan	normal	pretest	exercise	64	2	leftdot.PNG	14	left	experiment	197	1226	1	[]	[ 1]	197	1	.	1	1	CrossArea	25600	1	Fixation: 1029 ms	1	0.97	CrossArea	708	0	0	197	1	1	1029	.	SPAN_NONE	900.1	.	61.65	530.2	.	63.15	-0.89	NONE	RIGHT	9.75	1257	2527	.	[]
chenpeiyan	normal	pretest	exercise	65	2	rightdot.PNG	70	right	experiment	229	1258	1	[]	[ 1]	229	1	.	1	1	CrossArea	25600	1	Fixation: 1029 ms	1	0.83	CrossArea	740	0	0	229	1	1	1029	.	SPAN_NONE	908.7	.	61.7	529.2	.	63.25	-178.85	NONE	LEFT	7.79	496	1794	.	[]
chenpeiyan	normal	pretest	exercise	66	2	leftdot.PNG	28	left	experiment	250	1290	1	[]	[ 1]	250	1	.	1	1	CrossArea	25600	1	Fixation: 1040 ms	1	0.7	CrossArea	752	0	0	250	1	1	1040	.	SPAN_NONE	917.2	.	61.7	531	.	63.25	-3.16	NONE	RIGHT	11.21	1194	2538	.	[]
chenpeiyan	normal	pretest	exercise	67	2	leftdot.PNG	17	left	experiment	194	1224	1	[]	[ 1]	194	1	.	1	1	CrossArea	25600	1	Fixation: 1030 ms	1	0.78	CrossArea	701	0	0	194	1	1	1030	.	SPAN_NONE	914.2	.	61.65	524	.	63.1	-2.56	NONE	RIGHT	8.29	1118	2382	.	[]
chenpeiyan	normal	pretest	exercise	69	2	leftdot.PNG	33	left	experiment	188	1213	1	[]	[ 1]	188	1	.	1	1	CrossArea	25600	1	Fixation: 1025 ms	1	0.86	CrossArea	695	0	0	188	1	1	1025	.	SPAN_NONE	907.5	.	61.65	527.5	.	63.1	0.07	NONE	RIGHT	12.28	1253	2524	.	[]
chenpeiyan	normal	pretest	exercise	70	2	leftdot.PNG	34	left	experiment	168	1200	1	[]	[ 1]	168	1	.	1	1	CrossArea	25600	1	Fixation: 1032 ms	1	0.76	CrossArea	772	0	0	168	1	1	1032	.	SPAN_NONE	914.7	.	61.75	555.7	.	63.4	0.82	NONE	RIGHT	11.63	1276	2530	.	[]
chenpeiyan	normal	pretest	exercise	74	2	rightdot.PNG	41	right	experiment	180	1207	1	[]	[ 1]	180	1	.	1	1	CrossArea	25600	1	Fixation: 1027 ms	1	0.49	CrossArea	734	0	0	180	1	1	1027	.	SPAN_NONE	930.2	.	61.7	533.8	.	63.25	179.81	NONE	LEFT	9.03	1106	2363	.	[]
chenpeiyan	normal	pretest	exercise	75	2	rightdot.PNG	43	right	experiment	180	1210	1	[]	[ 1]	350	2	.	1	1	CrossArea	25600	1	Fixation: 1030 ms	1	0.69	CrossArea	702	0	0	180	1	1	1030	.	SPAN_NONE	918.4	.	61.7	527.5	.	63.25	-178.45	NONE	LEFT	10.04	1045	2308	.	[]
chenpeiyan	normal	pretest	exercise	63	2	rightdot.PNG	65	right	experiment	264	1291	1	[]	[ 1]	264	1	.	1	1	CrossArea	25600	1	Fixation: 1027 ms	1	0.9	CrossArea	691	0	0	264	1	1	1027	.	SPAN_NONE	906	.	61.65	524.5	.	63.1	-177.23	NONE	LEFT	8.55	1184	2526	.	[]
chenpeiyan	normal	pretest	exercise	59	2	leftdot.PNG	6	left	experiment	198	1236	1	[]	[ 1]	198	1	.	1	1	CrossArea	25600	1	Fixation: 1038 ms	1	0.58	CrossArea	760	0	0	198	1	1	1038	.	SPAN_NONE	923.2	.	61.65	540.7	.	63.2	-1.34	NONE	RIGHT	14.15	371	1669	.	[]
chenpeiyan	normal	pretest	exercise	61	2	rightdot.PNG	59	right	experiment	252	1287	1	[]	[ 1]	252	1	.	1	1	CrossArea	25600	1	Fixation: 1035 ms	1	0.75	CrossArea	744	0	0	252	1	1	1035	.	SPAN_NONE	917	.	61.65	520.9	.	63.15	-176.66	NONE	LEFT	10.5	1187	2534	.	[]
chenpeiyan	normal	pretest	exercise	62	2	leftdot.PNG	9	left	experiment	191	1217	1	[]	[ 1]	191	1	.	1	1	CrossArea	25600	1	Fixation: 1026 ms	1	0.71	CrossArea	738	0	0	191	1	1	1026	.	SPAN_NONE	916.2	.	61.7	531	.	63.2	1.09	NONE	RIGHT	11.04	1256	2524	.	[]
chenpeiyan	normal	pretest	exercise	32	2	rightdot.PNG	56	right	experiment	240	1279	1	[]	[ 1]	240	1	.	1	1	CrossArea	25600	1	Fixation: 1039 ms	1	0.24	CrossArea	757	0	0	240	1	1	1039	.	SPAN_NONE	945	.	61.7	541.6	.	63.2	176.76	NONE	LEFT	10.45	1210	2538	.	[]
chenpeiyan	normal	pretest	exercise	34	2	rightdot.PNG	47	right	experiment	199	1227	1	[]	[ 1]	199	1	.	1	1	CrossArea	25600	1	Fixation: 1028 ms	1	0.64	CrossArea	721	0	0	199	1	1	1028	.	SPAN_NONE	920.8	.	61.65	530.1	.	63.15	179.69	AFTER	LEFT	9.72	362	1650	.	[]
chenpeiyan	normal	pretest	exercise	30	2	leftdot.PNG	26	left	experiment	209	1248	1	[]	[ 1]	209	1	.	1	1	CrossArea	25600	1	Fixation: 1039 ms	1	0.37	CrossArea	795	0	0	209	1	1	1039	.	SPAN_NONE	947.2	.	61.75	560.2	.	63.4	-2.67	AFTER	RIGHT	10.2	467	1764	.	[]
chenpeiyan	normal	pretest	exercise	31	2	rightdot.PNG	50	right	experiment	208	1243	1	[]	[ 1]	208	1	.	1	1	CrossArea	25600	1	Fixation: 1035 ms	1	0.36	CrossArea	782	0	0	208	1	1	1035	.	SPAN_NONE	938.2	.	61.75	546.8	.	63.3	-178.55	NONE	LEFT	9.48	1245	2534	.	[]
chenpeiyan	normal	pretest	exercise	37	2	leftdot.PNG	38	left	experiment	214	1244	1	[]	[ 1]	214	1	.	1	1	CrossArea	25600	1	Fixation: 1030 ms	1	0.36	CrossArea	743	0	0	214	1	1	1030	.	SPAN_NONE	938.9	.	61.7	532.3	.	63.3	2.85	NONE	RIGHT	8.25	393	1680	.	[]
chenpeiyan	normal	pretest	exercise	35	2	rightdot.PNG	66	right	experiment	244	1271	1	[]	[ 1]	244	1	.	1	1	CrossArea	25600	1	Fixation: 1027 ms	1	0.18	CrossArea	741	0	0	244	1	1	1027	.	SPAN_NONE	953	.	61.7	549.4	.	63.4	-178.83	NONE	LEFT	10.15	861	2183	.	[]
chenpeiyan	normal	pretest	exercise	36	2	leftdot.PNG	19	left	experiment	199	1230	1	[]	[ 1]	199	1	.	1	1	CrossArea	25600	1	Fixation: 1031 ms	1	0.6	CrossArea	737	0	0	199	1	1	1031	.	SPAN_NONE	922.5	.	61.75	545	.	63.3	-2.91	NONE	RIGHT	7.48	410	1679	.	[]
ouyangchuchu	normal	pretest	exercise	38	2	leftdot.PNG	34	left	experiment	257	1298	1	[]	[ 1]	257	1	.	1	1	CrossArea	25600	1	Fixation: 1041 ms	1	0.75	CrossArea	510	0	0	257	1	1	1041	.	SPAN_NONE	979.9	.	61.55	497.3	.	62.9	-2.47	NONE	RIGHT	8.73	186	1547	.	[]
ouyangchuchu	normal	pretest	exercise	8	2	rightdot.PNG	71	right	experiment	209	1249	1	[]	[ 1]	209	1	.	1	1	CrossArea	25600	1	Fixation: 1040 ms	1	0.43	CrossArea	568	0	0	209	1	1	1040	.	SPAN_NONE	975.3	.	61.7	562.4	.	63.25	-179.76	NONE	LEFT	10.33	1145	2539	.	[]
ouyangchuchu	normal	pretest	exercise	48	2	leftdot.PNG	21	left	experiment	264	1294	1	[]	[ 1]	264	1	.	1	1	CrossArea	25600	1	Fixation: 1030 ms	1	0.98	CrossArea	437	0	0	264	1	1	1030	.	SPAN_NONE	991.4	.	61.5	487.2	.	62.8	3.27	BOTH	RIGHT	8.47	109	1523	.	[]
ouyangchuchu	normal	pretest	exercise	49	2	leftdot.PNG	33	left	experiment	407	1433	1	[]	[ 1]	407	1	.	1	1	CrossArea	25600	1	Fixation: 1026 ms	1	1.04	CrossArea	392	0	0	407	1	1	1026	.	SPAN_NONE	952.2	.	61.4	475.5	.	62.6	0.64	NONE	RIGHT	5.82	882	2376	.	[]
ouyangchuchu	normal	pretest	exercise	50	2	rightdot.PNG	41	right	experiment	465	1496	1	[]	[ 1]	465	1	.	1	1	CrossArea	25600	1	Fixation: 1031 ms	1	0.94	CrossArea	399	0	0	465	1	1	1031	.	SPAN_NONE	951.3	.	61.55	481	.	62.9	-173.56	NONE	LEFT	9.06	984	2530	.	[]
ouyangchuchu	normal	pretest	exercise	51	2	rightdot.PNG	44	right	experiment	287	1328	1	[]	[ 1]	287	1	.	1	1	CrossArea	25600	1	Fixation: 1041 ms	1	0.74	CrossArea	473	0	0	287	1	1	1041	.	SPAN_NONE	1001.4	.	61.65	519.7	.	63.2	174.53	NONE	LEFT	7.13	256	1653	.	[]
ouyangchuchu	normal	pretest	exercise	52	2	leftdot.PNG	13	left	experiment	394	1434	1	[]	[ 1]	394	1	.	1	1	CrossArea	25600	1	Fixation: 1040 ms	1	0.64	CrossArea	486	0	0	394	1	1	1040	.	SPAN_NONE	997.2	.	61.6	524.8	.	63.1	-10.06	BOTH	RIGHT	6.4	60	1620	.	[]
ouyangchuchu	normal	pretest	exercise	53	2	leftdot.PNG	6	left	experiment	320	1349	1	[]	[ 1]	320	1	.	1	1	CrossArea	25600	1	Fixation: 1029 ms	1	0.48	CrossArea	363	0	0	320	1	1	1029	.	SPAN_NONE	970.9	.	61.55	511.5	.	62.95	-8.25	BEFORE	RIGHT	7.41	378	2059	.	[]
ouyangchuchu	normal	pretest	exercise	39	2	rightdot.PNG	74	right	experiment	397	1438	1	[]	[ 1]	397	1	.	1	1	CrossArea	25600	1	Fixation: 1041 ms	1	0.42	CrossArea	444	0	0	397	1	1	1041	.	SPAN_NONE	985	.	61.6	533.1	.	63.15	168.53	NONE	LEFT	4.16	180	1657	.	[]
ouyangchuchu	normal	pretest	exercise	40	2	rightdot.PNG	60	right	experiment	295	1324	1	[]	[ 1]	295	1	.	1	1	CrossArea	25600	1	Fixation: 1029 ms	1	0.42	CrossArea	453	0	0	295	1	1	1029	.	SPAN_NONE	985.5	.	61.8	546.3	.	63.4	178.44	NONE	LEFT	9.24	208	1597	.	[]
ouyangchuchu	normal	pretest	exercise	41	2	leftdot.PNG	30	left	experiment	316	1355	1	[]	[ 1]	316	1	.	1	1	CrossArea	25600	1	Fixation: 1039 ms	1	0.64	CrossArea	471	0	0	316	1	1	1039	.	SPAN_NONE	985.7	.	61.6	509.5	.	63	-3.5	NONE	RIGHT	7.68	474	1898	.	[]
ouyangchuchu	normal	pretest	exercise	42	2	rightdot.PNG	49	right	experiment	275	1311	1	[]	[ 1]	275	1	.	1	1	CrossArea	25600	1	Fixation: 1036 ms	1	0.37	CrossArea	382	0	0	275	1	1	1036	.	SPAN_NONE	976	.	61.5	523.2	.	62.9	165.98	NONE	LEFT	6.04	326	1730	.	[]
ouyangchuchu	normal	pretest	exercise	43	2	leftdot.PNG	23	left	experiment	307	1337	1	[]	[ 1]	307	1	.	1	1	CrossArea	25600	1	Fixation: 1030 ms	1	1.17	CrossArea	429	0	0	307	1	1	1030	.	SPAN_NONE	940.8	.	61.45	468.5	.	62.8	-3.19	NONE	RIGHT	7.29	195	1587	.	[]
ouyangchuchu	normal	pretest	exercise	45	2	rightdot.PNG	52	right	experiment	373	1408	1	[]	[ 1]	373	1	.	1	1	CrossArea	25600	1	Fixation: 1035 ms	1	1.25	CrossArea	555	0	0	373	1	1	1035	.	SPAN_NONE	1013	.	61.85	598.3	.	63.55	171.45	NONE	LEFT	7.52	230	1716	.	[]
ouyangchuchu	normal	pretest	exercise	47	2	rightdot.PNG	43	right	experiment	307	1337	1	[]	[ 1]	307	1	.	1	1	CrossArea	25600	1	Fixation: 1030 ms	1	0.59	CrossArea	524	0	0	307	1	1	1030	.	SPAN_NONE	996.3	.	61.75	536.1	.	63.4	-178.77	NONE	LEFT	8.5	998	2387	.	[]
ouyangchuchu	normal	pretest	exercise	61	2	leftdot.PNG	20	left	experiment	280	1321	1	[]	[ 1]	280	1	.	1	1	CrossArea	25600	1	Fixation: 1041 ms	1	0.36	CrossArea	344	0	0	280	1	1	1041	.	SPAN_NONE	975.6	.	61.6	523.3	.	63.05	2.84	NONE	RIGHT	6.22	539	1919	.	[]
ouyangchuchu	normal	pretest	exercise	62	2	rightdot.PNG	75	right	experiment	262	1299	1	[]	[ 1]	262	1	.	1	1	CrossArea	25600	1	Fixation: 1037 ms	1	0.18	CrossArea	465	0	0	262	1	1	1037	.	SPAN_NONE	971.2	.	61.7	542	.	63.35	174.57	NONE	LEFT	8.91	158	1665	.	[]
ouyangchuchu	normal	pretest	exercise	65	2	rightdot.PNG	59	right	experiment	240	1270	1	[]	[ 1]	240	1	.	1	1	CrossArea	25600	1	Fixation: 1030 ms	1	1.08	CrossArea	474	0	0	240	1	1	1030	.	SPAN_NONE	1018	.	61.85	574.4	.	63.6	172.54	NONE	LEFT	9.77	39	1389	.	[]
ouyangchuchu	normal	pretest	exercise	66	2	leftdot.PNG	11	left	experiment	309	1338	1	[]	[ 1]	309	1	.	1	1	CrossArea	25600	1	Fixation: 1029 ms	1	1.03	CrossArea	427	0	0	309	1	1	1029	.	SPAN_NONE	1019.8	.	61.8	564.7	.	63.4	18.71	NONE	RIGHT	4.95	160	1573	.	[]
ouyangchuchu	normal	pretest	exercise	67	2	leftdot.PNG	25	left	experiment	260	1288	1	[]	[ 1]	260	1	.	1	1	CrossArea	25600	1	Fixation: 1028 ms	1	0.82	CrossArea	429	0	0	260	1	1	1028	.	SPAN_NONE	997.4	.	61.9	574.6	.	63.6	5.42	NONE	RIGHT	6.36	156	1504	.	[]
ouyangchuchu	normal	pretest	exercise	68	2	rightdot.PNG	57	right	experiment	313	1350	1	[]	[ 1]	313	1	.	1	1	CrossArea	25600	1	Fixation: 1037 ms	1	0.79	CrossArea	402	0	0	313	1	1	1037	.	SPAN_NONE	1002.6	.	61.65	515.9	.	63.15	-179.67	NONE	LEFT	9.58	202	1602	.	[]
ouyangchuchu	normal	pretest	exercise	54	2	rightdot.PNG	70	right	experiment	395	1428	1	[]	[ 1]	395	1	.	1	1	CrossArea	25600	1	Fixation: 1033 ms	1	0.8	CrossArea	472	0	0	395	1	1	1033	.	SPAN_NONE	994	.	61.55	503.4	.	62.9	-176.54	NONE	LEFT	7.84	840	2324	.	[]
ouyangchuchu	normal	pretest	exercise	55	2	leftdot.PNG	19	left	experiment	273	1308	1	[]	[ 1]	273	1	.	1	1	CrossArea	25600	1	Fixation: 1035 ms	1	0.63	CrossArea	387	0	0	273	1	1	1035	.	SPAN_NONE	972.9	.	61.6	502.2	.	63	1.01	NONE	RIGHT	8.71	171	1541	.	[]
ouyangchuchu	normal	pretest	exercise	56	2	rightdot.PNG	53	right	experiment	329	1368	1	[]	[ 1]	329	1	.	1	1	CrossArea	25600	1	Fixation: 1039 ms	1	0.88	CrossArea	322	0	0	329	1	1	1039	.	SPAN_NONE	963.9	.	61.5	485	.	62.9	173.73	NONE	LEFT	8.34	155	1605	.	[]
ouyangchuchu	normal	pretest	exercise	57	2	rightdot.PNG	54	right	experiment	230	1256	1	[]	[ 1]	230	1	.	1	1	CrossArea	25600	1	Fixation: 1026 ms	1	1.15	CrossArea	421	0	0	230	1	1	1026	.	SPAN_NONE	1006.8	.	61.45	485	.	62.8	179.13	NONE	LEFT	10.71	97	1448	.	[]
ouyangchuchu	normal	pretest	exercise	58	2	leftdot.PNG	35	left	experiment	286	1325	1	[]	[ 1]	286	1	.	1	1	CrossArea	25600	1	Fixation: 1039 ms	1	1.28	CrossArea	424	0	0	286	1	1	1039	.	SPAN_NONE	1032.3	.	61.6	506.5	.	63.1	-1.96	BEFORE	RIGHT	6.78	951	2356	.	[]
ouyangchuchu	normal	pretest	exercise	59	2	leftdot.PNG	8	left	experiment	344	1377	1	[]	[ 1]	344	1	.	1	1	CrossArea	25600	1	Fixation: 1033 ms	1	1.18	CrossArea	448	0	0	344	1	1	1033	.	SPAN_NONE	1012.8	.	61.5	488.5	.	62.8	2.61	NONE	RIGHT	6.25	990	2424	.	[]
ouyangchuchu	normal	pretest	exercise	60	2	rightdot.PNG	62	right	experiment	258	1287	1	[]	[ 1]	258	1	.	1	1	CrossArea	25600	1	Fixation: 1029 ms	1	1.48	CrossArea	447	0	0	258	1	1	1029	.	SPAN_NONE	1026.1	.	61.45	475.4	.	62.75	-176.78	NONE	LEFT	9.83	66	1510	.	[]
ouyangchuchu	normal	pretest	exercise	30	2	leftdot.PNG	15	left	experiment	438	1470	1	[]	[ 1]	438	1	.	1	1	CrossArea	25600	1	Fixation: 1032 ms	1	0.84	CrossArea	503	0	0	438	1	1	1032	.	SPAN_NONE	978.1	.	61.55	490.7	.	62.9	1.27	BEFORE	RIGHT	7.48	45	1594	.	[]
ouyangchuchu	normal	pretest	exercise	31	2	rightdot.PNG	42	right	experiment	399	1425	1	[]	[ 1]	399	1	.	1	1	CrossArea	25600	1	Fixation: 1026 ms	1	0.56	CrossArea	493	0	0	399	1	1	1026	.	SPAN_NONE	990	.	61.65	522.4	.	63.1	172.72	NONE	LEFT	8.13	835	2325	.	[]
ouyangchuchu	normal	pretest	exercise	32	2	rightdot.PNG	68	right	experiment	269	1303	1	[]	[ 1]	269	1	.	1	1	CrossArea	25600	1	Fixation: 1034 ms	1	0.65	CrossArea	489	0	0	269	1	1	1034	.	SPAN_NONE	974.5	.	61.55	501.8	.	63	169.32	NONE	LEFT	7.52	199	1685	.	[]
ouyangchuchu	normal	pretest	exercise	34	2	rightdot.PNG	61	right	experiment	387	1418	1	[]	[ 1]	387	1	.	1	1	CrossArea	25600	1	Fixation: 1031 ms	1	0.65	CrossArea	498	0	0	387	1	1	1031	.	SPAN_NONE	1000.2	.	61.65	535.3	.	63.15	176.81	NONE	LEFT	6.6	368	1829	.	[]
ouyangchuchu	normal	pretest	exercise	35	2	leftdot.PNG	9	left	experiment	267	1298	1	[]	[ 1]	267	1	.	1	1	CrossArea	25600	1	Fixation: 1031 ms	1	0.35	CrossArea	490	0	0	267	1	1	1031	.	SPAN_NONE	960.5	.	61.65	518.1	.	63.15	3.55	BEFORE	RIGHT	9.81	731	2083	.	[]
ouyangchuchu	normal	pretest	exercise	36	2	rightdot.PNG	45	right	experiment	278	1308	1	[]	[ 1]	278	1	.	1	1	CrossArea	25600	1	Fixation: 1030 ms	1	0.99	CrossArea	478	0	0	278	1	1	1030	.	SPAN_NONE	976.5	.	61.45	480.2	.	62.75	176.37	NONE	LEFT	7.44	186	1556	.	[]
ouyangchuchu	normal	pretest	exercise	37	2	leftdot.PNG	10	left	experiment	252	1279	1	[]	[ 1]	252	1	.	1	1	CrossArea	25600	1	Fixation: 1027 ms	1	0.95	CrossArea	513	0	0	252	1	1	1027	.	SPAN_NONE	994.3	.	61.5	491.3	.	62.8	5.79	BEFORE	RIGHT	7.85	113	1568	.	[]
ouyangchuchu	normal	pretest	exercise	20	2	rightdot.PNG	47	right	experiment	323	1352	1	[]	[ 1]	323	1	.	1	1	CrossArea	25600	1	Fixation: 1029 ms	1	0.89	CrossArea	623	0	0	323	1	1	1029	.	SPAN_NONE	1010	.	61.8	564	.	63.4	173.59	NONE	LEFT	7.18	32	1434	.	[]
ouyangchuchu	normal	pretest	exercise	21	2	leftdot.PNG	18	left	experiment	322	1349	1	[]	[ 1]	322	1	.	1	1	CrossArea	25600	1	Fixation: 1027 ms	1	0.68	CrossArea	539	0	0	322	1	1	1027	.	SPAN_NONE	990.6	.	61.55	510.9	.	62.95	8.65	BEFORE	RIGHT	5.57	787	2464	.	[]
ouyangchuchu	normal	pretest	exercise	22	2	rightdot.PNG	64	right	experiment	221	1249	1	[]	[ 1]	221	1	.	1	1	CrossArea	25600	1	Fixation: 1028 ms	1	0.97	CrossArea	552	0	0	221	1	1	1028	.	SPAN_NONE	1003.1	.	61.55	497.3	.	62.9	174.36	NONE	LEFT	9.61	52	1377	.	[]
ouyangchuchu	normal	pretest	exercise	23	2	leftdot.PNG	29	left	experiment	336	1367	1	[]	[ 1]	336	1	.	1	1	CrossArea	25600	1	Fixation: 1031 ms	1	1.14	CrossArea	595	0	0	336	1	1	1031	.	SPAN_NONE	1030.3	.	61.65	533.7	.	63.2	6.45	BEFORE	RIGHT	4.65	516	2132	.	[]
ouyangchuchu	normal	pretest	exercise	26	2	rightdot.PNG	67	right	experiment	359	1389	1	[]	[ 1]	359	1	.	1	1	CrossArea	25600	1	Fixation: 1030 ms	1	0.67	CrossArea	500	0	0	359	1	1	1030	.	SPAN_NONE	973.3	.	61.5	500.2	.	62.9	179.19	NONE	LEFT	6.61	286	1723	.	[]
ouyangchuchu	normal	pretest	exercise	28	2	leftdot.PNG	28	left	experiment	287	1324	1	[]	[ 1]	287	1	.	1	1	CrossArea	25600	1	Fixation: 1037 ms	1	0.85	CrossArea	614	0	0	287	1	1	1037	.	SPAN_NONE	997.9	.	61.9	577.5	.	63.6	6.62	BEFORE	RIGHT	8.93	248	1632	.	[]
ouyangchuchu	normal	pretest	exercise	29	2	rightdot.PNG	56	right	experiment	329	1368	1	[]	[ 1]	329	1	.	1	1	CrossArea	25600	1	Fixation: 1039 ms	1	0.83	CrossArea	513	0	0	329	1	1	1039	.	SPAN_NONE	1008.5	.	61.8	557.3	.	63.5	171.16	NONE	LEFT	7.89	178	1662	.	[]
ouyangchuchu	normal	pretest	exercise	75	2	rightdot.PNG	50	right	experiment	254	1279	1	[]	[ 1]	476	2	.	1	1	CrossArea	25600	1	Fixation: 1025 ms	1	1.01	CrossArea	529	0	0	254	1	1	1025	.	SPAN_NONE	1015.8	.	61.85	569.5	.	63.55	-178.18	NONE	LEFT	8.3	54	1405	.	[]
ouyangchuchu	normal	pretest	exercise	12	2	leftdot.PNG	37	left	experiment	296	1334	1	[]	[ 1]	296	1	.	1	1	CrossArea	25600	1	Fixation: 1038 ms	1	0.81	CrossArea	688	0	0	296	1	1	1038	.	SPAN_NONE	1002.5	.	61.85	567.3	.	63.5	0.74	NONE	RIGHT	7.89	256	1645	.	[]
ouyangchuchu	normal	pretest	exercise	14	2	rightdot.PNG	58	right	experiment	269	1306	1	[]	[ 1]	269	1	.	1	1	CrossArea	25600	1	Fixation: 1037 ms	1	0.23	CrossArea	583	0	0	269	1	1	1037	.	SPAN_NONE	960.5	.	61.65	554.6	.	63.15	173.05	NONE	LEFT	8.42	53	1437	.	[]
ouyangchuchu	normal	pretest	exercise	15	2	leftdot.PNG	39	left	experiment	251	1292	1	[]	[ 1]	251	1	.	1	1	CrossArea	25600	1	Fixation: 1041 ms	1	1.13	CrossArea	666	0	0	251	1	1	1041	.	SPAN_NONE	977.6	.	62	609.6	.	63.9	29.45	BOTH	RIGHT	4.65	251	1902	.	[]
ouyangchuchu	normal	pretest	exercise	16	2	leftdot.PNG	31	left	experiment	324	1365	1	[]	[ 1]	324	1	.	1	1	CrossArea	25600	1	Fixation: 1041 ms	1	0.31	CrossArea	550	0	0	324	1	1	1041	.	SPAN_NONE	977.6	.	61.75	531.5	.	63.35	2.56	BOTH	RIGHT	4.46	41	2524	.	[]
ouyangchuchu	normal	pretest	exercise	17	2	rightdot.PNG	65	right	experiment	395	1428	1	[]	[ 1]	395	1	.	1	1	CrossArea	25600	1	Fixation: 1033 ms	1	0.92	CrossArea	687	0	0	395	1	1	1033	.	SPAN_NONE	1017.2	.	61.7	540.3	.	63.2	173.58	NONE	LEFT	10.56	726	2207	.	[]
ouyangchuchu	normal	pretest	exercise	71	2	rightdot.PNG	69	right	experiment	325	1357	1	[]	[ 1]	325	1	.	1	1	CrossArea	25600	1	Fixation: 1032 ms	1	0.38	CrossArea	466	0	0	325	1	1	1032	.	SPAN_NONE	981	.	61.6	529.2	.	63.1	177.38	NONE	LEFT	5.28	84	1545	.	[]
ouyangchuchu	normal	pretest	exercise	73	2	leftdot.PNG	27	left	experiment	291	1325	1	[]	[ 1]	291	1	.	1	1	CrossArea	25600	1	Fixation: 1034 ms	1	0.61	CrossArea	460	0	0	291	1	1	1034	.	SPAN_NONE	994.4	.	61.65	524.3	.	63.15	8.64	NONE	RIGHT	7.22	622	2005	.	[]
ouyangchuchu	normal	pretest	exercise	69	2	leftdot.PNG	22	left	experiment	292	1333	1	[]	[ 1]	292	1	.	1	1	CrossArea	25600	1	Fixation: 1041 ms	1	0.61	CrossArea	406	0	0	292	1	1	1041	.	SPAN_NONE	997.3	.	61.75	545.8	.	63.35	10.81	NONE	RIGHT	4.57	273	1664	.	[]
ouyangchuchu	normal	pretest	exercise	70	2	leftdot.PNG	32	left	experiment	275	1311	1	[]	[ 1]	275	1	.	1	1	CrossArea	25600	1	Fixation: 1036 ms	1	0.58	CrossArea	405	0	0	275	1	1	1036	.	SPAN_NONE	951.5	.	61.55	504.7	.	62.85	11.05	NONE	RIGHT	5.58	200	1561	.	[]
ouyangchuchu	normal	pretest	exercise	74	2	rightdot.PNG	72	right	experiment	334	1367	1	[]	[ 1]	334	1	.	1	1	CrossArea	25600	1	Fixation: 1033 ms	1	0.72	CrossArea	489	0	0	334	1	1	1033	.	SPAN_NONE	1004.2	.	61.7	535.8	.	63.3	179.1	NONE	LEFT	8.02	124	1548	.	[]
caixinchen	normal	pretest	exercise	58	2	rightdot.PNG	65	right	experiment	165	1202	1	[]	[ 1]	165	1	.	1	1	CrossArea	25600	1	Fixation: 1037 ms	1	0.81	CrossArea	970	0	0	165	1	1	1037	.	SPAN_NONE	964.5	.	61.95	592	.	63.7	-172.66	NONE	LEFT	10.17	1240	2535	.	[]
caixinchen	normal	pretest	exercise	59	2	leftdot.PNG	28	left	experiment	261	1295	1	[]	[ 1]	261	1	.	1	1	CrossArea	25600	1	Fixation: 1034 ms	1	1.12	CrossArea	1000	0	0	261	1	1	1034	.	SPAN_NONE	973.1	.	62.05	611.4	.	63.95	-2.37	NONE	RIGHT	9.85	264	1637	.	[]
caixinchen	normal	pretest	exercise	60	2	rightdot.PNG	58	right	experiment	150	1182	1	[]	[ 1]	150	1	.	1	1	CrossArea	25600	1	Fixation: 1032 ms	1	0.79	CrossArea	979	0	0	150	1	1	1032	.	SPAN_NONE	990.8	.	61.9	580	.	63.7	-171.44	NONE	LEFT	10.27	1267	2530	.	[]
caixinchen	normal	pretest	exercise	57	2	rightdot.PNG	55	right	experiment	212	1245	1	[]	[ 1]	212	1	.	1	1	CrossArea	25600	1	Fixation: 1033 ms	1	0.76	CrossArea	871	0	0	212	1	1	1033	.	SPAN_NONE	960.2	.	61.8	589.5	.	63.5	-168.91	NONE	LEFT	11.23	1206	2531	.	[]
caixinchen	normal	pretest	exercise	72	2	rightdot.PNG	61	right	experiment	237	1265	1	[]	[ 1]	237	1	.	1	1	CrossArea	25600	1	Fixation: 1028 ms	1	0.91	CrossArea	980	0	0	237	1	1	1028	.	SPAN_NONE	915.3	.	61.85	577.1	.	63.6	-169.23	NONE	LEFT	12.29	228	1556	.	[]
caixinchen	normal	pretest	exercise	73	2	rightdot.PNG	74	right	experiment	207	1235	1	[]	[ 1]	207	1	.	1	1	CrossArea	25600	1	Fixation: 1028 ms	1	1.1	CrossArea	920	0	0	207	1	1	1028	.	SPAN_NONE	950.7	.	62	610.6	.	63.8	-171.78	NONE	LEFT	10.96	1214	2527	.	[]
caixinchen	normal	pretest	exercise	74	2	leftdot.PNG	23	left	experiment	220	1258	1	[]	[ 1]	220	1	.	1	1	CrossArea	25600	1	Fixation: 1038 ms	1	1.14	CrossArea	998	0	0	220	1	1	1038	.	SPAN_NONE	940.9	.	62.1	611.6	.	64	-2.52	NONE	RIGHT	9.58	155	1479	.	[]
caixinchen	normal	pretest	exercise	71	2	leftdot.PNG	36	left	experiment	177	1204	1	[]	[ 1]	177	1	.	1	1	CrossArea	25600	1	Fixation: 1027 ms	1	0.99	CrossArea	966	0	0	177	1	1	1027	.	SPAN_NONE	953.3	.	61.95	603.8	.	63.75	-4.78	NONE	RIGHT	10.88	284	1537	.	[]
caixinchen	normal	pretest	exercise	6	2	rightdot.PNG	68	right	experiment	326	1353	1	[]	[ 1]	326	1	.	1	1	CrossArea	25600	1	Fixation: 1027 ms	1	1.06	CrossArea	713	0	0	326	1	1	1027	.	SPAN_NONE	893.6	.	61.75	525	.	63.4	-173.21	NONE	LEFT	14.05	1092	2525	.	[]
caixinchen	normal	pretest	exercise	7	2	rightdot.PNG	53	right	experiment	190	1294	2	[]	[ 1]	249	2	.	1	1	CrossArea	25600	1	Fixation: 1104 ms	1	1.35	CrossArea	781	0	0	249	2	2	1104	.	SPAN_NONE	910.2	.	62.1	611.8	.	64	-174.2	NONE	LEFT	12.65	1156	2537	.	[]
caixinchen	normal	pretest	exercise	12	2	leftdot.PNG	19	left	experiment	243	1275	1	[]	[ 1]	243	1	.	1	1	CrossArea	25600	1	Fixation: 1032 ms	1	1.26	CrossArea	654	0	0	243	1	1	1032	.	SPAN_NONE	889.5	.	62	580.8	.	63.8	-3.29	BEFORE	RIGHT	16.77	1124	2530	.	[]
caixinchen	normal	pretest	exercise	15	2	rightdot.PNG	69	right	experiment	352	1382	1	[]	[ 1]	352	1	.	1	1	CrossArea	25600	1	Fixation: 1030 ms	1	1.18	CrossArea	673	0	0	352	1	1	1030	.	SPAN_NONE	886.4	.	61.85	550.2	.	63.55	-171.83	NONE	LEFT	5.75	468	1910	.	[]
caixinchen	normal	pretest	exercise	21	2	rightdot.PNG	62	right	experiment	145	1171	1	[]	[ 1]	145	1	.	1	1	CrossArea	25600	1	Fixation: 1026 ms	1	0.99	CrossArea	795	0	0	145	1	1	1026	.	SPAN_NONE	968.3	.	62	603.1	.	63.95	176.23	NONE	LEFT	12.94	1281	2524	.	[]
caixinchen	normal	pretest	exercise	28	2	rightdot.PNG	67	right	experiment	315	1355	1	[]	[ 1]	315	1	.	1	1	CrossArea	25600	1	Fixation: 1040 ms	1	1.24	CrossArea	923	0	0	315	1	1	1040	.	SPAN_NONE	968.8	.	62	619.8	.	63.9	-171.66	NONE	LEFT	7.67	1130	2539	.	[]
caixinchen	normal	pretest	exercise	29	2	leftdot.PNG	10	left	experiment	290	1318	1	[]	[ 1]	290	1	.	1	1	CrossArea	25600	1	Fixation: 1028 ms	1	1.11	CrossArea	944	0	0	290	1	1	1028	.	SPAN_NONE	954.1	.	62	611.5	.	63.9	-10.8	NONE	RIGHT	13.45	24	1402	.	[]
caixinchen	normal	pretest	exercise	37	2	leftdot.PNG	12	left	experiment	197	1225	1	[]	[ 1]	197	1	.	1	1	CrossArea	25600	1	Fixation: 1028 ms	1	1	CrossArea	1000	0	0	197	1	1	1028	.	SPAN_NONE	981	.	62.1	601.9	.	64.1	-11.38	NONE	RIGHT	11.13	420	1697	.	[]
caixinchen	normal	pretest	exercise	38	2	rightdot.PNG	63	right	experiment	294	1326	1	[]	[ 1]	294	1	.	1	1	CrossArea	25600	1	Fixation: 1032 ms	1	0.65	CrossArea	888	0	0	294	1	1	1032	.	SPAN_NONE	954.7	.	61.8	581.4	.	63.5	-171.21	NONE	LEFT	10.81	1141	2530	.	[]
caixinchen	normal	pretest	exercise	39	2	rightdot.PNG	51	right	experiment	176	1204	1	[]	[ 1]	176	1	.	1	1	CrossArea	25600	1	Fixation: 1028 ms	1	1.06	CrossArea	931	0	0	176	1	1	1028	.	SPAN_NONE	983.8	.	61.95	604.2	.	63.75	-175.13	NONE	LEFT	11.49	321	1600	.	[]
caixinchen	normal	pretest	exercise	43	2	leftdot.PNG	35	left	experiment	230	1256	1	[]	[ 1]	230	1	.	1	1	CrossArea	25600	1	Fixation: 1026 ms	1	1.16	CrossArea	893	0	0	230	1	1	1026	.	SPAN_NONE	975.5	.	62.1	614	.	64.15	-12.24	NONE	RIGHT	10.34	191	1509	.	[]
caixinchen	normal	pretest	exercise	47	2	leftdot.PNG	7	left	experiment	204	1240	1	[]	[ 1]	204	1	.	1	1	CrossArea	25600	1	Fixation: 1036 ms	1	0.52	CrossArea	967	0	0	204	1	1	1036	.	SPAN_NONE	948.3	.	61.7	571	.	63.3	0.81	NONE	RIGHT	10.44	529	1817	.	[]
caixinchen	normal	pretest	exercise	50	2	rightdot.PNG	57	right	experiment	198	1230	1	[]	[ 1]	198	1	.	1	1	CrossArea	25600	1	Fixation: 1032 ms	1	1.31	CrossArea	962	0	0	198	1	1	1032	.	SPAN_NONE	993.3	.	62.05	618.2	.	63.95	-176.57	NONE	LEFT	12.31	321	1628	.	[]
caixinchen	normal	pretest	exercise	53	2	leftdot.PNG	15	left	experiment	181	1217	1	[]	[ 1]	181	1	.	1	1	CrossArea	25600	1	Fixation: 1036 ms	1	0.54	CrossArea	970	0	0	181	1	1	1036	.	SPAN_NONE	972.2	.	61.85	572.9	.	63.6	-6.11	NONE	RIGHT	11.24	839	2119	.	[]
caixinchen	normal	pretest	exercise	54	2	rightdot.PNG	44	right	experiment	213	1248	1	[]	[ 1]	213	1	.	1	1	CrossArea	25600	1	Fixation: 1035 ms	1	0.66	CrossArea	871	0	0	213	1	1	1035	.	SPAN_NONE	934.7	.	61.85	574.3	.	63.65	-164.81	NONE	LEFT	10.19	1227	2534	.	[]
dulin	normal	pretest	exercise	16	2	rightdot.PNG	66	right	experiment	260	1292	1	[]	[ 1]	260	1	.	1	1	CrossArea	25600	1	Fixation: 1032 ms	1	1.12	CrossArea	774	0	0	260	1	1	1032	.	SPAN_NONE	928.2	.	61.55	476.5	.	63	-173.71	NONE	LEFT	8.41	1195	2531	.	[]
dulin	normal	pretest	exercise	15	2	rightdot.PNG	56	right	experiment	186	1216	1	[]	[ 1]	186	1	.	1	1	CrossArea	25600	1	Fixation: 1030 ms	1	0.58	CrossArea	748	0	0	186	1	1	1030	.	SPAN_NONE	923.9	.	61.7	542.1	.	63.25	-178.91	BEFORE	LEFT	7.68	550	1910	.	[]
dulin	normal	pretest	exercise	35	2	rightdot.PNG	53	right	experiment	349	1389	1	[]	[ 1]	349	1	.	1	1	CrossArea	25600	1	Fixation: 1040 ms	1	0.64	CrossArea	829	0	0	349	1	1	1040	.	SPAN_NONE	954.8	.	61.65	499.7	.	63.15	-175.45	NONE	LEFT	7.75	250	1688	.	[]
dulin	normal	pretest	exercise	19	2	rightdot.PNG	45	right	experiment	202	1241	1	[]	[ 1]	202	1	.	1	1	CrossArea	25600	1	Fixation: 1039 ms	1	0.39	CrossArea	939	0	0	202	1	1	1039	.	SPAN_NONE	970	.	61.65	517.4	.	63.15	-172.72	BEFORE	LEFT	8.47	1038	2467	.	[]
dulin	normal	pretest	exercise	22	2	leftdot.PNG	17	left	experiment	133	1305	2	[]	[ 1]	243	2	.	1	1	CrossArea	25600	1	Fixation: 1172 ms	1	0.27	CrossArea	920	0	0	243	2	2	1172	.	SPAN_NONE	965.9	.	61.65	524	.	63.2	-5.87	NONE	RIGHT	4.93	1152	2503	.	[]
dulin	normal	pretest	exercise	37	2	leftdot.PNG	22	left	experiment	238	1274	1	[]	[ 1]	238	1	.	1	1	CrossArea	25600	1	Fixation: 1036 ms	1	0.34	CrossArea	829	0	0	238	1	1	1036	.	SPAN_NONE	939.2	.	61.7	535.1	.	63.2	-6.43	NONE	RIGHT	10.28	231	1593	.	[]
dulin	normal	pretest	exercise	17	2	leftdot.PNG	24	left	experiment	241	1269	1	[]	[ 1]	241	1	.	1	1	CrossArea	25600	1	Fixation: 1028 ms	1	0.32	CrossArea	782	0	0	241	1	1	1028	.	SPAN_NONE	953.2	.	61.6	520.6	.	63.05	-0.87	NONE	RIGHT	6.44	398	1711	.	[]
dulin	normal	pretest	exercise	33	2	leftdot.PNG	26	left	experiment	246	1286	1	[]	[ 1]	246	1	.	1	1	CrossArea	25600	1	Fixation: 1040 ms	1	0.98	CrossArea	817	0	0	246	1	1	1040	.	SPAN_NONE	955.2	.	61.45	477.7	.	62.75	-8.7	NONE	RIGHT	10.54	1165	2539	.	[]
dulin	normal	pretest	exercise	34	2	rightdot.PNG	54	right	experiment	258	1285	1	[]	[ 1]	258	1	.	1	1	CrossArea	25600	1	Fixation: 1027 ms	1	0.62	CrossArea	807	0	0	258	1	1	1027	.	SPAN_NONE	959.1	.	61.55	500.2	.	62.95	-173.82	NONE	LEFT	12.55	183	1546	.	[]
dulin	normal	pretest	exercise	14	2	leftdot.PNG	9	left	experiment	226	1256	1	[]	[ 1]	226	1	.	1	1	CrossArea	25600	1	Fixation: 1030 ms	1	0.08	CrossArea	779	0	0	226	1	1	1030	.	SPAN_NONE	955.2	.	61.7	539.5	.	63.3	-2.62	NONE	RIGHT	9.71	219	1534	.	[]
dulin	normal	pretest	exercise	32	2	rightdot.PNG	43	right	experiment	219	1260	1	[]	[ 1]	219	1	.	1	1	CrossArea	25600	1	Fixation: 1041 ms	1	0.42	CrossArea	731	0	0	219	1	1	1041	.	SPAN_NONE	955.8	.	61.6	513.7	.	63.05	-176.19	NONE	LEFT	7.92	842	2155	.	[]
dulin	normal	pretest	exercise	39	2	leftdot.PNG	40	left	experiment	271	1304	1	[]	[ 1]	271	1	.	1	1	CrossArea	25600	1	Fixation: 1033 ms	1	0.18	CrossArea	823	0	0	271	1	1	1033	.	SPAN_NONE	961.5	.	61.75	551.7	.	63.35	-13	NONE	RIGHT	10.27	36	1414	.	[]
dulin	normal	pretest	exercise	40	2	rightdot.PNG	64	right	experiment	251	1291	1	[]	[ 1]	251	1	.	1	1	CrossArea	25600	1	Fixation: 1040 ms	1	1.03	CrossArea	772	0	0	251	1	1	1040	.	SPAN_NONE	922.9	.	61.45	485.6	.	62.75	-174.47	NONE	LEFT	8.17	96	1441	.	[]
dulin	normal	pretest	exercise	41	2	rightdot.PNG	48	right	experiment	169	1209	1	[]	[ 1]	169	1	.	1	1	CrossArea	25600	1	Fixation: 1040 ms	1	0.65	CrossArea	775	0	0	169	1	1	1040	.	SPAN_NONE	986.9	.	61.6	508.9	.	63	-174.33	NONE	LEFT	9.95	250	1515	.	[]
dulin	normal	pretest	exercise	74	2	leftdot.PNG	38	left	experiment	301	1339	1	[]	[ 1]	301	1	.	1	1	CrossArea	25600	1	Fixation: 1038 ms	1	0.89	CrossArea	681	0	0	301	1	1	1038	.	SPAN_NONE	912.6	.	61.55	509.8	.	62.9	-5.05	NONE	RIGHT	13.62	71	1490	.	[]
dulin	normal	pretest	exercise	27	2	rightdot.PNG	68	right	experiment	251	1341	2	[]	[ 1]	258	2	.	1	1	CrossArea	25600	1	Fixation: 1090 ms	1	0.19	CrossArea	838	0	0	258	2	2	1090	.	SPAN_NONE	967.5	.	61.65	530.2	.	63.2	-176.53	NONE	LEFT	12.86	238	1681	.	[]
dulin	normal	pretest	exercise	28	2	rightdot.PNG	75	right	experiment	247	1284	1	[]	[ 1]	247	1	.	1	1	CrossArea	25600	1	Fixation: 1037 ms	1	0.27	CrossArea	871	0	0	247	1	1	1037	.	SPAN_NONE	947.1	.	61.65	529.1	.	63.15	-177.67	NONE	LEFT	8.59	622	1952	.	[]
dulin	normal	pretest	exercise	29	2	leftdot.PNG	31	left	experiment	227	1264	1	[]	[ 1]	227	1	.	1	1	CrossArea	25600	1	Fixation: 1037 ms	1	0.3	CrossArea	804	0	0	227	1	1	1037	.	SPAN_NONE	942	.	61.75	536.2	.	63.35	-10.99	NONE	RIGHT	7.14	1227	2536	.	[]
dulin	normal	pretest	exercise	26	2	leftdot.PNG	35	left	experiment	93	1162	1	[]	[ 1]	93	1	.	1	1	CrossArea	25600	1	Fixation: 1069 ms	1	0.13	CrossArea	879	0	0	93	1	1	1069	.	SPAN_NONE	953.7	.	61.65	534.3	.	63.15	-9.52	NONE	RIGHT	8.87	342	1659	.	[]
dulin	normal	pretest	exercise	49	2	leftdot.PNG	18	left	experiment	350	1378	1	[]	[ 1]	350	1	.	1	1	CrossArea	25600	1	Fixation: 1028 ms	1	0.42	CrossArea	744	0	0	350	1	1	1028	.	SPAN_NONE	952.8	.	61.55	514.5	.	63.05	-5.46	NONE	RIGHT	8.99	473	1919	.	[]
dulin	normal	pretest	exercise	50	2	rightdot.PNG	62	right	experiment	126	1374	2	[]	[ 1]	332	2	.	1	1	CrossArea	25600	1	Fixation: 1248 ms	1	0.13	CrossArea	880	0	0	332	2	2	1248	.	SPAN_NONE	965.6	.	61.65	533.6	.	63.2	-175.14	NONE	LEFT	12.72	48	1528	.	[]
dulin	normal	pretest	exercise	51	2	rightdot.PNG	70	right	experiment	193	1218	1	[]	[ 1]	193	1	.	1	1	CrossArea	25600	1	Fixation: 1025 ms	1	0.42	CrossArea	997	0	0	193	1	1	1025	.	SPAN_NONE	978.7	.	61.6	520.8	.	63.1	-174.98	BEFORE	LEFT	10.53	197	1665	.	[]
dulin	normal	pretest	exercise	52	2	leftdot.PNG	39	left	experiment	291	1330	1	[]	[ 1]	291	1	.	1	1	CrossArea	25600	1	Fixation: 1039 ms	1	0.23	CrossArea	843	0	0	291	1	1	1039	.	SPAN_NONE	954.4	.	61.65	526.4	.	63.15	-5.04	NONE	RIGHT	6.98	421	1799	.	[]
dulin	normal	pretest	exercise	53	2	rightdot.PNG	51	right	experiment	318	1348	1	[]	[ 1]	318	1	.	1	1	CrossArea	25600	1	Fixation: 1030 ms	1	0.68	CrossArea	905	0	0	318	1	1	1030	.	SPAN_NONE	967.8	.	61.6	497.9	.	63	-176.27	NONE	LEFT	9.73	1124	2529	.	[]
dulin	normal	pretest	exercise	75	2	leftdot.PNG	30	left	experiment	248	1282	1	[]	[ 1]	248	1	.	1	1	CrossArea	25600	1	Fixation: 1034 ms	1	0.51	CrossArea	894	0	0	248	1	1	1034	.	SPAN_NONE	989	.	61.65	525.3	.	63.15	0.84	NONE	RIGHT	9.44	238	1586	.	[]
dulin	normal	pretest	exercise	54	2	leftdot.PNG	20	left	experiment	220	1248	1	[]	[ 1]	220	1	.	1	1	CrossArea	25600	1	Fixation: 1028 ms	1	0.81	CrossArea	863	0	0	220	1	1	1028	.	SPAN_NONE	973.1	.	61.55	490.3	.	62.9	-5.46	NONE	RIGHT	8.99	400	1785	.	[]
dulin	normal	pretest	exercise	55	2	rightdot.PNG	60	right	experiment	310	1351	1	[]	[ 1]	310	1	.	1	1	CrossArea	25600	1	Fixation: 1041 ms	1	0.71	CrossArea	738	0	0	310	1	1	1041	.	SPAN_NONE	965.5	.	61.55	495	.	62.95	-174.35	NONE	LEFT	9.9	617	2026	.	[]
dulin	normal	pretest	exercise	42	2	leftdot.PNG	32	left	experiment	260	1297	1	[]	[ 1]	260	1	.	1	1	CrossArea	25600	1	Fixation: 1037 ms	1	0.73	CrossArea	781	0	0	260	1	1	1037	.	SPAN_NONE	998.7	.	61.65	515.2	.	63.1	-1.35	NONE	RIGHT	5.55	69	1415	.	[]
dulin	normal	pretest	exercise	44	2	rightdot.PNG	69	right	experiment	216	1247	1	[]	[ 1]	216	1	.	1	1	CrossArea	25600	1	Fixation: 1031 ms	1	0.38	CrossArea	747	0	0	216	1	1	1031	.	SPAN_NONE	961.3	.	61.6	515.6	.	63.05	-173.96	NONE	LEFT	13.07	30	1381	.	[]
dulin	normal	pretest	exercise	47	2	rightdot.PNG	67	right	experiment	266	1303	1	[]	[ 1]	266	1	.	1	1	CrossArea	25600	1	Fixation: 1037 ms	1	1.15	CrossArea	846	0	0	266	1	1	1037	.	SPAN_NONE	1003.4	.	61.45	482.2	.	62.75	-173.94	NONE	LEFT	5.34	78	1423	.	[]
dulin	normal	pretest	exercise	48	2	rightdot.PNG	63	right	experiment	312	1341	1	[]	[ 1]	312	1	.	1	1	CrossArea	25600	1	Fixation: 1029 ms	1	0.48	CrossArea	726	0	0	312	1	1	1029	.	SPAN_NONE	959.7	.	61.5	509.1	.	62.9	-172.32	NONE	LEFT	9.89	459	1850	.	[]
dulin	normal	pretest	exercise	31	2	rightdot.PNG	61	right	experiment	254	1280	1	[]	[ 1]	254	1	.	1	1	CrossArea	25600	1	Fixation: 1026 ms	1	0.5	CrossArea	735	0	0	254	1	1	1026	.	SPAN_NONE	945.1	.	61.6	511.9	.	63.1	-170.91	NONE	LEFT	14.68	132	1493	.	[]
dulin	normal	pretest	exercise	65	2	leftdot.PNG	15	left	experiment	249	1280	1	[]	[ 1]	249	1	.	1	1	CrossArea	25600	1	Fixation: 1031 ms	1	1.16	CrossArea	675	0	0	249	1	1	1031	.	SPAN_NONE	978.8	.	61.45	468.6	.	62.75	-11.5	NONE	RIGHT	13.03	220	1573	.	[]
dulin	normal	pretest	exercise	67	2	rightdot.PNG	50	right	experiment	234	1262	1	[]	[ 1]	234	1	.	1	1	CrossArea	25600	1	Fixation: 1028 ms	1	0.14	CrossArea	914	0	0	234	1	1	1028	.	SPAN_NONE	964.8	.	61.75	547.7	.	63.4	179.14	NONE	LEFT	10.14	255	1577	.	[]
dulin	normal	pretest	exercise	68	2	leftdot.PNG	7	left	experiment	285	1319	1	[]	[ 1]	285	1	.	1	1	CrossArea	25600	1	Fixation: 1034 ms	1	0.4	CrossArea	765	0	0	285	1	1	1034	.	SPAN_NONE	959.9	.	61.6	514.5	.	63.1	-2.33	NONE	RIGHT	9.67	471	1854	.	[]
dulin	normal	pretest	exercise	69	2	leftdot.PNG	33	left	experiment	244	1284	1	[]	[ 1]	244	1	.	1	1	CrossArea	25600	1	Fixation: 1040 ms	1	1.16	CrossArea	857	0	0	244	1	1	1040	.	SPAN_NONE	977.3	.	61.45	468.2	.	62.7	-8.2	NONE	RIGHT	11.18	1194	2540	.	[]
dulin	normal	pretest	exercise	72	2	leftdot.PNG	14	left	experiment	125	1271	2	[]	[ 1]	236	2	.	1	1	CrossArea	25600	1	Fixation: 1146 ms	1	0.69	CrossArea	775	0	0	236	2	2	1146	.	SPAN_NONE	971.3	.	61.5	497.2	.	62.9	-5.71	NONE	RIGHT	10.99	1185	2527	.	[]
dulin	normal	pretest	exercise	13	2	rightdot.PNG	44	right	experiment	217	1249	1	[]	[ 1]	217	1	.	1	1	CrossArea	25600	1	Fixation: 1032 ms	1	0.6	CrossArea	716	0	0	217	1	1	1032	.	SPAN_NONE	929.1	.	61.9	518.1	.	63.65	-178.53	BEFORE	LEFT	8.46	937	2360	.	[]
dulin	normal	pretest	exercise	58	2	rightdot.PNG	47	right	experiment	210	1235	1	[]	[ 1]	210	1	.	1	1	CrossArea	25600	1	Fixation: 1025 ms	1	0.85	CrossArea	1009	0	0	210	1	1	1025	.	SPAN_NONE	998.5	.	61.55	501.5	.	63	-170.2	BEFORE	LEFT	11.54	316	1782	.	[]
dulin	normal	pretest	exercise	59	2	leftdot.PNG	12	left	experiment	249	1287	1	[]	[ 1]	249	1	.	1	1	CrossArea	25600	1	Fixation: 1038 ms	1	0.32	CrossArea	837	0	0	249	1	1	1038	.	SPAN_NONE	953.9	.	61.65	520.6	.	63.15	3.28	NONE	RIGHT	5.09	317	1642	.	[]
dulin	normal	pretest	exercise	60	2	rightdot.PNG	72	right	experiment	186	1225	1	[]	[ 1]	186	1	.	1	1	CrossArea	25600	1	Fixation: 1039 ms	1	0.44	CrossArea	858	0	0	186	1	1	1039	.	SPAN_NONE	945.8	.	61.6	516.2	.	63.05	-172.57	NONE	LEFT	8.52	434	1711	.	[]
dulin	normal	pretest	exercise	57	2	leftdot.PNG	19	left	experiment	395	1430	1	[]	[ 1]	395	1	.	1	1	CrossArea	25600	1	Fixation: 1035 ms	1	0.65	CrossArea	844	0	0	395	1	1	1035	.	SPAN_NONE	964.8	.	61.6	498.9	.	63	-3.97	NONE	RIGHT	10.23	1039	2533	.	[]
dulin	normal	pretest	exercise	9	2	leftdot.PNG	34	left	experiment	314	1353	1	[]	[ 1]	314	1	.	1	1	CrossArea	25600	1	Fixation: 1039 ms	1	0.43	CrossArea	805	0	0	314	1	1	1039	.	SPAN_NONE	933.3	.	61.7	544	.	63.25	0.83	NONE	RIGHT	7.35	742	2142	.	[]
dulin	normal	pretest	exercise	10	2	rightdot.PNG	41	right	experiment	301	1332	1	[]	[ 1]	301	1	.	1	1	CrossArea	25600	1	Fixation: 1031 ms	1	0.66	CrossArea	721	0	0	301	1	1	1031	.	SPAN_NONE	919.6	.	61.7	533.5	.	63.2	-179.26	NONE	LEFT	7.3	1156	2529	.	[]
dulin	normal	pretest	exercise	11	2	leftdot.PNG	25	left	experiment	287	1314	1	[]	[ 1]	287	1	.	1	1	CrossArea	25600	1	Fixation: 1027 ms	1	0.57	CrossArea	699	0	0	287	1	1	1027	.	SPAN_NONE	924.7	.	61.7	536.2	.	63.25	-4.88	NONE	RIGHT	8.5	1159	2525	.	[]
dulin	normal	pretest	exercise	62	2	leftdot.PNG	10	left	experiment	280	1321	1	[]	[ 1]	280	1	.	1	1	CrossArea	25600	1	Fixation: 1041 ms	1	0.41	CrossArea	802	0	0	280	1	1	1041	.	SPAN_NONE	976.7	.	61.65	520.2	.	63.1	-1.23	NONE	RIGHT	5.83	197	1566	.	[]
dulin	normal	pretest	exercise	61	2	rightdot.PNG	52	right	experiment	252	1282	1	[]	[ 1]	252	1	.	1	1	CrossArea	25600	1	Fixation: 1030 ms	1	1.18	CrossArea	780	0	0	252	1	1	1030	.	SPAN_NONE	1010	.	61.55	484.8	.	62.9	-171.36	NONE	LEFT	10.77	276	1617	.	[]
dulin	normal	pretest	exercise	6	2	leftdot.PNG	37	left	experiment	232	1268	1	[]	[ 1]	232	1	.	1	1	CrossArea	25600	1	Fixation: 1036 ms	1	0.12	CrossArea	880	0	0	232	1	1	1036	.	SPAN_NONE	958.7	.	61.65	532.4	.	63.2	-7.38	NONE	RIGHT	10.88	1203	2535	.	[]
dulin	normal	pretest	exercise	7	2	leftdot.PNG	16	left	experiment	243	1277	1	[]	[ 1]	243	1	.	1	1	CrossArea	25600	1	Fixation: 1034 ms	1	0.37	CrossArea	821	0	0	243	1	1	1034	.	SPAN_NONE	959.8	.	61.6	516.1	.	63.05	-6.27	NONE	RIGHT	11.5	338	1676	.	[]
dulin	normal	pretest	exercise	12	2	rightdot.PNG	55	right	experiment	258	1288	1	[]	[ 1]	258	1	.	1	1	CrossArea	25600	1	Fixation: 1030 ms	1	0.73	CrossArea	801	0	0	258	1	1	1030	.	SPAN_NONE	918.7	.	61.65	520.2	.	63.15	-173.13	NONE	LEFT	9.27	345	1687	.	[]
chenjingrong	normal	pretest	exercise	24	2	rightdot.PNG	53	right	experiment	221	1256	1	[]	[ 1]	221	1	.	1	1	CrossArea	25600	1	Fixation: 1035 ms	1	0.1	CrossArea	381	0	0	221	1	1	1035	.	SPAN_NONE	954	.	61.75	540.5	.	63.35	179.64	NONE	LEFT	11.12	223	1533	.	[]
chenjingrong	normal	pretest	exercise	21	2	leftdot.PNG	13	left	experiment	179	1211	1	[]	[ 1]	179	1	.	1	1	CrossArea	25600	1	Fixation: 1032 ms	1	0.22	CrossArea	339	0	0	179	1	1	1032	.	SPAN_NONE	962.4	.	61.75	553.7	.	63.35	4.8	NONE	RIGHT	10.39	1265	2530	.	[]
chenjingrong	normal	pretest	exercise	27	2	leftdot.PNG	15	left	experiment	233	1259	1	[]	[ 1]	233	1	.	1	1	CrossArea	25600	1	Fixation: 1026 ms	1	0.42	CrossArea	324	0	0	233	1	1	1026	.	SPAN_NONE	970.6	.	61.85	564.2	.	63.5	5.55	NONE	RIGHT	10.21	1208	2525	.	[]
chenjingrong	normal	pretest	exercise	28	2	rightdot.PNG	69	right	experiment	162	1188	1	[]	[ 1]	162	1	.	1	1	CrossArea	25600	1	Fixation: 1026 ms	1	0.24	CrossArea	365	0	0	162	1	1	1026	.	SPAN_NONE	960.2	.	61.65	555.1	.	63.2	177.19	NONE	LEFT	7.42	231	1525	.	[]
chenjingrong	normal	pretest	exercise	26	2	leftdot.PNG	9	left	experiment	245	1277	1	[]	[ 1]	245	1	.	1	1	CrossArea	25600	1	Fixation: 1032 ms	1	0.03	CrossArea	344	0	0	245	1	1	1032	.	SPAN_NONE	961.4	.	61.7	541.7	.	63.3	0.31	NONE	RIGHT	8.47	388	1710	.	[]
chenjingrong	normal	pretest	exercise	35	2	rightdot.PNG	72	right	experiment	214	1250	1	[]	[ 1]	214	1	.	1	1	CrossArea	25600	1	Fixation: 1036 ms	1	0.29	CrossArea	490	0	0	214	1	1	1036	.	SPAN_NONE	963.8	.	61.7	522	.	63.25	-176.77	NONE	LEFT	9.52	1226	2536	.	[]
chenjingrong	normal	pretest	exercise	22	2	rightdot.PNG	71	right	experiment	303	1338	1	[]	[ 1]	303	1	.	1	1	CrossArea	25600	1	Fixation: 1035 ms	1	0.23	CrossArea	376	0	0	303	1	1	1035	.	SPAN_NONE	947.3	.	61.7	547.1	.	63.3	-179.6	NONE	LEFT	7.89	911	2303	.	[]
chenjingrong	normal	pretest	exercise	25	2	rightdot.PNG	49	right	experiment	264	1290	1	[]	[ 1]	264	1	.	1	1	CrossArea	25600	1	Fixation: 1026 ms	1	0.11	CrossArea	369	0	0	264	1	1	1026	.	SPAN_NONE	964.3	.	61.7	545.1	.	63.25	177.09	NONE	LEFT	11.54	1173	2524	.	[]
chenjingrong	normal	pretest	exercise	34	2	rightdot.PNG	56	right	experiment	226	1256	1	[]	[ 1]	226	1	.	1	1	CrossArea	25600	1	Fixation: 1030 ms	1	1.04	CrossArea	344	0	0	226	1	1	1030	.	SPAN_NONE	970.9	.	61.5	475.1	.	62.8	-177.79	NONE	LEFT	12.1	123	1449	.	[]
chenjingrong	normal	pretest	exercise	69	2	rightdot.PNG	50	right	experiment	175	1209	1	[]	[ 1]	175	1	.	1	1	CrossArea	25600	1	Fixation: 1034 ms	1	0.45	CrossArea	415	0	0	175	1	1	1034	.	SPAN_NONE	955.7	.	61.85	568.3	.	63.55	175.63	NONE	LEFT	8.8	630	1891	.	[]
chenjingrong	normal	pretest	exercise	70	2	rightdot.PNG	61	right	experiment	178	1204	1	[]	[ 1]	178	1	.	1	1	CrossArea	25600	1	Fixation: 1026 ms	1	0.44	CrossArea	287	0	0	178	1	1	1026	.	SPAN_NONE	984.3	.	61.7	526.6	.	63.25	-179.17	NONE	LEFT	10.66	148	1427	.	[]
chenjingrong	normal	pretest	exercise	23	2	leftdot.PNG	36	left	experiment	188	1214	1	[]	[ 1]	188	1	.	1	1	CrossArea	25600	1	Fixation: 1026 ms	1	0.07	CrossArea	385	0	0	188	1	1	1026	.	SPAN_NONE	962.7	.	61.75	543.9	.	63.35	2.53	NONE	RIGHT	10.6	1253	2524	.	[]
chenjingrong	normal	pretest	exercise	68	2	leftdot.PNG	25	left	experiment	200	1234	1	[]	[ 1]	200	1	.	1	1	CrossArea	25600	1	Fixation: 1034 ms	1	0.15	CrossArea	386	0	0	200	1	1	1034	.	SPAN_NONE	961.3	.	61.75	549.3	.	63.4	3.5	NONE	RIGHT	9.72	227	1521	.	[]
chenjingrong	normal	pretest	exercise	31	2	rightdot.PNG	43	right	experiment	206	1247	1	[]	[ 1]	206	1	.	1	1	CrossArea	25600	1	Fixation: 1041 ms	1	0.65	CrossArea	427	0	0	206	1	1	1041	.	SPAN_NONE	942.8	.	61.6	502.7	.	63	-176.48	NONE	LEFT	12.41	124	1446	.	[]
chenjingrong	normal	pretest	exercise	32	2	rightdot.PNG	59	right	experiment	246	1285	1	[]	[ 1]	246	1	.	1	1	CrossArea	25600	1	Fixation: 1039 ms	1	0.2	CrossArea	341	0	0	246	1	1	1039	.	SPAN_NONE	953	.	61.65	529.8	.	63.15	178.4	NONE	LEFT	6.94	229	1569	.	[]
chenjingrong	normal	pretest	exercise	71	2	leftdot.PNG	33	left	experiment	252	1290	1	[]	[ 1]	252	1	.	1	1	CrossArea	25600	1	Fixation: 1038 ms	1	0.21	CrossArea	370	0	0	252	1	1	1038	.	SPAN_NONE	972.6	.	61.75	543.1	.	63.35	4.11	NONE	RIGHT	8.54	1194	2536	.	[]
chenjingrong	normal	pretest	exercise	30	2	leftdot.PNG	21	left	experiment	235	1270	1	[]	[ 1]	235	1	.	1	1	CrossArea	25600	1	Fixation: 1035 ms	1	0.36	CrossArea	400	0	0	235	1	1	1035	.	SPAN_NONE	948	.	61.65	520.7	.	63.2	0.52	NONE	RIGHT	10.99	237	1571	.	[]
chenjingrong	normal	pretest	exercise	6	2	leftdot.PNG	35	left	experiment	237	1271	1	[]	[ 1]	237	1	.	1	1	CrossArea	25600	1	Fixation: 1034 ms	1	0.98	CrossArea	677	0	0	237	1	1	1034	.	SPAN_NONE	966	.	61.95	602.7	.	63.8	2.81	NONE	RIGHT	9.37	1191	2532	.	[]
chenjingrong	normal	pretest	exercise	7	2	rightdot.PNG	70	right	experiment	239	1278	1	[]	[ 1]	239	1	.	1	1	CrossArea	25600	1	Fixation: 1039 ms	1	0.99	CrossArea	646	0	0	239	1	1	1039	.	SPAN_NONE	977.5	.	61.95	600.9	.	63.75	175.91	NONE	LEFT	3.74	79	1393	.	[]
chenjingrong	normal	pretest	exercise	8	2	leftdot.PNG	31	left	experiment	219	1260	1	[]	[ 1]	219	1	.	1	1	CrossArea	25600	1	Fixation: 1041 ms	1	1.25	CrossArea	552	0	0	219	1	1	1041	.	SPAN_NONE	966.1	.	62.05	619.9	.	63.95	4.72	NONE	RIGHT	10.23	954	2277	.	[]
chenjingrong	normal	pretest	exercise	9	2	rightdot.PNG	47	right	experiment	254	1285	1	[]	[ 1]	254	1	.	1	1	CrossArea	25600	1	Fixation: 1031 ms	1	0.74	CrossArea	495	0	0	254	1	1	1031	.	SPAN_NONE	945.7	.	61.9	584.7	.	63.6	177.97	NONE	LEFT	7.51	383	1722	.	[]
chenjingrong	normal	pretest	exercise	10	2	leftdot.PNG	27	left	experiment	212	1252	1	[]	[ 1]	212	1	.	1	1	CrossArea	25600	1	Fixation: 1040 ms	1	0.2	CrossArea	511	0	0	212	1	1	1040	.	SPAN_NONE	950.2	.	61.8	548.4	.	63.45	1.98	NONE	RIGHT	9.68	1240	2539	.	[]
chenjingrong	normal	pretest	exercise	11	2	leftdot.PNG	14	left	experiment	203	1229	1	[]	[ 1]	203	1	.	1	1	CrossArea	25600	1	Fixation: 1026 ms	1	0.21	CrossArea	565	0	0	203	1	1	1026	.	SPAN_NONE	952.7	.	61.7	551.2	.	63.3	1.32	NONE	RIGHT	9.94	1232	2525	.	[]
chenjingrong	normal	pretest	exercise	12	2	rightdot.PNG	75	right	experiment	230	1268	1	[]	[ 1]	230	1	.	1	1	CrossArea	25600	1	Fixation: 1038 ms	1	0.4	CrossArea	515	0	0	230	1	1	1038	.	SPAN_NONE	937	.	61.75	550.3	.	63.35	176.11	NONE	LEFT	9.1	1193	2536	.	[]
chenjingrong	normal	pretest	exercise	13	2	leftdot.PNG	32	left	experiment	205	1232	1	[]	[ 1]	205	1	.	1	1	CrossArea	25600	1	Fixation: 1027 ms	1	0.26	CrossArea	443	0	0	205	1	1	1027	.	SPAN_NONE	966.6	.	61.6	524.8	.	63.05	-2.3	NONE	RIGHT	9.62	266	1561	.	[]
chenjingrong	normal	pretest	exercise	72	2	rightdot.PNG	73	right	experiment	216	1256	1	[]	[ 1]	216	1	.	1	1	CrossArea	25600	1	Fixation: 1040 ms	1	0.43	CrossArea	471	0	0	216	1	1	1040	.	SPAN_NONE	960.7	.	61.8	567.2	.	63.5	178.97	NONE	LEFT	8.25	1221	2539	.	[]
chenjingrong	normal	pretest	exercise	73	2	leftdot.PNG	26	left	experiment	210	1242	1	[]	[ 1]	210	1	.	1	1	CrossArea	25600	1	Fixation: 1032 ms	1	0.51	CrossArea	502	0	0	210	1	1	1032	.	SPAN_NONE	958.3	.	61.85	572.2	.	63.65	1.53	NONE	RIGHT	8.9	772	2074	.	[]
chenjingrong	normal	pretest	exercise	74	2	leftdot.PNG	20	left	experiment	211	1240	1	[]	[ 1]	211	1	.	1	1	CrossArea	25600	1	Fixation: 1029 ms	1	0.53	CrossArea	450	0	0	211	1	1	1029	.	SPAN_NONE	950.9	.	61.85	572.4	.	63.55	1.45	NONE	RIGHT	8.18	1243	2527	.	[]
chenjingrong	normal	pretest	exercise	75	2	rightdot.PNG	64	right	experiment	187	1218	1	[]	[ 1]	187	1	.	1	1	CrossArea	25600	1	Fixation: 1031 ms	1	0.19	CrossArea	512	0	0	187	1	1	1031	.	SPAN_NONE	951.8	.	61.75	549	.	63.35	179.21	NONE	LEFT	11.51	165	1463	.	[]
chenjingrong	normal	pretest	exercise	33	2	leftdot.PNG	38	left	experiment	198	1226	1	[]	[ 1]	198	1	.	1	1	CrossArea	25600	1	Fixation: 1028 ms	1	0.89	CrossArea	431	0	0	198	1	1	1028	.	SPAN_NONE	964.7	.	61.5	484.2	.	62.9	0.51	NONE	RIGHT	11.19	157	1455	.	[]
chenjingrong	normal	pretest	exercise	19	2	rightdot.PNG	67	right	experiment	246	1287	1	[]	[ 1]	246	1	.	1	1	CrossArea	25600	1	Fixation: 1041 ms	1	0.21	CrossArea	441	0	0	246	1	1	1041	.	SPAN_NONE	946.8	.	61.7	541.3	.	63.25	-178.29	NONE	LEFT	9.37	1184	2539	.	[]
chenjingrong	normal	pretest	exercise	20	2	leftdot.PNG	18	left	experiment	207	1242	1	[]	[ 1]	207	1	.	1	1	CrossArea	25600	1	Fixation: 1035 ms	1	0.22	CrossArea	380	0	0	207	1	1	1035	.	SPAN_NONE	953.9	.	61.75	552.3	.	63.35	3.65	NONE	RIGHT	10.93	1231	2533	.	[]
chenjingrong	normal	pretest	exercise	65	2	leftdot.PNG	34	left	experiment	272	1309	1	[]	[ 1]	272	1	.	1	1	CrossArea	25600	1	Fixation: 1037 ms	1	0.29	CrossArea	368	0	0	272	1	1	1037	.	SPAN_NONE	977.3	.	61.8	545.2	.	63.4	1.57	NONE	RIGHT	7.9	1177	2536	.	[]
chenjingrong	normal	pretest	exercise	66	2	rightdot.PNG	41	right	experiment	189	1217	1	[]	[ 1]	189	1	.	1	1	CrossArea	25600	1	Fixation: 1028 ms	1	0.16	CrossArea	412	0	0	189	1	1	1028	.	SPAN_NONE	958.8	.	61.75	550.1	.	63.35	-179.91	NONE	LEFT	9.62	1248	2527	.	[]
chenjingrong	normal	pretest	exercise	67	2	rightdot.PNG	65	right	experiment	204	1242	1	[]	[ 1]	204	1	.	1	1	CrossArea	25600	1	Fixation: 1038 ms	1	0.22	CrossArea	364	0	0	204	1	1	1038	.	SPAN_NONE	967.2	.	61.8	552.1	.	63.45	179.33	NONE	LEFT	9.53	1231	2536	.	[]
chenjingrong	normal	pretest	exercise	38	2	rightdot.PNG	54	right	experiment	220	1252	1	[]	[ 1]	220	1	.	1	1	CrossArea	25600	1	Fixation: 1032 ms	1	0.52	CrossArea	495	0	0	220	1	1	1032	.	SPAN_NONE	938.1	.	61.85	564.5	.	63.55	-177.65	NONE	LEFT	9.27	1054	2371	.	[]
chenjingrong	normal	pretest	exercise	39	2	leftdot.PNG	7	left	experiment	210	1237	1	[]	[ 1]	210	1	.	1	1	CrossArea	25600	1	Fixation: 1027 ms	1	0.3	CrossArea	394	0	0	210	1	1	1027	.	SPAN_NONE	973.6	.	61.65	527.2	.	63.15	1.83	NONE	RIGHT	8.65	1242	2526	.	[]
chenjingrong	normal	pretest	exercise	40	2	rightdot.PNG	63	right	experiment	248	1287	1	[]	[ 1]	248	1	.	1	1	CrossArea	25600	1	Fixation: 1039 ms	1	0.43	CrossArea	633	0	0	248	1	1	1039	.	SPAN_NONE	986.4	.	61.8	546.7	.	63.4	-179.67	NONE	LEFT	9.78	1183	2537	.	[]
chenjingrong	normal	pretest	exercise	14	2	leftdot.PNG	30	left	experiment	225	1258	1	[]	[ 1]	225	1	.	1	1	CrossArea	25600	1	Fixation: 1033 ms	1	0.28	CrossArea	508	0	0	225	1	1	1033	.	SPAN_NONE	943.2	.	61.7	535.8	.	63.3	-2.06	NONE	RIGHT	9.73	1225	2532	.	[]
chenjingrong	normal	pretest	exercise	15	2	rightdot.PNG	51	right	experiment	266	1305	1	[]	[ 1]	266	1	.	1	1	CrossArea	25600	1	Fixation: 1039 ms	1	0.27	CrossArea	506	0	0	266	1	1	1039	.	SPAN_NONE	954.6	.	61.6	524	.	63.1	179.82	NONE	LEFT	6.13	594	1955	.	[]
chenjingrong	normal	pretest	exercise	16	2	rightdot.PNG	55	right	experiment	215	1254	1	[]	[ 1]	215	1	.	1	1	CrossArea	25600	1	Fixation: 1039 ms	1	0.53	CrossArea	491	0	0	215	1	1	1039	.	SPAN_NONE	932.2	.	61.65	522.2	.	63.1	175.76	NONE	LEFT	10.22	1216	2537	.	[]
chenjingrong	normal	pretest	exercise	17	2	leftdot.PNG	10	left	experiment	204	1230	1	[]	[ 1]	204	1	.	1	1	CrossArea	25600	1	Fixation: 1026 ms	1	0.26	CrossArea	463	0	0	204	1	1	1026	.	SPAN_NONE	951.6	.	61.65	526	.	63.15	2.17	NONE	RIGHT	10.3	1227	2524	.	[]
chenjingrong	normal	pretest	exercise	18	2	leftdot.PNG	12	left	experiment	223	1252	1	[]	[ 1]	223	1	.	1	1	CrossArea	25600	1	Fixation: 1029 ms	1	0.13	CrossArea	425	0	0	223	1	1	1029	.	SPAN_NONE	952.4	.	61.7	542	.	63.25	1	NONE	RIGHT	9.95	1218	2528	.	[]
chenjingrong	normal	pretest	exercise	48	2	leftdot.PNG	16	left	experiment	189	1229	1	[]	[ 1]	189	1	.	1	1	CrossArea	25600	1	Fixation: 1040 ms	1	0.05	CrossArea	462	0	0	189	1	1	1040	.	SPAN_NONE	956.7	.	61.75	539.9	.	63.35	2.63	NONE	RIGHT	8.38	1245	2539	.	[]
chenjingrong	normal	pretest	exercise	49	2	leftdot.PNG	39	left	experiment	190	1227	1	[]	[ 1]	190	1	.	1	1	CrossArea	25600	1	Fixation: 1037 ms	1	0.06	CrossArea	446	0	0	190	1	1	1037	.	SPAN_NONE	963.4	.	61.7	539.4	.	63.25	4.76	NONE	RIGHT	7.19	1263	2536	.	[]
chenjingrong	normal	pretest	exercise	50	2	rightdot.PNG	42	right	experiment	212	1249	1	[]	[ 1]	212	1	.	1	1	CrossArea	25600	1	Fixation: 1037 ms	1	0.29	CrossArea	471	0	0	212	1	1	1037	.	SPAN_NONE	963.1	.	61.7	558.5	.	63.3	-178.06	NONE	LEFT	9.21	806	2100	.	[]
chenjingrong	normal	pretest	exercise	36	2	leftdot.PNG	29	left	experiment	207	1246	1	[]	[ 1]	207	1	.	1	1	CrossArea	25600	1	Fixation: 1039 ms	1	0.18	CrossArea	470	0	0	207	1	1	1039	.	SPAN_NONE	963.1	.	61.75	551	.	63.4	3.52	NONE	RIGHT	10.16	438	1735	.	[]
chenjingrong	normal	pretest	exercise	37	2	rightdot.PNG	66	right	experiment	261	1297	1	[]	[ 1]	261	1	.	1	1	CrossArea	25600	1	Fixation: 1036 ms	1	0	CrossArea	430	0	0	261	1	1	1036	.	SPAN_NONE	960.2	.	61.7	540	.	63.25	-177.42	NONE	LEFT	8.88	1189	2536	.	[]
chenjingrong	normal	pretest	exercise	53	2	rightdot.PNG	52	right	experiment	205	1240	1	[]	[ 1]	205	1	.	1	1	CrossArea	25600	1	Fixation: 1035 ms	1	0.3	CrossArea	431	0	0	205	1	1	1035	.	SPAN_NONE	971.7	.	61.8	554.8	.	63.5	-179.34	NONE	LEFT	8.94	1225	2533	.	[]
chenjingrong	normal	pretest	exercise	54	2	leftdot.PNG	40	left	experiment	195	1222	1	[]	[ 1]	195	1	.	1	1	CrossArea	25600	1	Fixation: 1027 ms	1	0.23	CrossArea	406	0	0	195	1	1	1027	.	SPAN_NONE	966.1	.	61.8	553.5	.	63.45	4.13	NONE	RIGHT	9.49	1246	2525	.	[]
chenjingrong	normal	pretest	exercise	55	2	rightdot.PNG	68	right	experiment	222	1252	1	[]	[ 1]	222	1	.	1	1	CrossArea	25600	1	Fixation: 1030 ms	1	0.45	CrossArea	438	0	0	222	1	1	1030	.	SPAN_NONE	953.5	.	61.85	568.2	.	63.5	179.37	NONE	LEFT	6	339	1622	.	[]
chenjingrong	normal	pretest	exercise	56	2	rightdot.PNG	46	right	experiment	259	1287	1	[]	[ 1]	259	1	.	1	1	CrossArea	25600	1	Fixation: 1028 ms	1	0.73	CrossArea	463	0	0	259	1	1	1028	.	SPAN_NONE	955.6	.	61.85	586.6	.	63.65	178.61	NONE	LEFT	5.88	277	1605	.	[]
chenjingrong	normal	pretest	exercise	57	2	leftdot.PNG	8	left	experiment	248	1289	1	[]	[ 1]	248	1	.	1	1	CrossArea	25600	1	Fixation: 1041 ms	1	0.07	CrossArea	367	0	0	248	1	1	1041	.	SPAN_NONE	964.3	.	61.75	540.5	.	63.35	2.46	NONE	RIGHT	7.75	774	2118	.	[]
chenjingrong	normal	pretest	exercise	58	2	leftdot.PNG	17	left	experiment	179	1211	1	[]	[ 1]	179	1	.	1	1	CrossArea	25600	1	Fixation: 1032 ms	1	0.64	CrossArea	461	0	0	179	1	1	1032	.	SPAN_NONE	972.8	.	61.85	578.4	.	63.6	4.01	NONE	RIGHT	8.31	1258	2530	.	[]
chenjingrong	normal	pretest	exercise	59	2	rightdot.PNG	58	right	experiment	193	1219	1	[]	[ 1]	193	1	.	1	1	CrossArea	25600	1	Fixation: 1026 ms	1	0.08	CrossArea	371	0	0	193	1	1	1026	.	SPAN_NONE	964.5	.	61.75	542.3	.	63.35	-177.74	NONE	LEFT	10.92	1222	2524	.	[]
chenjingrong	normal	pretest	exercise	60	2	leftdot.PNG	24	left	experiment	211	1251	1	[]	[ 1]	211	1	.	1	1	CrossArea	25600	1	Fixation: 1040 ms	1	0.42	CrossArea	476	0	0	211	1	1	1040	.	SPAN_NONE	962.7	.	61.85	566.5	.	63.55	2.81	NONE	RIGHT	9.24	1242	2539	.	[]
chenjingrong	normal	pretest	exercise	61	2	leftdot.PNG	37	left	experiment	202	1233	1	[]	[ 1]	202	1	.	1	1	CrossArea	25600	1	Fixation: 1031 ms	1	0.67	CrossArea	327	0	0	202	1	1	1031	.	SPAN_NONE	998.8	.	61.65	524	.	63.15	-0.48	NONE	RIGHT	7.86	324	1614	.	[]
chenjingrong	normal	pretest	exercise	62	2	rightdot.PNG	62	right	experiment	174	1208	1	[]	[ 1]	174	1	.	1	1	CrossArea	25600	1	Fixation: 1034 ms	1	0.08	CrossArea	388	0	0	174	1	1	1034	.	SPAN_NONE	964	.	61.75	536.6	.	63.3	179.8	NONE	LEFT	9.88	1248	2533	.	[]
chenjingrong	normal	pretest	exercise	64	2	leftdot.PNG	6	left	experiment	196	1227	1	[]	[ 1]	196	1	.	1	1	CrossArea	25600	1	Fixation: 1031 ms	1	0.08	CrossArea	404	0	0	196	1	1	1031	.	SPAN_NONE	963.6	.	61.75	543.9	.	63.4	3.18	NONE	RIGHT	8.82	1245	2530	.	[]
chenjingrong	normal	pretest	exercise	51	2	rightdot.PNG	44	right	experiment	298	1333	1	[]	[ 1]	298	1	.	1	1	CrossArea	25600	1	Fixation: 1035 ms	1	0.4	CrossArea	377	0	0	298	1	1	1035	.	SPAN_NONE	973.4	.	61.65	518.9	.	63.1	-175.47	NONE	LEFT	3.64	74	1443	.	[]
chenjingrong	normal	pretest	exercise	52	2	leftdot.PNG	19	left	experiment	190	1216	1	[]	[ 1]	190	1	.	1	1	CrossArea	25600	1	Fixation: 1026 ms	1	0.31	CrossArea	464	0	0	190	1	1	1026	.	SPAN_NONE	959.8	.	61.85	560	.	63.5	2.5	NONE	RIGHT	9.48	497	1773	.	[]
chenjingrong	normal	pretest	exercise	44	2	leftdot.PNG	28	left	experiment	208	1248	1	[]	[ 1]	208	1	.	1	1	CrossArea	25600	1	Fixation: 1040 ms	1	0.22	CrossArea	564	0	0	208	1	1	1040	.	SPAN_NONE	965.8	.	61.6	527.6	.	63.1	2.01	NONE	RIGHT	7.84	1225	2539	.	[]
chenjingrong	normal	pretest	exercise	45	2	rightdot.PNG	60	right	experiment	207	1243	1	[]	[ 1]	207	1	.	1	1	CrossArea	25600	1	Fixation: 1036 ms	1	0.26	CrossArea	552	0	0	207	1	1	1036	.	SPAN_NONE	970.9	.	61.7	528	.	63.2	-176.47	NONE	LEFT	11.1	102	1425	.	[]
chenjingrong	normal	pretest	exercise	42	2	leftdot.PNG	22	left	experiment	205	1236	1	[]	[ 1]	205	1	.	1	1	CrossArea	25600	1	Fixation: 1031 ms	1	0.4	CrossArea	643	0	0	205	1	1	1031	.	SPAN_NONE	977.4	.	61.65	522.1	.	63.15	2.36	NONE	RIGHT	8.39	281	1571	.	[]
chenjingrong	normal	pretest	exercise	43	2	rightdot.PNG	45	right	experiment	175	1209	1	[]	[ 1]	175	1	.	1	1	CrossArea	25600	1	Fixation: 1034 ms	1	0.5	CrossArea	552	0	0	175	1	1	1034	.	SPAN_NONE	967.7	.	61.6	509.1	.	63.05	-174.83	NONE	LEFT	10.91	119	1396	.	[]
chenjingrong	normal	pretest	exercise	46	2	leftdot.PNG	23	left	experiment	213	1246	1	[]	[ 1]	213	1	.	1	1	CrossArea	25600	1	Fixation: 1033 ms	1	0.29	CrossArea	504	0	0	213	1	1	1033	.	SPAN_NONE	970.7	.	61.65	525.1	.	63.15	4.74	NONE	RIGHT	6.18	335	1625	.	[]
chenjingrong	normal	pretest	exercise	47	2	rightdot.PNG	74	right	experiment	227	1257	1	[]	[ 1]	227	1	.	1	1	CrossArea	25600	1	Fixation: 1030 ms	1	0.34	CrossArea	464	0	0	227	1	1	1030	.	SPAN_NONE	956.5	.	61.6	518.6	.	63.1	-175.91	NONE	LEFT	7.24	431	1744	.	[]
chennan	normal	pretest	exercise	21	2	rightdot.PNG	62	right	experiment	200	1233	1	[]	[ 1]	200	1	.	1	1	CrossArea	25600	1	Fixation: 1033 ms	1	0.2	CrossArea	691	0	0	200	1	1	1033	.	SPAN_NONE	954.1	.	61.7	528.9	.	63.25	171.6	NONE	LEFT	13.12	255	1556	.	[]
chennan	normal	pretest	exercise	22	2	leftdot.PNG	7	left	experiment	183	1220	1	[]	[ 1]	183	1	.	1	1	CrossArea	25600	1	Fixation: 1037 ms	1	0.54	CrossArea	672	0	0	183	1	1	1037	.	SPAN_NONE	958.3	.	61.9	574.4	.	63.6	3.77	NONE	RIGHT	12.69	1258	2536	.	[]
chennan	normal	pretest	exercise	28	2	rightdot.PNG	47	right	experiment	191	1222	1	[]	[ 1]	191	1	.	1	1	CrossArea	25600	1	Fixation: 1031 ms	1	0.35	CrossArea	567	0	0	191	1	1	1031	.	SPAN_NONE	950.6	.	61.7	520.1	.	63.2	178.64	NONE	LEFT	10.51	206	1485	.	[]
chennan	normal	pretest	exercise	29	2	leftdot.PNG	31	left	experiment	189	1220	1	[]	[ 1]	189	1	.	1	1	CrossArea	25600	1	Fixation: 1031 ms	1	0.96	CrossArea	529	0	0	189	1	1	1031	.	SPAN_NONE	967.5	.	61.5	479.6	.	62.8	-0.31	NONE	RIGHT	12.96	1247	2530	.	[]
chennan	normal	pretest	exercise	30	2	rightdot.PNG	52	right	experiment	193	1231	1	[]	[ 1]	193	1	.	1	1	CrossArea	25600	1	Fixation: 1038 ms	1	0.2	CrossArea	535	0	0	193	1	1	1038	.	SPAN_NONE	953.4	.	61.7	528.9	.	63.25	177.9	NONE	LEFT	12.93	120	1461	.	[]
chennan	normal	pretest	exercise	31	2	rightdot.PNG	72	right	experiment	181	1221	1	[]	[ 1]	181	1	.	1	1	CrossArea	25600	1	Fixation: 1040 ms	1	0.57	CrossArea	628	0	0	181	1	1	1040	.	SPAN_NONE	960.6	.	61.65	503.9	.	63.1	177.02	NONE	LEFT	14.75	209	1512	.	[]
chennan	normal	pretest	exercise	32	2	leftdot.PNG	14	left	experiment	227	1255	1	[]	[ 1]	227	1	.	1	1	CrossArea	25600	1	Fixation: 1028 ms	1	0.62	CrossArea	627	0	0	227	1	1	1028	.	SPAN_NONE	985.8	.	61.7	510.2	.	63.25	-0.16	NONE	RIGHT	14.77	502	1827	.	[]
chennan	normal	pretest	exercise	33	2	leftdot.PNG	39	left	experiment	211	1245	1	[]	[ 1]	211	1	.	1	1	CrossArea	25600	1	Fixation: 1034 ms	1	0.47	CrossArea	509	0	0	211	1	1	1034	.	SPAN_NONE	956.7	.	61.65	510.3	.	63.15	1.56	NONE	RIGHT	14.58	107	1471	.	[]
chennan	normal	pretest	exercise	34	2	rightdot.PNG	64	right	experiment	182	1222	1	[]	[ 1]	182	1	.	1	1	CrossArea	25600	1	Fixation: 1040 ms	1	0.37	CrossArea	544	0	0	182	1	1	1040	.	SPAN_NONE	950.6	.	61.65	518.7	.	63.2	171.86	NONE	LEFT	11.76	175	1458	.	[]
chennan	normal	pretest	exercise	35	2	leftdot.PNG	35	left	experiment	159	1200	1	[]	[ 1]	159	1	.	1	1	CrossArea	25600	1	Fixation: 1041 ms	1	0.34	CrossArea	621	0	0	159	1	1	1041	.	SPAN_NONE	950.5	.	61.55	520.4	.	63	1.96	NONE	RIGHT	14.56	390	1653	.	[]
chennan	normal	pretest	exercise	23	2	leftdot.PNG	34	left	experiment	186	1226	1	[]	[ 1]	186	1	.	1	1	CrossArea	25600	1	Fixation: 1040 ms	1	0.36	CrossArea	658	0	0	186	1	1	1040	.	SPAN_NONE	961.8	.	61.65	517.1	.	63.1	-0.94	NONE	RIGHT	11.69	540	1823	.	[]
chennan	normal	pretest	exercise	24	2	rightdot.PNG	74	right	experiment	203	1243	1	[]	[ 1]	203	1	.	1	1	CrossArea	25600	1	Fixation: 1040 ms	1	0.14	CrossArea	540	0	0	203	1	1	1040	.	SPAN_NONE	953.3	.	61.75	533.8	.	63.4	177.19	NONE	LEFT	8.73	135	1434	.	[]
chennan	normal	pretest	exercise	25	2	leftdot.PNG	22	left	experiment	212	1249	1	[]	[ 1]	212	1	.	1	1	CrossArea	25600	1	Fixation: 1037 ms	1	0.21	CrossArea	582	0	0	212	1	1	1037	.	SPAN_NONE	967.8	.	61.7	529.6	.	63.3	0.62	NONE	RIGHT	10.63	845	2140	.	[]
chennan	normal	pretest	exercise	26	2	leftdot.PNG	25	left	experiment	171	1211	1	[]	[ 1]	171	1	.	1	1	CrossArea	25600	1	Fixation: 1040 ms	1	0.29	CrossArea	575	0	0	171	1	1	1040	.	SPAN_NONE	948.1	.	61.6	525.5	.	63.05	2.65	NONE	RIGHT	13.59	560	1827	.	[]
chennan	normal	pretest	exercise	27	2	rightdot.PNG	48	right	experiment	188	1220	1	[]	[ 1]	188	1	.	1	1	CrossArea	25600	1	Fixation: 1032 ms	1	0.26	CrossArea	572	0	0	188	1	1	1032	.	SPAN_NONE	946.9	.	61.75	530.1	.	63.3	175.87	NONE	LEFT	11.92	933	2214	.	[]
chennan	normal	pretest	exercise	41	2	leftdot.PNG	32	left	experiment	191	1220	1	[]	[ 1]	191	1	.	1	1	CrossArea	25600	1	Fixation: 1029 ms	1	0.16	CrossArea	469	0	0	191	1	1	1029	.	SPAN_NONE	949.8	.	61.75	537.9	.	63.3	6.13	NONE	RIGHT	12.28	284	1572	.	[]
chennan	normal	pretest	exercise	15	2	rightdot.PNG	61	right	experiment	180	1221	1	[]	[ 1]	180	1	.	1	1	CrossArea	25600	1	Fixation: 1041 ms	1	0.28	CrossArea	673	0	0	180	1	1	1041	.	SPAN_NONE	961.8	.	61.7	522.1	.	63.2	177.55	NONE	LEFT	11.59	1250	2539	.	[]
chennan	normal	pretest	exercise	16	2	leftdot.PNG	20	left	experiment	181	1216	1	[]	[ 1]	181	1	.	1	1	CrossArea	25600	1	Fixation: 1035 ms	1	0.33	CrossArea	706	0	0	181	1	1	1035	.	SPAN_NONE	977.6	.	61.7	528.8	.	63.2	2.2	NONE	RIGHT	12.39	1258	2533	.	[]
chennan	normal	pretest	exercise	17	2	leftdot.PNG	6	left	experiment	204	1236	1	[]	[ 1]	204	1	.	1	1	CrossArea	25600	1	Fixation: 1032 ms	1	0.47	CrossArea	667	0	0	204	1	1	1032	.	SPAN_NONE	981.4	.	61.6	519.3	.	63.05	-0.68	NONE	RIGHT	9.64	560	1842	.	[]
chennan	normal	pretest	exercise	18	2	rightdot.PNG	59	right	experiment	183	1215	1	[]	[ 1]	183	1	.	1	1	CrossArea	25600	1	Fixation: 1032 ms	1	0.02	CrossArea	607	0	0	183	1	1	1032	.	SPAN_NONE	958.8	.	61.75	539.9	.	63.35	175.35	NONE	LEFT	9.94	220	1496	.	[]
chennan	normal	pretest	exercise	19	2	leftdot.PNG	24	left	experiment	125	1157	1	[]	[ 1]	125	1	.	1	1	CrossArea	25600	1	Fixation: 1032 ms	1	0.23	CrossArea	710	0	0	125	1	1	1032	.	SPAN_NONE	949.2	.	61.7	550.2	.	63.3	2.77	NONE	RIGHT	10.49	311	1515	.	[]
chennan	normal	pretest	exercise	20	2	rightdot.PNG	67	right	experiment	135	1164	1	[]	[ 1]	135	1	.	1	1	CrossArea	25600	1	Fixation: 1029 ms	1	0.11	CrossArea	628	0	0	135	1	1	1029	.	SPAN_NONE	960	.	61.75	533.1	.	63.35	173.58	NONE	LEFT	12.94	1294	2527	.	[]
chennan	normal	pretest	exercise	63	2	leftdot.PNG	28	left	experiment	185	1224	1	[]	[ 1]	185	1	.	1	1	CrossArea	25600	1	Fixation: 1039 ms	1	0.16	CrossArea	454	0	0	185	1	1	1039	.	SPAN_NONE	965.5	.	61.7	548.6	.	63.3	6.56	NONE	RIGHT	12.02	67	1357	.	[]
chennan	normal	pretest	exercise	36	2	leftdot.PNG	29	left	experiment	162	1188	1	[]	[ 1]	162	1	.	1	1	CrossArea	25600	1	Fixation: 1026 ms	1	0.24	CrossArea	481	0	0	162	1	1	1026	.	SPAN_NONE	951	.	61.65	527.8	.	63.15	5.95	NONE	RIGHT	17.48	62	1363	.	[]
chennan	normal	pretest	exercise	37	2	rightdot.PNG	50	right	experiment	191	1222	1	[]	[ 1]	191	1	.	1	1	CrossArea	25600	1	Fixation: 1031 ms	1	0.36	CrossArea	485	0	0	191	1	1	1031	.	SPAN_NONE	957.6	.	61.6	517	.	63.1	174.32	NONE	LEFT	12.71	240	1583	.	[]
chennan	normal	pretest	exercise	38	2	leftdot.PNG	10	left	experiment	179	1215	1	[]	[ 1]	179	1	.	1	1	CrossArea	25600	1	Fixation: 1036 ms	1	0.41	CrossArea	621	0	0	179	1	1	1036	.	SPAN_NONE	968.8	.	61.8	565	.	63.45	6.62	NONE	RIGHT	13.75	242	1511	.	[]
chennan	normal	pretest	exercise	39	2	rightdot.PNG	49	right	experiment	199	1224	1	[]	[ 1]	199	1	.	1	1	CrossArea	25600	1	Fixation: 1025 ms	1	0.15	CrossArea	451	0	0	199	1	1	1025	.	SPAN_NONE	963.9	.	61.7	531.6	.	63.3	174.31	NONE	LEFT	12.81	322	1669	.	[]
chennan	normal	pretest	exercise	40	2	rightdot.PNG	54	right	experiment	191	1219	1	[]	[ 1]	191	1	.	1	1	CrossArea	25600	1	Fixation: 1028 ms	1	0.19	CrossArea	420	0	0	191	1	1	1028	.	SPAN_NONE	965.1	.	61.7	529.1	.	63.25	171.98	NONE	LEFT	10.66	148	1433	.	[]
chennan	normal	pretest	exercise	13	2	leftdot.PNG	16	left	experiment	191	1231	1	[]	[ 1]	191	1	.	1	1	CrossArea	25600	1	Fixation: 1040 ms	1	0.05	CrossArea	634	0	0	191	1	1	1040	.	SPAN_NONE	962.6	.	61.8	541.8	.	63.4	-1.83	NONE	RIGHT	9.46	318	1592	.	[]
chennan	normal	pretest	exercise	71	2	rightdot.PNG	53	right	experiment	146	1184	1	[]	[ 1]	146	1	.	1	1	CrossArea	25600	1	Fixation: 1038 ms	1	0.34	CrossArea	450	0	0	146	1	1	1038	.	SPAN_NONE	968	.	61.65	520.1	.	63.1	-176.54	NONE	LEFT	8.57	1306	2536	.	[]
chennan	normal	pretest	exercise	72	2	rightdot.PNG	73	right	experiment	193	1234	1	[]	[ 1]	193	1	.	1	1	CrossArea	25600	1	Fixation: 1041 ms	1	0.29	CrossArea	448	0	0	193	1	1	1041	.	SPAN_NONE	965.2	.	61.6	522.3	.	63.15	179.02	NONE	LEFT	9.12	254	1537	.	[]
chennan	normal	pretest	exercise	73	2	leftdot.PNG	33	left	experiment	207	1234	1	[]	[ 1]	207	1	.	1	1	CrossArea	25600	1	Fixation: 1027 ms	1	0.57	CrossArea	493	0	0	207	1	1	1027	.	SPAN_NONE	944.1	.	61.6	507.5	.	63	-2.67	NONE	RIGHT	10.63	298	1596	.	[]
chennan	normal	pretest	exercise	74	2	rightdot.PNG	55	right	experiment	181	1207	1	[]	[ 1]	181	1	.	1	1	CrossArea	25600	1	Fixation: 1026 ms	1	0.32	CrossArea	479	0	0	181	1	1	1026	.	SPAN_NONE	962.6	.	61.65	519.7	.	63.15	-177.44	NONE	LEFT	9.88	174	1430	.	[]
chennan	normal	pretest	exercise	75	2	leftdot.PNG	18	left	experiment	202	1235	1	[]	[ 1]	202	1	.	1	1	CrossArea	25600	1	Fixation: 1033 ms	1	0.55	CrossArea	541	0	0	202	1	1	1033	.	SPAN_NONE	955.5	.	61.6	505.3	.	63.05	-3.35	NONE	RIGHT	9.13	726	2014	.	[]
chennan	normal	pretest	exercise	46	2	leftdot.PNG	12	left	experiment	197	1228	1	[]	[ 1]	197	1	.	1	1	CrossArea	25600	1	Fixation: 1031 ms	1	0.23	CrossArea	442	0	0	197	1	1	1031	.	SPAN_NONE	974.3	.	61.75	541	.	63.35	9.14	NONE	RIGHT	13.69	29	1677	.	[]
chennan	normal	pretest	exercise	47	2	leftdot.PNG	19	left	experiment	191	1219	1	[]	[ 1]	191	1	.	1	1	CrossArea	25600	1	Fixation: 1028 ms	1	0.43	CrossArea	588	0	0	191	1	1	1028	.	SPAN_NONE	957.3	.	61.7	512.9	.	63.25	5.46	NONE	RIGHT	14.61	57	1338	.	[]
chennan	normal	pretest	exercise	65	2	rightdot.PNG	43	right	experiment	194	1236	1	[]	[ 1]	194	1	.	1	1	CrossArea	25600	1	Fixation: 1042 ms	1	0.41	CrossArea	502	0	0	194	1	1	1042	.	SPAN_NONE	954.1	.	61.65	514.4	.	63.15	-176.54	NONE	LEFT	10.63	1245	2541	.	[]
chennan	normal	pretest	exercise	66	2	leftdot.PNG	8	left	experiment	213	1244	1	[]	[ 1]	213	1	.	1	1	CrossArea	25600	1	Fixation: 1031 ms	1	0.33	CrossArea	461	0	0	213	1	1	1031	.	SPAN_NONE	960	.	61.6	518.7	.	63.05	-1.84	NONE	RIGHT	10.45	1229	2530	.	[]
chennan	normal	pretest	exercise	67	2	rightdot.PNG	65	right	experiment	166	1196	1	[]	[ 1]	166	1	.	1	1	CrossArea	25600	1	Fixation: 1030 ms	1	0.45	CrossArea	505	0	0	166	1	1	1030	.	SPAN_NONE	963.6	.	61.6	511.4	.	63.05	179.62	NONE	LEFT	9.02	1286	2529	.	[]
chennan	normal	pretest	exercise	68	2	leftdot.PNG	27	left	experiment	186	1217	1	[]	[ 1]	186	1	.	1	1	CrossArea	25600	1	Fixation: 1031 ms	1	0.4	CrossArea	519	0	0	186	1	1	1031	.	SPAN_NONE	946.9	.	61.6	518.3	.	63.1	-1.93	NONE	RIGHT	10.32	1265	2529	.	[]
chennan	normal	pretest	exercise	69	2	rightdot.PNG	60	right	experiment	209	1248	1	[]	[ 1]	209	1	.	1	1	CrossArea	25600	1	Fixation: 1039 ms	1	0.62	CrossArea	519	0	0	209	1	1	1039	.	SPAN_NONE	951.2	.	61.5	501.5	.	62.9	-174.93	NONE	LEFT	10.45	1233	2537	.	[]
chennan	normal	pretest	exercise	70	2	leftdot.PNG	30	left	experiment	181	1221	1	[]	[ 1]	181	1	.	1	1	CrossArea	25600	1	Fixation: 1040 ms	1	0.36	CrossArea	514	0	0	181	1	1	1040	.	SPAN_NONE	959.9	.	61.65	516.9	.	63.1	-2	NONE	RIGHT	10.49	1199	2467	.	[]
chennan	normal	pretest	exercise	55	2	rightdot.PNG	57	right	experiment	322	1356	1	[]	[ 1]	322	1	.	1	1	CrossArea	25600	1	Fixation: 1034 ms	1	0.49	CrossArea	433	0	0	322	1	1	1034	.	SPAN_NONE	936.8	.	61.8	560.6	.	63.45	176.82	NONE	LEFT	11.47	1123	2534	.	[]
chennan	normal	pretest	exercise	42	2	rightdot.PNG	71	right	experiment	179	1213	1	[]	[ 1]	179	1	.	1	1	CrossArea	25600	1	Fixation: 1034 ms	1	0.08	CrossArea	569	0	0	179	1	1	1034	.	SPAN_NONE	956.1	.	61.8	543.2	.	63.4	173.53	NONE	LEFT	14.8	46	1344	.	[]
chennan	normal	pretest	exercise	43	2	leftdot.PNG	37	left	experiment	191	1223	1	[]	[ 1]	191	1	.	1	1	CrossArea	25600	1	Fixation: 1032 ms	1	0.37	CrossArea	521	0	0	191	1	1	1032	.	SPAN_NONE	951.1	.	61.7	517.9	.	63.2	4.74	NONE	RIGHT	12.77	52	1490	.	[]
chennan	normal	pretest	exercise	44	2	leftdot.PNG	17	left	experiment	175	1205	1	[]	[ 1]	175	1	.	1	1	CrossArea	25600	1	Fixation: 1030 ms	1	0.22	CrossArea	514	0	0	175	1	1	1030	.	SPAN_NONE	970.4	.	61.8	530.4	.	63.4	7.76	NONE	RIGHT	14.9	338	1612	.	[]
chennan	normal	pretest	exercise	45	2	rightdot.PNG	63	right	experiment	209	1246	1	[]	[ 1]	209	1	.	1	1	CrossArea	25600	1	Fixation: 1037 ms	1	0.31	CrossArea	498	0	0	209	1	1	1037	.	SPAN_NONE	961.7	.	61.65	520.2	.	63.15	178.04	NONE	LEFT	11.13	42	1352	.	[]
chennan	normal	pretest	exercise	61	2	rightdot.PNG	58	right	experiment	222	1263	1	[]	[ 1]	222	1	.	1	1	CrossArea	25600	1	Fixation: 1041 ms	1	0.06	CrossArea	453	0	0	222	1	1	1041	.	SPAN_NONE	959.7	.	61.7	544	.	63.3	178.46	NONE	LEFT	10.9	401	1719	.	[]
chennan	normal	pretest	exercise	62	2	rightdot.PNG	69	right	experiment	179	1208	1	[]	[ 1]	179	1	.	1	1	CrossArea	25600	1	Fixation: 1029 ms	1	0.38	CrossArea	451	0	0	179	1	1	1029	.	SPAN_NONE	942.9	.	61.7	556.9	.	63.35	178.61	AFTER	LEFT	11.86	59	1340	.	[]
chennan	normal	pretest	exercise	52	2	rightdot.PNG	51	right	experiment	177	1204	1	[]	[ 1]	177	1	.	1	1	CrossArea	25600	1	Fixation: 1027 ms	1	0.34	CrossArea	526	0	0	177	1	1	1027	.	SPAN_NONE	940	.	61.8	547.7	.	63.4	176	NONE	LEFT	11.67	371	1637	.	[]
chennan	normal	pretest	exercise	49	2	rightdot.PNG	41	right	experiment	199	1229	1	[]	[ 1]	199	1	.	1	1	CrossArea	25600	1	Fixation: 1030 ms	1	0.39	CrossArea	527	0	0	199	1	1	1030	.	SPAN_NONE	950.8	.	61.6	517.2	.	63.05	175.73	NONE	LEFT	11.04	193	1492	.	[]
chennan	normal	pretest	exercise	50	2	leftdot.PNG	11	left	experiment	225	1260	1	[]	[ 1]	225	1	.	1	1	CrossArea	25600	1	Fixation: 1035 ms	1	0.27	CrossArea	549	0	0	225	1	1	1035	.	SPAN_NONE	976.1	.	61.7	534	.	63.2	4.8	NONE	RIGHT	13.35	568	1884	.	[]
chennan	normal	pretest	exercise	51	2	leftdot.PNG	38	left	experiment	194	1232	1	[]	[ 1]	194	1	.	1	1	CrossArea	25600	1	Fixation: 1038 ms	1	0.28	CrossArea	502	0	0	194	1	1	1038	.	SPAN_NONE	953	.	61.65	523.7	.	63.2	5.45	NONE	RIGHT	13.19	566	1854	.	[]
chennan	normal	pretest	exercise	58	2	rightdot.PNG	66	right	experiment	205	1240	1	[]	[ 1]	205	1	.	1	1	CrossArea	25600	1	Fixation: 1035 ms	1	0.22	CrossArea	413	0	0	205	1	1	1035	.	SPAN_NONE	965.2	.	61.65	552.8	.	63.25	176.8	NONE	LEFT	12.15	1232	2534	.	[]
chennan	normal	pretest	exercise	53	2	rightdot.PNG	68	right	experiment	188	1228	1	[]	[ 1]	188	1	.	1	1	CrossArea	25600	1	Fixation: 1040 ms	1	0.16	CrossArea	499	0	0	188	1	1	1040	.	SPAN_NONE	968.9	.	61.7	535.2	.	63.2	177.69	NONE	LEFT	11.73	1251	2540	.	[]
chennan	normal	pretest	exercise	54	2	leftdot.PNG	36	left	experiment	419	1454	1	[]	[ 1]	419	1	.	1	1	CrossArea	25600	1	Fixation: 1035 ms	1	1.2	CrossArea	531	0	0	419	1	1	1035	.	SPAN_NONE	1035.3	.	61.8	547.6	.	63.4	6.67	NONE	RIGHT	11.61	1026	2535	.	[]
chennan	normal	pretest	exercise	57	2	rightdot.PNG	45	right	experiment	170	1205	1	[]	[ 1]	170	1	.	1	1	CrossArea	25600	1	Fixation: 1035 ms	1	0.58	CrossArea	442	0	0	170	1	1	1035	.	SPAN_NONE	952.8	.	61.55	503.3	.	62.9	179.55	BEFORE	LEFT	13.28	1187	2534	.	[]
chennan	normal	pretest	exercise	11	2	rightdot.PNG	46	right	experiment	164	1205	1	[]	[ 1]	164	1	.	1	1	CrossArea	25600	1	Fixation: 1041 ms	1	0.24	CrossArea	640	0	0	164	1	1	1041	.	SPAN_NONE	952.2	.	61.8	552.9	.	63.45	174.3	NONE	LEFT	11.44	513	1773	.	[]
chennan	normal	pretest	exercise	59	2	leftdot.PNG	26	left	experiment	198	1228	1	[]	[ 1]	198	1	.	1	1	CrossArea	25600	1	Fixation: 1030 ms	1	0.03	CrossArea	467	0	0	198	1	1	1030	.	SPAN_NONE	959.3	.	61.7	538.2	.	63.2	7.53	NONE	RIGHT	14.69	151	1457	.	[]
chennan	normal	pretest	exercise	60	2	leftdot.PNG	23	left	experiment	207	1244	1	[]	[ 1]	207	1	.	1	1	CrossArea	25600	1	Fixation: 1037 ms	1	0.26	CrossArea	496	0	0	207	1	1	1037	.	SPAN_NONE	943.4	.	61.65	540.4	.	63.2	7.87	NONE	RIGHT	13.12	64	1846	.	[]
chennan	normal	pretest	exercise	8	2	rightdot.PNG	44	right	experiment	143	1181	1	[]	[ 1]	143	1	.	1	1	CrossArea	25600	1	Fixation: 1038 ms	1	0.54	CrossArea	770	0	0	143	1	1	1038	.	SPAN_NONE	984.2	.	61.8	564.1	.	63.45	171.48	NONE	LEFT	9.72	1283	2536	.	[]
chennan	normal	pretest	exercise	6	2	leftdot.PNG	13	left	experiment	215	1251	1	[]	[ 1]	215	1	.	1	1	CrossArea	25600	1	Fixation: 1036 ms	1	0.25	CrossArea	696	0	0	215	1	1	1036	.	SPAN_NONE	962.6	.	61.75	524.4	.	63.3	2.02	NONE	RIGHT	11.55	1231	2535	.	[]
chennan	normal	pretest	exercise	7	2	leftdot.PNG	21	left	experiment	205	1242	1	[]	[ 1]	205	1	.	1	1	CrossArea	25600	1	Fixation: 1037 ms	1	0.17	CrossArea	769	0	0	205	1	1	1037	.	SPAN_NONE	956.9	.	61.75	529.6	.	63.35	2.12	NONE	RIGHT	11.71	1237	2536	.	[]
chennan	normal	pretest	exercise	12	2	leftdot.PNG	9	left	experiment	177	1204	1	[]	[ 1]	177	1	.	1	1	CrossArea	25600	1	Fixation: 1027 ms	1	0.05	CrossArea	683	0	0	177	1	1	1027	.	SPAN_NONE	958.6	.	61.75	543	.	63.45	1.75	NONE	RIGHT	12.77	1269	2526	.	[]
chennan	normal	pretest	exercise	10	2	rightdot.PNG	75	right	experiment	183	1215	1	[]	[ 1]	183	1	.	1	1	CrossArea	25600	1	Fixation: 1032 ms	1	0.1	CrossArea	729	0	0	183	1	1	1032	.	SPAN_NONE	954	.	61.7	538.6	.	63.3	172.84	NONE	LEFT	9.68	666	1935	.	[]
chennan	normal	pretest	exercise	9	2	leftdot.PNG	15	left	experiment	199	1229	1	[]	[ 1]	199	1	.	1	1	CrossArea	25600	1	Fixation: 1030 ms	1	0.41	CrossArea	713	0	0	199	1	1	1030	.	SPAN_NONE	973.5	.	61.65	518	.	63.15	2.05	NONE	RIGHT	10.88	824	2104	.	[]
caiziyan	normal	pretest	exercise	9	2	leftdot.PNG	18	left	experiment	284	1314	1	[]	[ 1]	284	1	.	1	1	CrossArea	25600	1	Fixation: 1030 ms	1	0.45	CrossArea	477	0	0	284	1	1	1030	.	SPAN_NONE	939	.	61.6	521.6	.	63.1	-5.14	NONE	RIGHT	6.05	1172	2529	.	[]
caiziyan	normal	pretest	exercise	7	2	leftdot.PNG	6	left	experiment	203	1238	1	[]	[ 1]	203	1	.	1	1	CrossArea	25600	1	Fixation: 1035 ms	1	0.52	CrossArea	591	0	0	203	1	1	1035	.	SPAN_NONE	971.7	.	61.85	571.4	.	63.6	-1.96	NONE	RIGHT	10.2	1239	2534	.	[]
caiziyan	normal	pretest	exercise	8	2	rightdot.PNG	55	right	experiment	202	1238	1	[]	[ 1]	202	1	.	1	1	CrossArea	25600	1	Fixation: 1036 ms	1	0.61	CrossArea	587	0	0	202	1	1	1036	.	SPAN_NONE	977.2	.	61.8	574.5	.	63.5	177.52	NONE	LEFT	9.19	1244	2535	.	[]
caiziyan	normal	pretest	exercise	11	2	rightdot.PNG	58	right	experiment	214	1257	1	[]	[ 1]	214	1	.	1	1	CrossArea	25600	1	Fixation: 1043 ms	1	0.12	CrossArea	512	0	0	214	1	1	1043	.	SPAN_NONE	952.8	.	61.75	541.7	.	63.3	178.19	NONE	LEFT	8.1	1226	2542	.	[]
caiziyan	normal	pretest	exercise	12	2	leftdot.PNG	23	left	experiment	168	1202	1	[]	[ 1]	168	1	.	1	1	CrossArea	25600	1	Fixation: 1034 ms	1	0.17	CrossArea	532	0	0	168	1	1	1034	.	SPAN_NONE	954.5	.	61.75	549.4	.	63.3	-2.5	NONE	RIGHT	8.38	1281	2532	.	[]
caiziyan	normal	pretest	exercise	10	2	rightdot.PNG	66	right	experiment	186	1214	1	[]	[ 1]	186	1	.	1	1	CrossArea	25600	1	Fixation: 1028 ms	1	0.2	CrossArea	508	0	0	186	1	1	1028	.	SPAN_NONE	948.7	.	61.7	534.8	.	63.25	-176.1	NONE	LEFT	7.4	833	2094	.	[]
caiziyan	normal	pretest	exercise	46	2	leftdot.PNG	36	left	experiment	204	1246	1	[]	[ 1]	204	1	.	1	1	CrossArea	25600	1	Fixation: 1042 ms	1	0.52	CrossArea	349	0	0	204	1	1	1042	.	SPAN_NONE	941.6	.	61.65	513.1	.	63.1	2.73	NONE	RIGHT	9.03	1233	2540	.	[]
caiziyan	normal	pretest	exercise	47	2	rightdot.PNG	64	right	experiment	164	1200	1	[]	[ 1]	164	1	.	1	1	CrossArea	25600	1	Fixation: 1036 ms	1	0.51	CrossArea	333	0	0	164	1	1	1036	.	SPAN_NONE	938.6	.	61.6	515.9	.	63.1	179.03	NONE	LEFT	7.9	875	2134	.	[]
caiziyan	normal	pretest	exercise	35	2	leftdot.PNG	10	left	experiment	215	1242	1	[]	[ 1]	215	1	.	1	1	CrossArea	25600	1	Fixation: 1027 ms	1	0.72	CrossArea	355	0	0	215	1	1	1027	.	SPAN_NONE	934.5	.	61.6	502.2	.	63.05	-2.11	NONE	RIGHT	11.39	1206	2526	.	[]
caiziyan	normal	pretest	exercise	45	2	rightdot.PNG	52	right	experiment	215	1248	1	[]	[ 1]	215	1	.	1	1	CrossArea	25600	1	Fixation: 1033 ms	1	0.58	CrossArea	346	0	0	215	1	1	1033	.	SPAN_NONE	939.1	.	61.6	510	.	63.05	-177.51	NONE	LEFT	8.24	1227	2531	.	[]
caiziyan	normal	pretest	exercise	37	2	rightdot.PNG	72	right	experiment	231	1266	1	[]	[ 1]	231	1	.	1	1	CrossArea	25600	1	Fixation: 1035 ms	1	0.78	CrossArea	394	0	0	231	1	1	1035	.	SPAN_NONE	939.7	.	61.55	494.9	.	62.95	-174.23	NONE	LEFT	8.64	1205	2534	.	[]
caiziyan	normal	pretest	exercise	38	2	leftdot.PNG	15	left	experiment	180	1213	1	[]	[ 1]	180	1	.	1	1	CrossArea	25600	1	Fixation: 1033 ms	1	0.58	CrossArea	420	0	0	180	1	1	1033	.	SPAN_NONE	935.7	.	61.6	512.8	.	63.05	-2.23	NONE	RIGHT	7.62	1267	2532	.	[]
caiziyan	normal	pretest	exercise	48	2	leftdot.PNG	29	left	experiment	184	1221	1	[]	[ 1]	184	1	.	1	1	CrossArea	25600	1	Fixation: 1037 ms	1	0.45	CrossArea	334	0	0	184	1	1	1037	.	SPAN_NONE	948.1	.	61.6	514.1	.	63.05	-1.23	NONE	RIGHT	11.29	1242	2536	.	[]
caiziyan	normal	pretest	exercise	49	2	rightdot.PNG	70	right	experiment	219	1251	1	[]	[ 1]	219	1	.	1	1	CrossArea	25600	1	Fixation: 1032 ms	1	0.62	CrossArea	313	0	0	219	1	1	1032	.	SPAN_NONE	937.6	.	61.55	508	.	62.95	-179.9	NONE	LEFT	8.12	863	2171	.	[]
caiziyan	normal	pretest	exercise	14	2	leftdot.PNG	22	left	experiment	216	1253	1	[]	[ 1]	216	1	.	1	1	CrossArea	25600	1	Fixation: 1037 ms	1	0.26	CrossArea	536	0	0	216	1	1	1037	.	SPAN_NONE	943.7	.	61.7	538	.	63.25	-6.41	NONE	RIGHT	7.76	1225	2535	.	[]
caiziyan	normal	pretest	exercise	15	2	rightdot.PNG	63	right	experiment	237	1264	1	[]	[ 1]	237	1	.	1	1	CrossArea	25600	1	Fixation: 1027 ms	1	0.12	CrossArea	540	0	0	237	1	1	1027	.	SPAN_NONE	966.1	.	61.75	544.4	.	63.35	-179.57	NONE	LEFT	6.87	1215	2525	.	[]
caiziyan	normal	pretest	exercise	39	2	rightdot.PNG	46	right	experiment	216	1258	1	[]	[ 1]	216	1	.	1	1	CrossArea	25600	1	Fixation: 1042 ms	1	0.45	CrossArea	382	0	0	216	1	1	1042	.	SPAN_NONE	953.6	.	61.6	512.4	.	63.05	-178.66	NONE	LEFT	7.99	1210	2540	.	[]
caiziyan	normal	pretest	exercise	13	2	rightdot.PNG	73	right	experiment	231	1258	1	[]	[ 1]	231	1	.	1	1	CrossArea	25600	1	Fixation: 1027 ms	1	0.37	CrossArea	460	0	0	231	1	1	1027	.	SPAN_NONE	963.1	.	61.7	516.8	.	63.25	-176.98	NONE	LEFT	7.95	1223	2526	.	[]
caiziyan	normal	pretest	exercise	58	2	rightdot.PNG	48	right	experiment	229	1258	1	[]	[ 1]	229	1	.	1	1	CrossArea	25600	1	Fixation: 1029 ms	1	0.52	CrossArea	373	0	0	229	1	1	1029	.	SPAN_NONE	945.8	.	61.55	510.6	.	63	-177.79	NONE	LEFT	7.09	1069	2395	.	[]
caiziyan	normal	pretest	exercise	59	2	leftdot.PNG	35	left	experiment	144	1178	1	[]	[ 1]	144	1	.	1	1	CrossArea	25600	1	Fixation: 1034 ms	1	0.68	CrossArea	330	0	0	144	1	1	1034	.	SPAN_NONE	947.5	.	61.6	498.9	.	63	-3.15	NONE	RIGHT	9.41	1288	2533	.	[]
caiziyan	normal	pretest	exercise	60	2	rightdot.PNG	75	right	experiment	201	1240	1	[]	[ 1]	201	1	.	1	1	CrossArea	25600	1	Fixation: 1039 ms	1	0.77	CrossArea	387	0	0	201	1	1	1039	.	SPAN_NONE	926.8	.	61.6	504.7	.	63.1	-172.19	AFTER	LEFT	7.95	1060	2355	.	[]
caiziyan	normal	pretest	exercise	61	2	rightdot.PNG	74	right	experiment	234	1265	1	[]	[ 1]	234	1	.	1	1	CrossArea	25600	1	Fixation: 1031 ms	1	0.62	CrossArea	393	0	0	234	1	1	1031	.	SPAN_NONE	928.4	.	61.6	516.8	.	63.05	-176.97	NONE	LEFT	6.74	283	1595	.	[]
caiziyan	normal	pretest	exercise	62	2	leftdot.PNG	26	left	experiment	209	1237	1	[]	[ 1]	209	1	.	1	1	CrossArea	25600	1	Fixation: 1028 ms	1	0.55	CrossArea	323	0	0	209	1	1	1028	.	SPAN_NONE	949.8	.	61.6	506.5	.	63.05	-1.53	NONE	RIGHT	9.71	1232	2527	.	[]
caiziyan	normal	pretest	exercise	50	2	rightdot.PNG	41	right	experiment	235	1266	1	[]	[ 1]	235	1	.	1	1	CrossArea	25600	1	Fixation: 1031 ms	1	0.62	CrossArea	361	0	0	235	1	1	1031	.	SPAN_NONE	932.4	.	61.55	512.6	.	63	-177.2	NONE	LEFT	7.69	903	2227	.	[]
caiziyan	normal	pretest	exercise	51	2	leftdot.PNG	21	left	experiment	194	1222	1	[]	[ 1]	194	1	.	1	1	CrossArea	25600	1	Fixation: 1028 ms	1	0.52	CrossArea	371	0	0	194	1	1	1028	.	SPAN_NONE	943.1	.	61.65	511.6	.	63.1	-3.35	NONE	RIGHT	10.47	1228	2527	.	[]
caiziyan	normal	pretest	exercise	52	2	leftdot.PNG	17	left	experiment	195	1234	1	[]	[ 1]	195	1	.	1	1	CrossArea	25600	1	Fixation: 1039 ms	1	0.57	CrossArea	367	0	0	195	1	1	1039	.	SPAN_NONE	937.9	.	61.6	511.7	.	63.1	-1.06	NONE	RIGHT	11.51	1229	2538	.	[]
caiziyan	normal	pretest	exercise	40	2	rightdot.PNG	54	right	experiment	202	1241	1	[]	[ 1]	202	1	.	1	1	CrossArea	25600	1	Fixation: 1039 ms	1	0.66	CrossArea	343	0	0	202	1	1	1039	.	SPAN_NONE	949.4	.	61.55	499.6	.	62.9	-177.92	NONE	LEFT	7.06	1246	2538	.	[]
caiziyan	normal	pretest	exercise	41	2	leftdot.PNG	27	left	experiment	199	1227	1	[]	[ 1]	199	1	.	1	1	CrossArea	25600	1	Fixation: 1028 ms	1	0.48	CrossArea	331	0	0	199	1	1	1028	.	SPAN_NONE	943.8	.	61.6	514.6	.	63.1	-2.29	NONE	RIGHT	8	1248	2526	.	[]
caiziyan	normal	pretest	exercise	42	2	rightdot.PNG	69	right	experiment	206	1235	1	[]	[ 1]	206	1	.	1	1	CrossArea	25600	1	Fixation: 1029 ms	1	0.76	CrossArea	348	0	0	206	1	1	1029	.	SPAN_NONE	932.8	.	61.6	501	.	63	-177.9	NONE	LEFT	7.37	1235	2527	.	[]
caiziyan	normal	pretest	exercise	43	2	leftdot.PNG	40	left	experiment	225	1251	1	[]	[ 1]	225	1	.	1	1	CrossArea	25600	1	Fixation: 1026 ms	1	0.6	CrossArea	339	0	0	225	1	1	1026	.	SPAN_NONE	945.3	.	61.55	505.3	.	62.95	-1.17	NONE	RIGHT	7.54	1226	2524	.	[]
caiziyan	normal	pretest	exercise	44	2	leftdot.PNG	9	left	experiment	304	1341	1	[]	[ 1]	304	1	.	1	1	CrossArea	25600	1	Fixation: 1037 ms	1	0.58	CrossArea	370	0	0	304	1	1	1037	.	SPAN_NONE	946.6	.	61.6	506	.	63.05	-5.8	NONE	RIGHT	5.61	875	2257	.	[]
caiziyan	normal	pretest	exercise	71	2	rightdot.PNG	65	right	experiment	195	1222	1	[]	[ 1]	195	1	.	1	1	CrossArea	25600	1	Fixation: 1027 ms	1	0.38	CrossArea	395	0	0	195	1	1	1027	.	SPAN_NONE	943.3	.	61.6	522.7	.	63.05	-179.11	NONE	LEFT	9.54	1240	2525	.	[]
caiziyan	normal	pretest	exercise	72	2	leftdot.PNG	12	left	experiment	151	1189	1	[]	[ 1]	151	1	.	1	1	CrossArea	25600	1	Fixation: 1038 ms	1	0.18	CrossArea	429	0	0	151	1	1	1038	.	SPAN_NONE	951.4	.	61.7	532.9	.	63.2	-2.13	NONE	RIGHT	9.1	1281	2537	.	[]
caiziyan	normal	pretest	exercise	73	2	leftdot.PNG	34	left	experiment	193	1227	1	[]	[ 1]	193	1	.	1	1	CrossArea	25600	1	Fixation: 1034 ms	1	0.62	CrossArea	398	0	0	193	1	1	1034	.	SPAN_NONE	946.1	.	61.55	503.6	.	62.9	-2.6	NONE	RIGHT	9.55	1243	2533	.	[]
caiziyan	normal	pretest	exercise	74	2	rightdot.PNG	67	right	experiment	189	1218	1	[]	[ 1]	189	1	.	1	1	CrossArea	25600	1	Fixation: 1029 ms	1	0.35	CrossArea	363	0	0	189	1	1	1029	.	SPAN_NONE	949.3	.	61.7	520.5	.	63.2	-177.76	NONE	LEFT	10.21	1224	2527	.	[]
caiziyan	normal	pretest	exercise	75	2	leftdot.PNG	39	left	experiment	202	1228	1	[]	[ 1]	202	1	.	1	1	CrossArea	25600	1	Fixation: 1026 ms	1	0.62	CrossArea	409	0	0	202	1	1	1026	.	SPAN_NONE	929.1	.	61.65	516.5	.	63.1	-1.65	NONE	RIGHT	9.07	1234	2524	.	[]
caiziyan	normal	pretest	exercise	34	2	leftdot.PNG	28	left	experiment	201	1241	1	[]	[ 1]	201	1	.	1	1	CrossArea	25600	1	Fixation: 1040 ms	1	0.97	CrossArea	374	0	0	201	1	1	1040	.	SPAN_NONE	940.6	.	61.55	481.8	.	62.95	-3.14	NONE	RIGHT	7.88	1243	2538	.	[]
caiziyan	normal	pretest	exercise	20	2	leftdot.PNG	25	left	experiment	198	1229	1	[]	[ 1]	198	1	.	1	1	CrossArea	25600	1	Fixation: 1031 ms	1	0.23	CrossArea	432	0	0	198	1	1	1031	.	SPAN_NONE	951.9	.	61.6	528.1	.	63.1	-1.83	NONE	RIGHT	9.57	1240	2529	.	[]
caiziyan	normal	pretest	exercise	21	2	rightdot.PNG	59	right	experiment	202	1232	1	[]	[ 1]	202	1	.	1	1	CrossArea	25600	1	Fixation: 1030 ms	1	0.76	CrossArea	375	0	0	202	1	1	1030	.	SPAN_NONE	936	.	61.55	498.4	.	62.95	-176.76	NONE	LEFT	8.52	1243	2528	.	[]
caiziyan	normal	pretest	exercise	53	2	rightdot.PNG	57	right	experiment	208	1234	1	[]	[ 1]	208	1	.	1	1	CrossArea	25600	1	Fixation: 1026 ms	1	0.53	CrossArea	374	0	0	208	1	1	1026	.	SPAN_NONE	937.3	.	61.6	515.8	.	63	-177.68	NONE	LEFT	9.5	1233	2524	.	[]
caiziyan	normal	pretest	exercise	54	2	rightdot.PNG	56	right	experiment	192	1230	1	[]	[ 1]	192	1	.	1	1	CrossArea	25600	1	Fixation: 1038 ms	1	0.55	CrossArea	354	0	0	192	1	1	1038	.	SPAN_NONE	947.2	.	61.6	507.6	.	63.05	-177.23	NONE	LEFT	8.53	1243	2536	.	[]
caiziyan	normal	pretest	exercise	55	2	leftdot.PNG	38	left	experiment	167	1199	1	[]	[ 1]	167	1	.	1	1	CrossArea	25600	1	Fixation: 1032 ms	1	0.59	CrossArea	284	0	0	167	1	1	1032	.	SPAN_NONE	945.7	.	61.6	505.4	.	63.05	-1.1	NONE	RIGHT	9.16	1273	2531	.	[]
caiziyan	normal	pretest	exercise	56	2	leftdot.PNG	37	left	experiment	221	1251	1	[]	[ 1]	221	1	.	1	1	CrossArea	25600	1	Fixation: 1030 ms	1	0.69	CrossArea	362	0	0	221	1	1	1030	.	SPAN_NONE	937.8	.	61.6	502.7	.	63	-3.45	NONE	RIGHT	9.36	1222	2529	.	[]
caiziyan	normal	pretest	exercise	57	2	rightdot.PNG	50	right	experiment	211	1251	1	[]	[ 1]	211	1	.	1	1	CrossArea	25600	1	Fixation: 1040 ms	1	0.67	CrossArea	351	0	0	211	1	1	1040	.	SPAN_NONE	932.5	.	61.6	507.7	.	63.05	-178.79	NONE	LEFT	8.38	1214	2539	.	[]
caiziyan	normal	pretest	exercise	28	2	leftdot.PNG	19	left	experiment	206	1238	1	[]	[ 1]	206	1	.	1	1	CrossArea	25600	1	Fixation: 1032 ms	1	0.33	CrossArea	451	0	0	206	1	1	1032	.	SPAN_NONE	952.6	.	61.6	520.3	.	63.1	0.34	NONE	RIGHT	9.42	1236	2531	.	[]
caiziyan	normal	pretest	exercise	29	2	rightdot.PNG	43	right	experiment	206	1238	1	[]	[ 1]	206	1	.	1	1	CrossArea	25600	1	Fixation: 1032 ms	1	0.37	CrossArea	408	0	0	206	1	1	1032	.	SPAN_NONE	951.2	.	61.6	518.1	.	63.05	-179.89	NONE	LEFT	7.39	1246	2530	.	[]
caiziyan	normal	pretest	exercise	16	2	leftdot.PNG	20	left	experiment	204	1232	1	[]	[ 1]	204	1	.	1	1	CrossArea	25600	1	Fixation: 1028 ms	1	0.2	CrossArea	483	0	0	204	1	1	1028	.	SPAN_NONE	947.5	.	61.7	539.6	.	63.25	0.5	NONE	RIGHT	7.92	1244	2527	.	[]
caiziyan	normal	pretest	exercise	17	2	rightdot.PNG	68	right	experiment	176	1203	1	[]	[ 1]	176	1	.	1	1	CrossArea	25600	1	Fixation: 1027 ms	1	0.24	CrossArea	457	0	0	176	1	1	1027	.	SPAN_NONE	947.9	.	61.65	530.8	.	63.2	-177.62	NONE	LEFT	8.13	1267	2525	.	[]
caiziyan	normal	pretest	exercise	18	2	rightdot.PNG	49	right	experiment	174	1205	1	[]	[ 1]	174	1	.	1	1	CrossArea	25600	1	Fixation: 1031 ms	1	0.51	CrossArea	401	0	0	174	1	1	1031	.	SPAN_NONE	954.5	.	61.55	508.3	.	62.95	-178.36	NONE	LEFT	6.34	1273	2529	.	[]
caiziyan	normal	pretest	exercise	19	2	leftdot.PNG	13	left	experiment	214	1245	1	[]	[ 1]	214	1	.	1	1	CrossArea	25600	1	Fixation: 1031 ms	1	0.33	CrossArea	473	0	0	214	1	1	1031	.	SPAN_NONE	957.7	.	61.6	519.2	.	63.05	-5.66	NONE	RIGHT	10	1215	2529	.	[]
caiziyan	normal	pretest	exercise	23	2	leftdot.PNG	8	left	experiment	205	1231	1	[]	[ 1]	205	1	.	1	1	CrossArea	25600	1	Fixation: 1026 ms	1	0.59	CrossArea	320	0	0	205	1	1	1026	.	SPAN_NONE	942.2	.	61.6	507.2	.	63.05	-2.96	NONE	RIGHT	9.52	1234	2525	.	[]
caiziyan	normal	pretest	exercise	24	2	leftdot.PNG	24	left	experiment	189	1218	1	[]	[ 1]	189	1	.	1	1	CrossArea	25600	1	Fixation: 1029 ms	1	0.53	CrossArea	413	0	0	189	1	1	1029	.	SPAN_NONE	942.6	.	61.6	511.2	.	63.1	-3.97	NONE	RIGHT	9.19	814	2089	.	[]
caiziyan	normal	pretest	exercise	63	2	leftdot.PNG	30	left	experiment	217	1252	1	[]	[ 1]	217	1	.	1	1	CrossArea	25600	1	Fixation: 1035 ms	1	0.26	CrossArea	413	0	0	217	1	1	1035	.	SPAN_NONE	968.8	.	61.65	525.8	.	63.2	-0.75	NONE	RIGHT	9.18	1201	2533	.	[]
caiziyan	normal	pretest	exercise	22	2	rightdot.PNG	45	right	experiment	221	1259	1	[]	[ 1]	221	1	.	1	1	CrossArea	25600	1	Fixation: 1038 ms	1	0.49	CrossArea	423	0	0	221	1	1	1038	.	SPAN_NONE	934.5	.	61.6	523	.	63.1	-177.63	NONE	LEFT	5.34	1230	2536	.	[]
caiziyan	normal	pretest	exercise	69	2	leftdot.PNG	31	left	experiment	212	1251	1	[]	[ 1]	212	1	.	1	1	CrossArea	25600	1	Fixation: 1039 ms	1	0.19	CrossArea	420	0	0	212	1	1	1039	.	SPAN_NONE	971.7	.	61.65	539.1	.	63.2	-3.42	NONE	RIGHT	11.08	1203	2538	.	[]
caiziyan	normal	pretest	exercise	30	2	rightdot.PNG	44	right	experiment	193	1221	1	[]	[ 1]	193	1	.	1	1	CrossArea	25600	1	Fixation: 1028 ms	1	0.35	CrossArea	390	0	0	193	1	1	1028	.	SPAN_NONE	949.1	.	61.65	520.4	.	63.1	-178.1	NONE	LEFT	7.85	1236	2526	.	[]
caiziyan	normal	pretest	exercise	25	2	rightdot.PNG	61	right	experiment	178	1207	1	[]	[ 1]	178	1	.	1	1	CrossArea	25600	1	Fixation: 1029 ms	1	0.62	CrossArea	356	0	0	178	1	1	1029	.	SPAN_NONE	951.3	.	61.6	501.6	.	63.05	-175.5	NONE	LEFT	7.21	1266	2527	.	[]
caiziyan	normal	pretest	exercise	27	2	leftdot.PNG	16	left	experiment	182	1216	1	[]	[ 1]	182	1	.	1	1	CrossArea	25600	1	Fixation: 1034 ms	1	0.38	CrossArea	429	0	0	182	1	1	1034	.	SPAN_NONE	955.8	.	61.6	516	.	63.05	-3.19	NONE	RIGHT	8.36	1263	2533	.	[]
caiziyan	normal	pretest	exercise	33	2	rightdot.PNG	51	right	experiment	249	1287	1	[]	[ 1]	249	1	.	1	1	CrossArea	25600	1	Fixation: 1038 ms	1	0.58	CrossArea	334	0	0	249	1	1	1038	.	SPAN_NONE	943.3	.	61.55	507.2	.	63	-178.9	NONE	LEFT	7.38	1202	2536	.	[]
caiziyan	normal	pretest	exercise	67	2	rightdot.PNG	53	right	experiment	216	1256	1	[]	[ 1]	216	1	.	1	1	CrossArea	25600	1	Fixation: 1040 ms	1	0.17	CrossArea	419	0	0	216	1	1	1040	.	SPAN_NONE	955.7	.	61.55	530.3	.	63	179.97	NONE	LEFT	8.44	1217	2538	.	[]
caiziyan	normal	pretest	exercise	31	2	leftdot.PNG	7	left	experiment	230	1256	1	[]	[ 1]	230	1	.	1	1	CrossArea	25600	1	Fixation: 1026 ms	1	0.31	CrossArea	340	0	0	230	1	1	1026	.	SPAN_NONE	948.1	.	61.65	524.6	.	63.15	-0.31	NONE	RIGHT	8.63	1217	2525	.	[]
caiziyan	normal	pretest	exercise	32	2	leftdot.PNG	11	left	experiment	234	1275	1	[]	[ 1]	234	1	.	1	1	CrossArea	25600	1	Fixation: 1041 ms	1	0.49	CrossArea	360	0	0	234	1	1	1041	.	SPAN_NONE	950	.	61.55	510.5	.	62.95	-3.52	NONE	RIGHT	8.62	1208	2539	.	[]
caiziyan	normal	pretest	exercise	66	2	leftdot.PNG	32	left	experiment	246	1277	1	[]	[ 1]	246	1	.	1	1	CrossArea	25600	1	Fixation: 1031 ms	1	0.12	CrossArea	421	0	0	246	1	1	1031	.	SPAN_NONE	965.5	.	61.7	534.8	.	63.2	0.25	NONE	RIGHT	9.6	1185	2529	.	[]
caiziyan	normal	pretest	exercise	64	2	rightdot.PNG	62	right	experiment	221	1250	1	[]	[ 1]	221	1	.	1	1	CrossArea	25600	1	Fixation: 1029 ms	1	0.61	CrossArea	340	0	0	221	1	1	1029	.	SPAN_NONE	955.4	.	61.6	501.4	.	63	-177.16	NONE	LEFT	8.51	1209	2527	.	[]
caiziyan	normal	pretest	exercise	65	2	leftdot.PNG	33	left	experiment	183	1220	1	[]	[ 1]	183	1	.	1	1	CrossArea	25600	1	Fixation: 1037 ms	1	0.44	CrossArea	384	0	0	183	1	1	1037	.	SPAN_NONE	950.9	.	61.6	513.6	.	63.1	-2.52	NONE	RIGHT	9.79	1250	2535	.	[]
caiziyan	normal	pretest	exercise	70	2	rightdot.PNG	60	right	experiment	192	1219	1	[]	[ 1]	192	1	.	1	1	CrossArea	25600	1	Fixation: 1027 ms	1	0.64	CrossArea	377	0	0	192	1	1	1027	.	SPAN_NONE	938.1	.	61.55	506.3	.	63	-179.68	NONE	LEFT	8.39	1237	2526	.	[]
caiziyan	normal	pretest	exercise	68	2	rightdot.PNG	71	right	experiment	235	1275	1	[]	[ 1]	235	1	.	1	1	CrossArea	25600	1	Fixation: 1040 ms	1	0.38	CrossArea	428	0	0	235	1	1	1040	.	SPAN_NONE	952.4	.	61.6	517.5	.	63.15	-179.37	NONE	LEFT	6.76	1207	2538	.	[]
caijiaqi	normal	pretest	exercise	69	2	rightdot.PNG	70	right	experiment	209	1237	1	[]	[ 1]	209	1	.	1	1	CrossArea	25600	1	Fixation: 1028 ms	1	0.46	CrossArea	899	0	0	209	1	1	1028	.	SPAN_NONE	932.8	.	61.75	549.2	.	63.4	177	NONE	LEFT	10.22	135	1424	.	[]
caijiaqi	normal	pretest	exercise	30	2	leftdot.PNG	31	left	experiment	118	1263	2	[]	[ 1]	118	1	.	1	1	CrossArea	25600	1	Fixation: 1145 ms	1	1.17	CrossArea	1102	0	0	118	1	1	1145	.	SPAN_NONE	982.1	.	61.95	611.7	.	63.75	-2.13	NONE	RIGHT	7.13	1230	2538	.	[]
caijiaqi	normal	pretest	exercise	31	2	leftdot.PNG	8	left	experiment	252	1284	1	[]	[ 1]	252	1	.	1	1	CrossArea	25600	1	Fixation: 1032 ms	1	0.85	CrossArea	1084	0	0	252	1	1	1032	.	SPAN_NONE	983.8	.	61.9	588.8	.	63.65	2.27	NONE	RIGHT	5.98	189	1523	.	[]
caijiaqi	normal	pretest	exercise	68	2	leftdot.PNG	30	left	experiment	210	1249	1	[]	[ 1]	210	1	.	1	1	CrossArea	25600	1	Fixation: 1039 ms	1	0.22	CrossArea	971	0	0	210	1	1	1039	.	SPAN_NONE	957.4	.	61.7	553.5	.	63.3	6.19	NONE	RIGHT	9.05	150	1457	.	[]
caijiaqi	normal	pretest	exercise	33	2	rightdot.PNG	43	right	experiment	261	1289	1	[]	[ 1]	261	1	.	1	1	CrossArea	25600	1	Fixation: 1028 ms	1	0.39	CrossArea	957	0	0	261	1	1	1028	.	SPAN_NONE	969.1	.	61.75	562.9	.	63.4	-179.85	NONE	LEFT	5.24	125	1455	.	[]
caijiaqi	normal	pretest	exercise	34	2	leftdot.PNG	13	left	experiment	204	1242	1	[]	[ 1]	204	1	.	1	1	CrossArea	25600	1	Fixation: 1038 ms	1	0.69	CrossArea	1017	0	0	204	1	1	1038	.	SPAN_NONE	966.9	.	61.95	583.4	.	63.75	-7.15	NONE	RIGHT	6.11	162	1450	.	[]
caijiaqi	normal	pretest	exercise	36	2	rightdot.PNG	44	right	experiment	231	1261	1	[]	[ 1]	231	1	.	1	1	CrossArea	25600	1	Fixation: 1030 ms	1	0.82	CrossArea	1063	0	0	231	1	1	1030	.	SPAN_NONE	960.2	.	61.95	593.1	.	63.75	-178.86	NONE	LEFT	8.02	119	1427	.	[]
caijiaqi	normal	pretest	exercise	32	2	rightdot.PNG	50	right	experiment	167	1206	1	[]	[ 1]	167	1	.	1	1	CrossArea	25600	1	Fixation: 1039 ms	1	0.37	CrossArea	1103	0	0	167	1	1	1039	.	SPAN_NONE	972.9	.	61.8	559.7	.	63.45	179.8	NONE	LEFT	8.57	92	1349	.	[]
caijiaqi	normal	pretest	exercise	25	2	rightdot.PNG	46	right	experiment	241	1279	1	[]	[ 1]	241	1	.	1	1	CrossArea	25600	1	Fixation: 1038 ms	1	0.65	CrossArea	1027	0	0	241	1	1	1038	.	SPAN_NONE	925.3	.	61.8	561.6	.	63.5	177.31	NONE	LEFT	6.4	416	1740	.	[]
caijiaqi	normal	pretest	exercise	26	2	leftdot.PNG	18	left	experiment	195	1227	1	[]	[ 1]	195	1	.	1	1	CrossArea	25600	1	Fixation: 1032 ms	1	0.73	CrossArea	969	0	0	195	1	1	1032	.	SPAN_NONE	934.2	.	62	579.5	.	63.8	-8.79	NONE	RIGHT	5.49	247	1519	.	[]
caijiaqi	normal	pretest	exercise	70	2	rightdot.PNG	54	right	experiment	192	1231	1	[]	[ 1]	192	1	.	1	1	CrossArea	25600	1	Fixation: 1039 ms	1	0.36	CrossArea	936	0	0	192	1	1	1039	.	SPAN_NONE	937.8	.	61.7	539.5	.	63.25	175.4	NONE	LEFT	10.76	66	1361	.	[]
caijiaqi	normal	pretest	exercise	71	2	leftdot.PNG	20	left	experiment	208	1248	1	[]	[ 1]	208	1	.	1	1	CrossArea	25600	1	Fixation: 1040 ms	1	0.37	CrossArea	957	0	0	208	1	1	1040	.	SPAN_NONE	966.5	.	61.75	562.5	.	63.45	2.7	NONE	RIGHT	8.33	146	1442	.	[]
caijiaqi	normal	pretest	exercise	72	2	rightdot.PNG	65	right	experiment	157	1186	1	[]	[ 1]	157	1	.	1	1	CrossArea	25600	1	Fixation: 1029 ms	1	0.48	CrossArea	938	0	0	157	1	1	1029	.	SPAN_NONE	930.2	.	61.8	541.7	.	63.5	176.17	NONE	LEFT	8.69	124	1354	.	[]
caijiaqi	normal	pretest	exercise	73	2	leftdot.PNG	28	left	experiment	215	1241	1	[]	[ 1]	215	1	.	1	1	CrossArea	25600	1	Fixation: 1026 ms	1	0.52	CrossArea	910	0	0	215	1	1	1026	.	SPAN_NONE	930.4	.	61.8	553.9	.	63.4	1.11	NONE	RIGHT	5.84	210	1489	.	[]
caijiaqi	normal	pretest	exercise	74	2	leftdot.PNG	7	left	experiment	187	1219	1	[]	[ 1]	187	1	.	1	1	CrossArea	25600	1	Fixation: 1032 ms	1	0.69	CrossArea	835	0	0	187	1	1	1032	.	SPAN_NONE	940.6	.	61.9	579.4	.	63.7	-8.78	NONE	RIGHT	6.93	184	1447	.	[]
caijiaqi	normal	pretest	exercise	75	2	rightdot.PNG	69	right	experiment	221	1258	1	[]	[ 1]	221	1	.	1	1	CrossArea	25600	1	Fixation: 1037 ms	1	0.6	CrossArea	863	0	0	221	1	1	1037	.	SPAN_NONE	942.2	.	61.85	573.4	.	63.6	173.02	NONE	LEFT	6.86	443	1753	.	[]
caijiaqi	normal	pretest	exercise	67	2	leftdot.PNG	34	left	experiment	201	1240	1	[]	[ 1]	201	1	.	1	1	CrossArea	25600	1	Fixation: 1039 ms	1	0.47	CrossArea	1082	0	0	201	1	1	1039	.	SPAN_NONE	988.7	.	61.7	545.6	.	63.25	2.36	NONE	RIGHT	10.2	117	1439	.	[]
caijiaqi	normal	pretest	exercise	44	2	rightdot.PNG	63	right	experiment	224	1259	1	[]	[ 1]	224	1	.	1	1	CrossArea	25600	1	Fixation: 1035 ms	1	0.46	CrossArea	1099	0	0	224	1	1	1035	.	SPAN_NONE	941.6	.	61.8	562.3	.	63.45	178.48	NONE	LEFT	9.99	111	1422	.	[]
caijiaqi	normal	pretest	exercise	45	2	leftdot.PNG	26	left	experiment	177	1216	1	[]	[ 1]	177	1	.	1	1	CrossArea	25600	1	Fixation: 1039 ms	1	0.83	CrossArea	1051	0	0	177	1	1	1039	.	SPAN_NONE	910.6	.	61.8	555.7	.	63.45	-5.88	NONE	RIGHT	7.44	173	1443	.	[]
caijiaqi	normal	pretest	exercise	27	2	rightdot.PNG	56	right	experiment	148	1177	1	[]	[ 1]	148	1	.	1	1	CrossArea	25600	1	Fixation: 1029 ms	1	0.47	CrossArea	1059	0	0	148	1	1	1029	.	SPAN_NONE	931.5	.	61.75	534.2	.	63.35	-177.71	NONE	LEFT	10.51	58	1303	.	[]
caijiaqi	normal	pretest	exercise	28	2	leftdot.PNG	33	left	experiment	184	1223	1	[]	[ 1]	184	1	.	1	1	CrossArea	25600	1	Fixation: 1039 ms	1	1.06	CrossArea	965	0	0	184	1	1	1039	.	SPAN_NONE	935.2	.	62	602.7	.	63.9	-1.53	NONE	RIGHT	7.19	1270	2537	.	[]
caijiaqi	normal	pretest	exercise	13	2	leftdot.PNG	22	left	experiment	218	1248	1	[]	[ 1]	218	1	.	1	1	CrossArea	25600	1	Fixation: 1030 ms	1	0.4	CrossArea	1074	0	0	218	1	1	1030	.	SPAN_NONE	979.3	.	61.95	556	.	63.7	0.88	NONE	RIGHT	5.32	137	1423	.	[]
caijiaqi	normal	pretest	exercise	14	2	rightdot.PNG	55	right	experiment	228	1264	1	[]	[ 1]	228	1	.	1	1	CrossArea	25600	1	Fixation: 1036 ms	1	0.18	CrossArea	1050	0	0	228	1	1	1036	.	SPAN_NONE	948.6	.	61.7	539.2	.	63.2	179.2	NONE	LEFT	6.54	197	1506	.	[]
caijiaqi	normal	pretest	exercise	16	2	leftdot.PNG	37	left	experiment	204	1243	1	[]	[ 1]	204	1	.	1	1	CrossArea	25600	1	Fixation: 1039 ms	1	0.57	CrossArea	969	0	0	204	1	1	1039	.	SPAN_NONE	952.8	.	61.85	575.3	.	63.55	-1.54	NONE	RIGHT	7.87	134	1437	.	[]
caijiaqi	normal	pretest	exercise	17	2	rightdot.PNG	47	right	experiment	209	1238	1	[]	[ 1]	209	1	.	1	1	CrossArea	25600	1	Fixation: 1029 ms	1	0.28	CrossArea	1061	0	0	209	1	1	1029	.	SPAN_NONE	965.8	.	61.85	556.9	.	63.5	178.99	NONE	LEFT	4.99	188	1467	.	[]
caijiaqi	normal	pretest	exercise	38	2	leftdot.PNG	29	left	experiment	226	1258	1	[]	[ 1]	226	1	.	1	1	CrossArea	25600	1	Fixation: 1032 ms	1	0.72	CrossArea	1077	0	0	226	1	1	1032	.	SPAN_NONE	971.2	.	62.1	585.5	.	64.05	-3.69	NONE	RIGHT	6.85	112	1443	.	[]
caijiaqi	normal	pretest	exercise	39	2	rightdot.PNG	49	right	experiment	145	1177	1	[]	[ 1]	145	1	.	1	1	CrossArea	25600	1	Fixation: 1032 ms	1	0.38	CrossArea	925	0	0	145	1	1	1032	.	SPAN_NONE	956.2	.	61.8	563.8	.	63.5	177.91	NONE	LEFT	8.95	93	1323	.	[]
caijiaqi	normal	pretest	exercise	40	2	leftdot.PNG	19	left	experiment	160	1188	1	[]	[ 1]	160	1	.	1	1	CrossArea	25600	1	Fixation: 1028 ms	1	0.58	CrossArea	987	0	0	160	1	1	1028	.	SPAN_NONE	959.4	.	62.1	577.6	.	64.05	-3.71	NONE	RIGHT	6.84	157	1393	.	[]
caijiaqi	normal	pretest	exercise	64	2	leftdot.PNG	40	left	experiment	190	1228	1	[]	[ 1]	190	1	.	1	1	CrossArea	25600	1	Fixation: 1038 ms	1	0.32	CrossArea	1118	0	0	190	1	1	1038	.	SPAN_NONE	958.5	.	61.85	560.6	.	63.55	0.42	NONE	RIGHT	6.81	176	1451	.	[]
caijiaqi	normal	pretest	exercise	41	2	rightdot.PNG	67	right	experiment	204	1230	1	[]	[ 1]	204	1	.	1	1	CrossArea	25600	1	Fixation: 1026 ms	1	0.99	CrossArea	1031	0	0	204	1	1	1026	.	SPAN_NONE	979.7	.	62.15	600.9	.	64.15	178.64	NONE	LEFT	8.32	100	1375	.	[]
caijiaqi	normal	pretest	exercise	9	2	leftdot.PNG	16	left	experiment	196	1236	1	[]	[ 1]	196	1	.	1	1	CrossArea	25600	1	Fixation: 1040 ms	1	1.04	CrossArea	1144	0	0	196	1	1	1040	.	SPAN_NONE	917.6	.	62	590.6	.	63.85	-3.11	NONE	RIGHT	5.52	1258	2538	.	[]
caijiaqi	normal	pretest	exercise	10	2	rightdot.PNG	62	right	experiment	206	1239	1	[]	[ 1]	206	1	.	1	1	CrossArea	25600	1	Fixation: 1033 ms	1	0.29	CrossArea	1165	0	0	206	1	1	1033	.	SPAN_NONE	967.3	.	61.65	523.5	.	63.2	-178.39	NONE	LEFT	10.63	71	1376	.	[]
caijiaqi	normal	pretest	exercise	11	2	rightdot.PNG	61	right	experiment	198	1225	1	[]	[ 1]	198	1	.	1	1	CrossArea	25600	1	Fixation: 1027 ms	1	0.56	CrossArea	1131	0	0	198	1	1	1027	.	SPAN_NONE	927.1	.	61.65	527.8	.	63.15	-179.97	NONE	LEFT	7.77	128	1398	.	[]
caijiaqi	normal	pretest	exercise	12	2	leftdot.PNG	35	left	experiment	155	1188	1	[]	[ 1]	155	1	.	1	1	CrossArea	25600	1	Fixation: 1033 ms	1	0.48	CrossArea	1115	0	0	155	1	1	1033	.	SPAN_NONE	947	.	61.65	512.9	.	63.1	-3.94	NONE	RIGHT	6.51	205	1455	.	[]
caijiaqi	normal	pretest	exercise	48	2	leftdot.PNG	9	left	experiment	300	1338	1	[]	[ 1]	300	1	.	1	1	CrossArea	25600	1	Fixation: 1038 ms	1	1.46	CrossArea	981	0	0	300	1	1	1038	.	SPAN_NONE	897.9	.	62.05	608.2	.	63.95	-4.92	NONE	RIGHT	7.56	228	1615	.	[]
caijiaqi	normal	pretest	exercise	49	2	leftdot.PNG	27	left	experiment	233	1260	1	[]	[ 1]	233	1	.	1	1	CrossArea	25600	1	Fixation: 1027 ms	1	1.06	CrossArea	1037	0	0	233	1	1	1027	.	SPAN_NONE	894.4	.	61.75	536.3	.	63.35	-4.88	NONE	RIGHT	6.57	169	1498	.	[]
caijiaqi	normal	pretest	exercise	51	2	leftdot.PNG	32	left	experiment	197	1227	1	[]	[ 1]	197	1	.	1	1	CrossArea	25600	1	Fixation: 1030 ms	1	1.1	CrossArea	1073	0	0	197	1	1	1030	.	SPAN_NONE	910.7	.	61.95	589.2	.	63.7	-5.5	NONE	RIGHT	6.77	170	1450	.	[]
caijiaqi	normal	pretest	exercise	52	2	rightdot.PNG	74	right	experiment	221	1255	1	[]	[ 1]	221	1	.	1	1	CrossArea	25600	1	Fixation: 1034 ms	1	0.81	CrossArea	982	0	0	221	1	1	1034	.	SPAN_NONE	940.7	.	61.9	587.6	.	63.65	179.84	NONE	LEFT	9.17	176	1480	.	[]
caijiaqi	normal	pretest	exercise	18	2	rightdot.PNG	71	right	experiment	233	1265	1	[]	[ 1]	233	1	.	1	1	CrossArea	25600	1	Fixation: 1032 ms	1	0.57	CrossArea	1162	0	0	233	1	1	1032	.	SPAN_NONE	984.4	.	61.6	513.8	.	63.05	176.22	NONE	LEFT	6.51	357	1665	.	[]
caijiaqi	normal	pretest	exercise	19	2	leftdot.PNG	6	left	experiment	188	1228	1	[]	[ 1]	188	1	.	1	1	CrossArea	25600	1	Fixation: 1040 ms	1	0.13	CrossArea	1028	0	0	188	1	1	1040	.	SPAN_NONE	963.1	.	61.7	547.9	.	63.3	0.39	NONE	RIGHT	7.84	157	1434	.	[]
caijiaqi	normal	pretest	exercise	20	2	rightdot.PNG	75	right	experiment	205	1247	1	[]	[ 1]	205	1	.	1	1	CrossArea	25600	1	Fixation: 1042 ms	1	1.02	CrossArea	738	0	0	205	1	1	1042	.	SPAN_NONE	911.3	.	61.9	582	.	63.6	177.34	NONE	LEFT	6.21	1252	2541	.	[]
caijiaqi	normal	pretest	exercise	21	2	leftdot.PNG	39	left	experiment	196	1229	1	[]	[ 1]	196	1	.	1	1	CrossArea	25600	1	Fixation: 1033 ms	1	0.62	CrossArea	1109	0	0	196	1	1	1033	.	SPAN_NONE	924.2	.	61.75	525.9	.	63.3	-2.78	NONE	RIGHT	6.27	1257	2532	.	[]
caijiaqi	normal	pretest	exercise	63	2	rightdot.PNG	41	right	experiment	194	1235	1	[]	[ 1]	194	1	.	1	1	CrossArea	25600	1	Fixation: 1041 ms	1	1.13	CrossArea	1118	0	0	194	1	1	1041	.	SPAN_NONE	977.5	.	62	609.9	.	63.8	174.84	NONE	LEFT	9.49	94	1388	.	[]
caijiaqi	normal	pretest	exercise	23	2	rightdot.PNG	51	right	experiment	209	1246	1	[]	[ 1]	209	1	.	1	1	CrossArea	25600	1	Fixation: 1037 ms	1	0.44	CrossArea	1002	0	0	209	1	1	1037	.	SPAN_NONE	950.5	.	61.8	566.1	.	63.5	-174.72	NONE	LEFT	6.62	140	1422	.	[]
caijiaqi	normal	pretest	exercise	24	2	leftdot.PNG	24	left	experiment	200	1227	1	[]	[ 1]	200	1	.	1	1	CrossArea	25600	1	Fixation: 1027 ms	1	0.31	CrossArea	1080	0	0	200	1	1	1027	.	SPAN_NONE	941.9	.	61.9	532.7	.	63.65	-5.34	NONE	RIGHT	6.88	1228	2505	.	[]
caijiaqi	normal	pretest	exercise	54	2	leftdot.PNG	36	left	experiment	195	1234	1	[]	[ 1]	195	1	.	1	1	CrossArea	25600	1	Fixation: 1039 ms	1	0.68	CrossArea	1135	0	0	195	1	1	1039	.	SPAN_NONE	956	.	61.9	583.4	.	63.7	-0.7	NONE	RIGHT	8.84	128	1437	.	[]
caijiaqi	normal	pretest	exercise	46	2	leftdot.PNG	15	left	experiment	189	1221	1	[]	[ 1]	189	1	.	1	1	CrossArea	25600	1	Fixation: 1032 ms	1	0.78	CrossArea	1070	0	0	189	1	1	1032	.	SPAN_NONE	930.1	.	61.9	579.5	.	63.65	-6.67	NONE	RIGHT	6.63	163	1433	.	[]
caijiaqi	normal	pretest	exercise	22	2	leftdot.PNG	23	left	experiment	341	1370	1	[]	[ 1]	341	1	.	1	1	CrossArea	25600	1	Fixation: 1029 ms	1	0.51	CrossArea	994	0	0	341	1	1	1029	.	SPAN_NONE	941.5	.	61.75	566.7	.	63.45	-1.97	NONE	RIGHT	6.46	163	1578	.	[]
caijiaqi	normal	pretest	exercise	53	2	rightdot.PNG	52	right	experiment	208	1249	1	[]	[ 1]	208	1	.	1	1	CrossArea	25600	1	Fixation: 1041 ms	1	0.91	CrossArea	983	0	0	208	1	1	1041	.	SPAN_NONE	917.7	.	61.85	578.7	.	63.6	175.32	NONE	LEFT	10.09	336	1639	.	[]
caijiaqi	normal	pretest	exercise	62	2	rightdot.PNG	60	right	experiment	209	1245	1	[]	[ 1]	209	1	.	1	1	CrossArea	25600	1	Fixation: 1036 ms	1	1.09	CrossArea	1184	0	0	209	1	1	1036	.	SPAN_NONE	956.2	.	61.95	609.6	.	63.9	-179.92	NONE	LEFT	9.44	116	1419	.	[]
caijiaqi	normal	pretest	exercise	55	2	leftdot.PNG	21	left	experiment	209	1236	1	[]	[ 1]	209	1	.	1	1	CrossArea	25600	1	Fixation: 1027 ms	1	0.94	CrossArea	1112	0	0	209	1	1	1027	.	SPAN_NONE	940.5	.	61.95	596.5	.	63.8	2.44	NONE	RIGHT	8.27	170	1462	.	[]
caijiaqi	normal	pretest	exercise	6	2	rightdot.PNG	57	right	experiment	285	1310	1	[]	[ 1]	285	1	.	1	1	CrossArea	25600	1	Fixation: 1025 ms	1	1.07	CrossArea	1018	0	0	285	1	1	1025	.	SPAN_NONE	966.6	.	62	607.8	.	63.9	176.1	NONE	LEFT	5.39	145	1489	.	[]
caijiaqi	normal	pretest	exercise	56	2	rightdot.PNG	53	right	experiment	273	1310	1	[]	[ 1]	273	1	.	1	1	CrossArea	25600	1	Fixation: 1037 ms	1	1.06	CrossArea	1136	0	0	273	1	1	1037	.	SPAN_NONE	981.9	.	61.95	603.9	.	63.9	179.67	NONE	LEFT	8.83	231	1593	.	[]
wubingqian	normal	pretest	exercise	73	2	rightdot.PNG	46	right	experiment	223	1250	1	[]	[ 1]	223	1	.	1	1	CrossArea	25600	1	Fixation: 1027 ms	1	1.03	CrossArea	458	0	0	223	1	1	1027	.	SPAN_NONE	1014.9	.	61.6	504.8	.	63	-176.46	NONE	LEFT	12.84	1211	2526	.	[]
wubingqian	normal	pretest	exercise	48	2	rightdot.PNG	60	right	experiment	147	1173	1	[]	[ 1]	147	1	.	1	1	CrossArea	25600	1	Fixation: 1026 ms	1	0.54	CrossArea	425	0	0	147	1	1	1026	.	SPAN_NONE	963.9	.	61.6	505.8	.	63	-178.06	NONE	LEFT	10.03	1281	2524	.	[]
wubingqian	normal	pretest	exercise	71	2	leftdot.PNG	33	left	experiment	192	1225	1	[]	[ 1]	192	1	.	1	1	CrossArea	25600	1	Fixation: 1033 ms	1	0.53	CrossArea	455	0	0	192	1	1	1033	.	SPAN_NONE	993.6	.	61.7	543.8	.	63.25	-2.82	NONE	RIGHT	11.28	1246	2531	.	[]
wubingqian	normal	pretest	exercise	46	2	rightdot.PNG	74	right	experiment	187	1213	1	[]	[ 1]	187	1	.	1	1	CrossArea	25600	1	Fixation: 1026 ms	1	0.96	CrossArea	519	0	0	187	1	1	1026	.	SPAN_NONE	1017.4	.	61.6	522.1	.	63.1	-174	NONE	LEFT	12.41	154	1452	.	[]
wubingqian	normal	pretest	exercise	47	2	leftdot.PNG	11	left	experiment	164	1204	1	[]	[ 1]	164	1	.	1	1	CrossArea	25600	1	Fixation: 1040 ms	1	0.94	CrossArea	471	0	0	164	1	1	1040	.	SPAN_NONE	1018.7	.	61.7	532.5	.	63.2	-4.57	NONE	RIGHT	11.26	199	1463	.	[]
wubingqian	normal	pretest	exercise	68	2	leftdot.PNG	38	left	experiment	137	1168	1	[]	[ 1]	137	1	.	1	1	CrossArea	25600	1	Fixation: 1031 ms	1	0.72	CrossArea	444	0	0	137	1	1	1031	.	SPAN_NONE	1005.5	.	61.55	540	.	62.95	0.7	NONE	RIGHT	9.68	837	2082	.	[]
wubingqian	normal	pretest	exercise	70	2	rightdot.PNG	41	right	experiment	175	1210	1	[]	[ 1]	175	1	.	1	1	CrossArea	25600	1	Fixation: 1035 ms	1	0.82	CrossArea	543	0	0	175	1	1	1035	.	SPAN_NONE	993.5	.	61.45	500.2	.	62.75	-173.14	NONE	LEFT	12.07	531	1819	.	[]
wubingqian	normal	pretest	exercise	41	2	leftdot.PNG	28	left	experiment	185	1222	1	[]	[ 1]	185	1	.	1	1	CrossArea	25600	1	Fixation: 1037 ms	1	0.94	CrossArea	417	0	0	185	1	1	1037	.	SPAN_NONE	1007.6	.	61.6	504.5	.	63.05	-3.88	NONE	RIGHT	10.06	1258	2536	.	[]
wubingqian	normal	pretest	exercise	42	2	leftdot.PNG	10	left	experiment	229	1260	1	[]	[ 1]	229	1	.	1	1	CrossArea	25600	1	Fixation: 1031 ms	1	0.86	CrossArea	464	0	0	229	1	1	1031	.	SPAN_NONE	986.9	.	61.3	492	.	62.45	-5.23	NONE	RIGHT	10.98	1192	2529	.	[]
wubingqian	normal	pretest	exercise	19	2	rightdot.PNG	59	right	experiment	164	1190	1	[]	[ 1]	164	1	.	1	1	CrossArea	25600	1	Fixation: 1026 ms	1	0.75	CrossArea	447	0	0	164	1	1	1026	.	SPAN_NONE	1006.9	.	61.7	531.6	.	63.2	-178.44	NONE	LEFT	12.99	1269	2526	.	[]
wubingqian	normal	pretest	exercise	25	2	rightdot.PNG	53	right	experiment	132	1158	1	[]	[ 1]	132	1	.	1	1	CrossArea	25600	1	Fixation: 1026 ms	1	1.07	CrossArea	502	0	0	132	1	1	1026	.	SPAN_NONE	1011.4	.	61.55	496.4	.	62.95	-174.21	NONE	LEFT	9.82	1294	2524	.	[]
wubingqian	normal	pretest	exercise	49	2	leftdot.PNG	31	left	experiment	152	1184	1	[]	[ 1]	152	1	.	1	1	CrossArea	25600	1	Fixation: 1032 ms	1	1.4	CrossArea	475	0	0	152	1	1	1032	.	SPAN_NONE	1017.2	.	61.45	471.8	.	62.75	-8.74	NONE	RIGHT	10.6	562	1815	.	[]
wubingqian	normal	pretest	exercise	51	2	rightdot.PNG	67	right	experiment	157	1196	1	[]	[ 1]	157	1	.	1	1	CrossArea	25600	1	Fixation: 1039 ms	1	1.09	CrossArea	419	0	0	157	1	1	1039	.	SPAN_NONE	1022.7	.	61.45	511.7	.	62.8	-178.82	NONE	LEFT	12.47	1265	2537	.	[]
wubingqian	normal	pretest	exercise	52	2	leftdot.PNG	36	left	experiment	199	1239	1	[]	[ 1]	199	1	.	1	1	CrossArea	25600	1	Fixation: 1040 ms	1	0.97	CrossArea	411	0	0	199	1	1	1040	.	SPAN_NONE	1004.8	.	61.4	497.9	.	62.65	-4.23	NONE	RIGHT	8.54	521	1832	.	[]
wubingqian	normal	pretest	exercise	54	2	rightdot.PNG	62	right	experiment	179	1220	1	[]	[ 1]	179	1	.	1	1	CrossArea	25600	1	Fixation: 1041 ms	1	0.83	CrossArea	433	0	0	179	1	1	1041	.	SPAN_NONE	1009.8	.	61.7	525.4	.	63.25	-176.76	NONE	LEFT	8.55	105	1403	.	[]
wubingqian	normal	pretest	exercise	55	2	rightdot.PNG	45	right	experiment	153	1194	1	[]	[ 1]	153	1	.	1	1	CrossArea	25600	1	Fixation: 1041 ms	1	0.95	CrossArea	437	0	0	153	1	1	1041	.	SPAN_NONE	1006.8	.	61.6	502.2	.	63	-177.39	NONE	LEFT	10.18	202	1469	.	[]
wubingqian	normal	pretest	exercise	56	2	leftdot.PNG	12	left	experiment	159	1187	1	[]	[ 1]	159	1	.	1	1	CrossArea	25600	1	Fixation: 1028 ms	1	1.24	CrossArea	486	0	0	159	1	1	1028	.	SPAN_NONE	1037	.	61.7	527.3	.	63.2	-3.61	NONE	RIGHT	9.83	1253	2527	.	[]
wubingqian	normal	pretest	exercise	61	2	rightdot.PNG	70	right	experiment	163	1198	1	[]	[ 1]	163	1	.	1	1	CrossArea	25600	1	Fixation: 1035 ms	1	0.53	CrossArea	508	0	0	163	1	1	1035	.	SPAN_NONE	971	.	61.6	508.5	.	63.05	-179.01	NONE	LEFT	9.23	1274	2534	.	[]
wubingqian	normal	pretest	exercise	62	2	leftdot.PNG	16	left	experiment	145	1173	1	[]	[ 1]	145	1	.	1	1	CrossArea	25600	1	Fixation: 1028 ms	1	0.85	CrossArea	471	0	0	145	1	1	1028	.	SPAN_NONE	1011.7	.	61.65	526.6	.	63.15	-3.39	NONE	RIGHT	9.52	1033	2260	.	[]
wubingqian	normal	pretest	exercise	13	2	rightdot.PNG	69	right	experiment	146	1179	1	[]	[ 1]	146	1	.	1	1	CrossArea	25600	1	Fixation: 1033 ms	1	0.5	CrossArea	503	0	0	146	1	1	1033	.	SPAN_NONE	989.6	.	61.7	529.5	.	63.25	-175.13	NONE	LEFT	10.78	630	1877	.	[]
wubingqian	normal	pretest	exercise	17	2	leftdot.PNG	26	left	experiment	201	1234	1	[]	[ 1]	201	1	.	1	1	CrossArea	25600	1	Fixation: 1033 ms	1	0.17	CrossArea	467	0	0	201	1	1	1033	.	SPAN_NONE	959.3	.	61.6	529.1	.	63	-6.59	NONE	RIGHT	12.9	95	1406	.	[]
wubingqian	normal	pretest	exercise	18	2	rightdot.PNG	52	right	experiment	166	1193	1	[]	[ 1]	166	1	.	1	1	CrossArea	25600	1	Fixation: 1027 ms	1	1.02	CrossArea	467	0	0	166	1	1	1027	.	SPAN_NONE	1021.6	.	61.7	522	.	63.2	-174.85	NONE	LEFT	8.1	259	1531	.	[]
wubingqian	normal	pretest	exercise	28	2	leftdot.PNG	37	left	experiment	180	1218	1	[]	[ 1]	180	1	.	1	1	CrossArea	25600	1	Fixation: 1038 ms	1	0.55	CrossArea	418	0	0	180	1	1	1038	.	SPAN_NONE	993.1	.	61.7	529.6	.	63.25	-4.49	NONE	RIGHT	11.58	107	1405	.	[]
wubingqian	normal	pretest	exercise	31	2	leftdot.PNG	30	left	experiment	162	1191	1	[]	[ 1]	162	1	.	1	1	CrossArea	25600	1	Fixation: 1029 ms	1	1	CrossArea	490	0	0	162	1	1	1029	.	SPAN_NONE	1014.8	.	61.55	508.6	.	62.95	-8.29	NONE	RIGHT	10.06	359	1614	.	[]
wubingqian	normal	pretest	exercise	26	2	leftdot.PNG	8	left	experiment	173	1205	1	[]	[ 1]	173	1	.	1	1	CrossArea	25600	1	Fixation: 1032 ms	1	0.76	CrossArea	447	0	0	173	1	1	1032	.	SPAN_NONE	1001.6	.	61.6	516.6	.	63.05	-3.99	NONE	RIGHT	9.78	1244	2530	.	[]
wubingqian	normal	pretest	exercise	27	2	rightdot.PNG	73	right	experiment	134	1171	1	[]	[ 1]	134	1	.	1	1	CrossArea	25600	1	Fixation: 1037 ms	1	0.96	CrossArea	435	0	0	134	1	1	1037	.	SPAN_NONE	1006.5	.	61.6	501.2	.	62.95	-173.22	NONE	LEFT	11.34	111	1362	.	[]
wubingqian	normal	pretest	exercise	8	2	rightdot.PNG	65	right	experiment	215	1245	1	[]	[ 1]	215	1	.	1	1	CrossArea	25600	1	Fixation: 1030 ms	1	0.56	CrossArea	488	0	0	215	1	1	1030	.	SPAN_NONE	990.6	.	61.6	522.9	.	63.1	-176.9	NONE	LEFT	9.15	1216	2530	.	[]
wubingqian	normal	pretest	exercise	12	2	leftdot.PNG	9	left	experiment	156	1197	1	[]	[ 1]	156	1	.	1	1	CrossArea	25600	1	Fixation: 1041 ms	1	0.79	CrossArea	496	0	0	156	1	1	1041	.	SPAN_NONE	1009.6	.	61.8	538.8	.	63.35	-0.56	NONE	RIGHT	9.07	1277	2540	.	[]
wubingqian	normal	pretest	exercise	32	2	leftdot.PNG	25	left	experiment	149	1185	1	[]	[ 1]	149	1	.	1	1	CrossArea	25600	1	Fixation: 1036 ms	1	1.01	CrossArea	539	0	0	149	1	1	1036	.	SPAN_NONE	1021.7	.	61.7	527.4	.	63.2	-1.24	NONE	RIGHT	8.32	1224	2534	.	[]
wubingqian	normal	pretest	exercise	6	2	rightdot.PNG	42	right	experiment	184	1213	1	[]	[ 1]	184	1	.	1	1	CrossArea	25600	1	Fixation: 1029 ms	1	1.11	CrossArea	531	0	0	184	1	1	1029	.	SPAN_NONE	1025	.	61.8	565.7	.	63.45	-176.66	NONE	LEFT	12.98	131	1421	.	[]
wubingqian	normal	pretest	exercise	33	2	rightdot.PNG	75	right	experiment	149	1183	1	[]	[ 1]	149	1	.	1	1	CrossArea	25600	1	Fixation: 1034 ms	1	0.73	CrossArea	473	0	0	149	1	1	1034	.	SPAN_NONE	1000	.	61.5	517.6	.	62.9	-177.69	NONE	LEFT	10.07	1275	2533	.	[]
wubingqian	normal	pretest	exercise	34	2	leftdot.PNG	14	left	experiment	175	1211	1	[]	[ 1]	175	1	.	1	1	CrossArea	25600	1	Fixation: 1036 ms	1	0.73	CrossArea	443	0	0	175	1	1	1036	.	SPAN_NONE	1001.7	.	61.55	520.3	.	62.95	-5.74	NONE	RIGHT	8.89	342	1626	.	[]
wubingqian	normal	pretest	exercise	36	2	rightdot.PNG	54	right	experiment	215	1241	1	[]	[ 1]	215	1	.	1	1	CrossArea	25600	1	Fixation: 1026 ms	1	0.57	CrossArea	429	0	0	215	1	1	1026	.	SPAN_NONE	988.8	.	61.65	518.6	.	63.15	-175.62	NONE	LEFT	10.88	114	1423	.	[]
wubingqian	normal	pretest	exercise	39	2	leftdot.PNG	15	left	experiment	175	1201	1	[]	[ 1]	175	1	.	1	1	CrossArea	25600	1	Fixation: 1026 ms	1	1.26	CrossArea	508	0	0	175	1	1	1026	.	SPAN_NONE	1036.1	.	61.65	516.7	.	63.15	-8.58	NONE	RIGHT	10.98	98	1376	.	[]
wubingqian	normal	pretest	exercise	35	2	rightdot.PNG	72	right	experiment	133	1159	1	[]	[ 1]	133	1	.	1	1	CrossArea	25600	1	Fixation: 1026 ms	1	1.04	CrossArea	392	0	0	133	1	1	1026	.	SPAN_NONE	1005.5	.	61.5	492.9	.	62.85	-175.41	NONE	LEFT	10.53	1310	2524	.	[]
zhanhuisi	normal	pretest	exercise	32	2	rightdot.PNG	57	right	experiment	438	1479	1	[]	[ 1]	438	1	.	1	1	CrossArea	25600	1	Fixation: 1041 ms	1	0.6	CrossArea	713	0	0	438	1	1	1041	.	SPAN_NONE	974.5	.	61.6	504.9	.	63	-175.17	NONE	LEFT	4.8	455	1975	.	[]
zhanhuisi	normal	pretest	exercise	36	2	rightdot.PNG	42	right	experiment	177	2435	4	[]	[ 1]	177	1	.	1	1	CrossArea	25600	1	Fixation: 2258 ms	1	1.2	CrossArea	839	0	1	177	1	1	2258	.	SPAN_NONE	1035.3	.	61.65	536.3	.	63.2	178.75	NONE	LEFT	5.64	54	2528	.	[]
zhanhuisi	normal	pretest	exercise	34	2	leftdot.PNG	30	left	experiment	573	1602	1	[]	[ 1]	573	1	.	1	1	CrossArea	25600	1	Fixation: 1029 ms	1	0.85	CrossArea	705	0	0	573	1	1	1029	.	SPAN_NONE	908.3	.	61.7	532	.	63.25	-7.29	NONE	RIGHT	5.48	772	2423	.	[]
zhanhuisi	normal	pretest	exercise	41	2	leftdot.PNG	36	left	experiment	472	1511	1	[]	[ 1]	472	1	.	1	1	CrossArea	25600	1	Fixation: 1039 ms	1	1.22	CrossArea	752	0	0	472	1	1	1039	.	SPAN_NONE	920.6	.	62	606.9	.	63.75	-0.38	NONE	RIGHT	6.19	965	2537	.	[]
zhanhuisi	normal	pretest	exercise	42	2	rightdot.PNG	61	right	experiment	293	1319	1	[]	[ 1]	293	1	.	1	1	CrossArea	25600	1	Fixation: 1026 ms	1	1.23	CrossArea	720	0	0	293	1	1	1026	.	SPAN_NONE	891.3	.	61.55	506	.	62.95	-177.92	NONE	LEFT	9.33	297	1693	.	[]
zhanhuisi	normal	pretest	exercise	38	2	rightdot.PNG	64	right	experiment	440	1477	1	[]	[ 1]	440	1	.	1	1	CrossArea	25600	1	Fixation: 1037 ms	1	0.99	CrossArea	796	0	0	440	1	1	1037	.	SPAN_NONE	898.6	.	61.7	541.6	.	63.3	176.06	NONE	LEFT	4.84	1020	2536	.	[]
zhanhuisi	normal	pretest	exercise	39	2	rightdot.PNG	44	right	experiment	572	1610	1	[]	[ 1]	572	1	.	1	1	CrossArea	25600	1	Fixation: 1038 ms	1	0.41	CrossArea	742	0	0	572	1	1	1038	.	SPAN_NONE	935	.	61.65	537.2	.	63.15	-176.71	NONE	LEFT	4.88	250	1901	.	[]
zhanhuisi	normal	pretest	exercise	53	2	rightdot.PNG	53	right	experiment	433	1471	1	[]	[ 1]	433	1	.	1	1	CrossArea	25600	1	Fixation: 1038 ms	1	1.23	CrossArea	739	0	0	433	1	1	1038	.	SPAN_NONE	893.2	.	61.55	503	.	62.9	-178.01	NONE	LEFT	6.1	1026	2537	.	[]
zhanhuisi	normal	pretest	exercise	54	2	rightdot.PNG	65	right	experiment	364	1398	1	[]	[ 1]	364	1	.	1	1	CrossArea	25600	1	Fixation: 1034 ms	1	0.58	CrossArea	846	0	0	364	1	1	1034	.	SPAN_NONE	928.9	.	61.6	521.8	.	63.05	176.71	NONE	LEFT	6.57	1094	2534	.	[]
zhanhuisi	normal	pretest	exercise	50	2	leftdot.PNG	32	left	experiment	720	1752	1	[]	[ 1]	720	1	.	1	1	CrossArea	25600	1	Fixation: 1032 ms	1	0.52	CrossArea	778	0	0	720	1	1	1032	.	SPAN_NONE	956.6	.	61.6	506.5	.	63.05	-11.96	NONE	RIGHT	4.71	104	1922	.	[]
zhanhuisi	normal	pretest	exercise	51	2	rightdot.PNG	45	right	experiment	270	1311	1	[]	[ 1]	270	1	.	1	1	CrossArea	25600	1	Fixation: 1041 ms	1	0.41	CrossArea	776	0	0	270	1	1	1041	.	SPAN_NONE	940	.	61.7	523.7	.	63.25	-164.83	NONE	LEFT	3.67	207	1579	.	[]
zhanhuisi	normal	pretest	exercise	31	2	rightdot.PNG	60	right	experiment	672	1697	1	[]	[ 1]	672	1	.	1	1	CrossArea	25600	1	Fixation: 1025 ms	1	0.82	CrossArea	792	0	0	672	1	1	1025	.	SPAN_NONE	911.2	.	61.6	526.6	.	63.05	175.1	NONE	LEFT	5.69	452	2200	.	[]
zhanhuisi	normal	pretest	exercise	63	2	leftdot.PNG	16	left	experiment	433	1467	1	[]	[ 1]	433	1	.	1	1	CrossArea	25600	1	Fixation: 1034 ms	1	0.51	CrossArea	672	0	0	433	1	1	1034	.	SPAN_NONE	929	.	61.7	545.4	.	63.2	3.61	NONE	RIGHT	7.47	1013	2534	.	[]
zhanhuisi	normal	pretest	exercise	64	2	rightdot.PNG	70	right	experiment	476	1505	1	[]	[ 1]	476	1	.	1	1	CrossArea	25600	1	Fixation: 1029 ms	1	1.08	CrossArea	766	0	0	476	1	1	1029	.	SPAN_NONE	901.2	.	61.6	507.9	.	63	-170.31	NONE	LEFT	3.38	130	1695	.	[]
zhanhuisi	normal	pretest	exercise	67	2	rightdot.PNG	46	right	experiment	438	1463	1	[]	[ 1]	438	1	.	1	1	CrossArea	25600	1	Fixation: 1025 ms	1	1.37	CrossArea	824	0	0	438	1	1	1025	.	SPAN_NONE	892.5	.	61.5	487.7	.	62.9	178.44	NONE	LEFT	5.53	393	1921	.	[]
zhanhuisi	normal	pretest	exercise	71	2	rightdot.PNG	62	right	experiment	467	1496	1	[]	[ 1]	467	1	.	1	1	CrossArea	25600	1	Fixation: 1029 ms	1	1.28	CrossArea	947	0	0	467	1	1	1029	.	SPAN_NONE	942.2	.	61.4	461.4	.	62.6	-178.73	NONE	LEFT	5.33	979	2527	.	[]
zhanhuisi	normal	pretest	exercise	72	2	leftdot.PNG	20	left	experiment	574	1611	1	[]	[ 1]	574	1	.	1	1	CrossArea	25600	1	Fixation: 1037 ms	1	0.7	CrossArea	995	0	0	574	1	1	1037	.	SPAN_NONE	960.4	.	61.6	496	.	63	-8.53	NONE	RIGHT	6.19	872	2536	.	[]
zhanhuisi	normal	pretest	exercise	74	2	rightdot.PNG	49	right	experiment	413	1439	1	[]	[ 1]	413	1	.	1	1	CrossArea	25600	1	Fixation: 1026 ms	1	0.93	CrossArea	1022	0	0	413	1	1	1026	.	SPAN_NONE	1013.5	.	61.85	562	.	63.55	-177.11	NONE	LEFT	7.89	1023	2524	.	[]
zhanhuisi	normal	pretest	exercise	12	2	rightdot.PNG	52	right	experiment	642	1667	1	[]	[ 1]	642	1	.	1	1	CrossArea	25600	1	Fixation: 1025 ms	1	0.31	CrossArea	570	0	0	642	1	1	1025	.	SPAN_NONE	947.9	.	61.8	555.1	.	63.4	179.57	NONE	LEFT	3.59	222	1922	.	[]
zhanhuisi	normal	pretest	exercise	15	2	leftdot.PNG	38	left	experiment	516	1556	1	[]	[ 1]	516	1	.	1	1	CrossArea	25600	1	Fixation: 1040 ms	1	0.55	CrossArea	763	0	0	516	1	1	1040	.	SPAN_NONE	926.1	.	61.8	540.3	.	63.45	-3.55	NONE	RIGHT	4.07	201	1798	.	[]
zhanhuisi	normal	pretest	exercise	17	2	rightdot.PNG	72	right	experiment	456	1484	1	[]	[ 1]	456	1	.	1	1	CrossArea	25600	1	Fixation: 1028 ms	1	0.3	CrossArea	703	0	0	456	1	1	1028	.	SPAN_NONE	950.5	.	61.75	556.7	.	63.4	-175.83	NONE	LEFT	6.02	283	1808	.	[]
zhanhuisi	normal	pretest	exercise	18	2	rightdot.PNG	54	right	experiment	470	1543	2	[]	[ 1]	491	2	.	1	1	CrossArea	25600	1	Fixation: 1073 ms	1	1.16	CrossArea	741	0	0	491	2	2	1073	.	SPAN_NONE	943	.	62	612.3	.	63.9	-178.35	NONE	LEFT	4.07	144	1723	.	[]
zhanhuisi	normal	pretest	exercise	20	2	rightdot.PNG	73	right	experiment	478	1508	1	[]	[ 1]	478	1	.	1	1	CrossArea	25600	1	Fixation: 1030 ms	1	0.68	CrossArea	799	0	0	478	1	1	1030	.	SPAN_NONE	961.7	.	61.9	583.5	.	63.7	-177.16	NONE	LEFT	3.98	185	1733	.	[]
zhanhuisi	normal	pretest	exercise	55	2	leftdot.PNG	18	left	experiment	402	1438	1	[]	[ 1]	402	1	.	1	1	CrossArea	25600	1	Fixation: 1036 ms	1	0.74	CrossArea	701	0	0	402	1	1	1036	.	SPAN_NONE	915	.	61.7	528.3	.	63.2	-18.45	NONE	RIGHT	8.04	1040	2535	.	[]
zhanhuisi	normal	pretest	exercise	59	2	rightdot.PNG	48	right	experiment	276	1312	1	[]	[ 1]	276	1	.	1	1	CrossArea	25600	1	Fixation: 1036 ms	1	1.06	CrossArea	709	0	0	276	1	1	1036	.	SPAN_NONE	905.8	.	61.55	502.9	.	62.9	179.24	NONE	LEFT	3.49	1163	2535	.	[]
zhanhuisi	normal	pretest	exercise	6	2	leftdot.PNG	34	left	experiment	519	1556	1	[]	[ 1]	519	1	.	1	1	CrossArea	25600	1	Fixation: 1037 ms	1	0.93	CrossArea	740	0	0	519	1	1	1037	.	SPAN_NONE	908.5	.	61.65	513.5	.	63.2	-0.47	NONE	RIGHT	7.34	919	2536	.	[]
zhanhuisi	normal	pretest	exercise	11	2	leftdot.PNG	26	left	experiment	573	1610	1	[]	[ 1]	573	1	.	1	1	CrossArea	25600	1	Fixation: 1037 ms	1	0.56	CrossArea	617	0	0	573	1	1	1037	.	SPAN_NONE	928.4	.	61.75	554.2	.	63.4	1.2	NONE	RIGHT	4.59	336	1985	.	[]
zhanhuisi	normal	pretest	exercise	28	2	leftdot.PNG	11	left	experiment	570	1595	1	[]	[ 1]	570	1	.	1	1	CrossArea	25600	1	Fixation: 1025 ms	1	1.23	CrossArea	724	0	0	570	1	1	1025	.	SPAN_NONE	891.3	.	61.65	505.9	.	63.1	-2.77	NONE	RIGHT	8.64	882	2523	.	[]
zhanhuisi	normal	pretest	exercise	8	2	rightdot.PNG	56	right	experiment	614	1654	1	[]	[ 1]	614	1	.	1	1	CrossArea	25600	1	Fixation: 1040 ms	1	0.75	CrossArea	757	0	0	614	1	1	1040	.	SPAN_NONE	914.4	.	61.8	548.2	.	63.45	178.79	NONE	LEFT	6.08	841	2539	.	[]
zhanhuisi	normal	pretest	exercise	10	2	rightdot.PNG	51	right	experiment	410	1443	1	[]	[ 1]	410	1	.	1	1	CrossArea	25600	1	Fixation: 1033 ms	1	0.36	CrossArea	791	0	0	410	1	1	1033	.	SPAN_NONE	938	.	61.65	534.6	.	63.15	-179.27	NONE	LEFT	6.08	1044	2531	.	[]
zhanhuisi	normal	pretest	exercise	29	2	rightdot.PNG	67	right	experiment	410	1503	2	[]	[ 1]	410	1	.	1	1	CrossArea	25600	1	Fixation: 1093 ms	1	1.36	CrossArea	810	0	0	410	1	1	1093	.	SPAN_NONE	1022.7	.	62	483.2	.	63.85	146.73	NONE	LEFT	4.42	721	2256	.	[]
zhanhuisi	normal	pretest	exercise	21	2	leftdot.PNG	27	left	experiment	488	1520	1	[]	[ 1]	488	1	.	1	1	CrossArea	25600	1	Fixation: 1032 ms	1	1.12	CrossArea	599	0	0	488	1	1	1032	.	SPAN_NONE	894.2	.	61.7	516.9	.	63.2	2.52	NONE	RIGHT	6.63	212	1783	.	[]
zhanhuisi	normal	pretest	exercise	22	2	leftdot.PNG	39	left	experiment	336	1371	1	[]	[ 1]	336	1	.	1	1	CrossArea	25600	1	Fixation: 1035 ms	1	0.66	CrossArea	658	0	0	336	1	1	1035	.	SPAN_NONE	924.5	.	61.65	519.5	.	63.15	-5.12	NONE	RIGHT	8.92	227	1650	.	[]
zhangliyuan	normal	pretest	exercise	47	2	rightdot.PNG	59	right	experiment	194	1225	1	[]	[ 1]	194	1	.	1	1	CrossArea	25600	1	Fixation: 1031 ms	1	0.56	CrossArea	565	0	0	194	1	1	1031	.	SPAN_NONE	928.7	.	61.65	524	.	63.15	-175.4	NONE	LEFT	10.66	519	1811	.	[]
zhangliyuan	normal	pretest	exercise	48	2	leftdot.PNG	10	left	experiment	244	1275	1	[]	[ 1]	244	1	.	1	1	CrossArea	25600	1	Fixation: 1031 ms	1	0.75	CrossArea	651	0	0	244	1	1	1031	.	SPAN_NONE	918.8	.	61.6	517.2	.	63.1	1.58	NONE	RIGHT	11.09	704	2029	.	[]
zhangliyuan	normal	pretest	exercise	6	2	rightdot.PNG	48	right	experiment	209	1234	1	[]	[ 1]	209	1	.	1	1	CrossArea	25600	1	Fixation: 1025 ms	1	0.26	CrossArea	773	0	0	209	1	1	1025	.	SPAN_NONE	961.2	.	61.65	523.5	.	63.15	-174.7	NONE	LEFT	11.29	1229	2524	.	[]
zhangliyuan	normal	pretest	exercise	46	2	rightdot.PNG	45	right	experiment	213	1245	1	[]	[ 1]	213	1	.	1	1	CrossArea	25600	1	Fixation: 1032 ms	1	0.56	CrossArea	532	0	0	213	1	1	1032	.	SPAN_NONE	942.4	.	61.6	508.9	.	63	-175.85	NONE	LEFT	11.01	981	2283	.	[]
zhangliyuan	normal	pretest	exercise	16	2	leftdot.PNG	20	left	experiment	195	1224	1	[]	[ 1]	195	1	.	1	1	CrossArea	25600	1	Fixation: 1029 ms	1	0.47	CrossArea	480	0	0	195	1	1	1029	.	SPAN_NONE	932.8	.	61.65	529.2	.	63.2	6.59	NONE	RIGHT	12.24	686	1965	.	[]
zhangliyuan	normal	pretest	exercise	17	2	rightdot.PNG	67	right	experiment	198	1234	1	[]	[ 1]	198	1	.	1	1	CrossArea	25600	1	Fixation: 1036 ms	1	0.48	CrossArea	503	0	0	198	1	1	1036	.	SPAN_NONE	934.9	.	61.65	523.1	.	63.15	-171.15	NONE	LEFT	11.08	1232	2535	.	[]
zhangliyuan	normal	pretest	exercise	18	2	leftdot.PNG	9	left	experiment	211	1238	1	[]	[ 1]	211	1	.	1	1	CrossArea	25600	1	Fixation: 1027 ms	1	0.23	CrossArea	555	0	0	211	1	1	1027	.	SPAN_NONE	960	.	61.6	525.5	.	63.1	4.14	NONE	RIGHT	11.02	522	1814	.	[]
zhangliyuan	normal	pretest	exercise	19	2	leftdot.PNG	11	left	experiment	206	1237	1	[]	[ 1]	206	1	.	1	1	CrossArea	25600	1	Fixation: 1031 ms	1	0.64	CrossArea	484	0	0	206	1	1	1031	.	SPAN_NONE	920.2	.	61.75	546.7	.	63.35	2.88	NONE	RIGHT	13.04	494	1788	.	[]
zhangliyuan	normal	pretest	exercise	7	2	rightdot.PNG	42	right	experiment	227	1256	1	[]	[ 1]	227	1	.	1	1	CrossArea	25600	1	Fixation: 1029 ms	1	0.4	CrossArea	657	0	0	227	1	1	1029	.	SPAN_NONE	937.1	.	61.65	529.6	.	63.2	-174.43	NONE	LEFT	10.13	1213	2527	.	[]
zhangliyuan	normal	pretest	exercise	8	2	leftdot.PNG	19	left	experiment	189	1216	1	[]	[ 1]	189	1	.	1	1	CrossArea	25600	1	Fixation: 1027 ms	1	0.38	CrossArea	645	0	0	189	1	1	1027	.	SPAN_NONE	940.8	.	61.65	526.1	.	63.2	4.49	NONE	RIGHT	11.24	750	2019	.	[]
zhangliyuan	normal	pretest	exercise	9	2	leftdot.PNG	17	left	experiment	238	1277	1	[]	[ 1]	238	1	.	1	1	CrossArea	25600	1	Fixation: 1039 ms	1	0.28	CrossArea	676	0	0	238	1	1	1039	.	SPAN_NONE	956.1	.	61.65	522.4	.	63.15	5.6	NONE	RIGHT	12.14	625	1955	.	[]
zhangliyuan	normal	pretest	exercise	10	2	rightdot.PNG	52	right	experiment	204	1240	1	[]	[ 1]	204	1	.	1	1	CrossArea	25600	1	Fixation: 1036 ms	1	0.82	CrossArea	642	0	0	204	1	1	1036	.	SPAN_NONE	962.4	.	61.5	488	.	62.8	-173.15	NONE	LEFT	12.24	498	1792	.	[]
zhangliyuan	normal	pretest	exercise	11	2	rightdot.PNG	54	right	experiment	226	1258	1	[]	[ 1]	276	2	.	1	1	CrossArea	25600	1	Fixation: 1032 ms	1	0.46	CrossArea	563	0	0	226	1	1	1032	.	SPAN_NONE	933.7	.	61.6	528.2	.	63.1	-175.9	NONE	LEFT	11.39	536	1847	.	[]
zhangliyuan	normal	pretest	exercise	12	2	leftdot.PNG	14	left	experiment	247	1287	1	[]	[ 1]	247	1	.	1	1	CrossArea	25600	1	Fixation: 1040 ms	1	0.4	CrossArea	588	0	0	247	1	1	1040	.	SPAN_NONE	940.1	.	61.65	524.7	.	63.15	4.35	NONE	RIGHT	11.26	1158	2499	.	[]
zhangliyuan	normal	pretest	exercise	13	2	leftdot.PNG	35	left	experiment	274	1299	1	[]	[ 1]	274	1	.	1	1	CrossArea	25600	1	Fixation: 1025 ms	1	0.34	CrossArea	516	0	0	274	1	1	1025	.	SPAN_NONE	939.4	.	61.65	535.7	.	63.15	4.43	NONE	RIGHT	10.87	1177	2524	.	[]
zhangliyuan	normal	pretest	exercise	14	2	rightdot.PNG	64	right	experiment	189	1224	1	[]	[ 1]	231	2	.	1	1	CrossArea	25600	1	Fixation: 1035 ms	1	0.55	CrossArea	615	0	0	189	1	1	1035	.	SPAN_NONE	930.8	.	61.65	521.6	.	63.15	-173.88	NONE	LEFT	11.16	1129	2436	.	[]
zhangliyuan	normal	pretest	exercise	15	2	leftdot.PNG	34	left	experiment	321	1357	1	[]	[ 1]	321	1	.	1	1	CrossArea	25600	1	Fixation: 1036 ms	1	0.61	CrossArea	525	0	0	321	1	1	1036	.	SPAN_NONE	922.1	.	61.7	539.1	.	63.3	6.53	NONE	RIGHT	9.36	1135	2535	.	[]
zhangliyuan	normal	pretest	exercise	73	2	leftdot.PNG	16	left	experiment	203	1240	1	[]	[ 1]	203	1	.	1	1	CrossArea	25600	1	Fixation: 1037 ms	1	0.34	CrossArea	686	0	0	203	1	1	1037	.	SPAN_NONE	939.2	.	61.65	534.5	.	63.2	2.65	NONE	RIGHT	9.99	1243	2535	.	[]
zhangliyuan	normal	pretest	exercise	74	2	rightdot.PNG	73	right	experiment	186	1225	1	[]	[ 1]	186	1	.	1	1	CrossArea	25600	1	Fixation: 1039 ms	1	0.66	CrossArea	744	0	0	186	1	1	1039	.	SPAN_NONE	940	.	61.6	503.1	.	63.05	-176.68	NONE	LEFT	10.74	442	1745	.	[]
zhangliyuan	normal	pretest	exercise	75	2	rightdot.PNG	69	right	experiment	274	1311	1	[]	[ 1]	274	1	.	1	1	CrossArea	25600	1	Fixation: 1037 ms	1	0.31	CrossArea	687	0	0	274	1	1	1037	.	SPAN_NONE	947	.	61.65	525.7	.	63.15	179.59	NONE	LEFT	7.24	1170	2536	.	[]
zhangliyuan	normal	pretest	exercise	33	2	rightdot.PNG	49	right	experiment	225	1257	1	[]	[ 1]	225	1	.	1	1	CrossArea	25600	1	Fixation: 1032 ms	1	0.36	CrossArea	436	0	0	225	1	1	1032	.	SPAN_NONE	937.1	.	61.7	537.8	.	63.3	-175.68	NONE	LEFT	12.27	539	1856	.	[]
zhangliyuan	normal	pretest	exercise	34	2	leftdot.PNG	23	left	experiment	220	1254	1	[]	[ 1]	220	1	.	1	1	CrossArea	25600	1	Fixation: 1034 ms	1	0.32	CrossArea	484	0	0	220	1	1	1034	.	SPAN_NONE	946.9	.	61.65	524.6	.	63.15	4.76	NONE	RIGHT	10.4	1227	2533	.	[]
zhangliyuan	normal	pretest	exercise	35	2	rightdot.PNG	50	right	experiment	219	1250	1	[]	[ 1]	219	1	.	1	1	CrossArea	25600	1	Fixation: 1031 ms	1	0.48	CrossArea	503	0	0	219	1	1	1031	.	SPAN_NONE	936.8	.	61.6	520.2	.	63.05	-171.96	NONE	LEFT	11.55	665	1981	.	[]
zhangliyuan	normal	pretest	exercise	36	2	rightdot.PNG	56	right	experiment	237	1275	1	[]	[ 1]	237	1	.	1	1	CrossArea	25600	1	Fixation: 1038 ms	1	0.43	CrossArea	527	0	0	237	1	1	1038	.	SPAN_NONE	947.8	.	61.65	515.7	.	63.1	-174.88	NONE	LEFT	9.93	941	2273	.	[]
zhangliyuan	normal	pretest	exercise	37	2	leftdot.PNG	13	left	experiment	171	1207	1	[]	[ 1]	171	1	.	1	1	CrossArea	25600	1	Fixation: 1036 ms	1	0.37	CrossArea	487	0	0	171	1	1	1036	.	SPAN_NONE	936.9	.	61.7	538.4	.	63.2	5.53	NONE	RIGHT	12.01	638	1911	.	[]
zhangliyuan	normal	pretest	exercise	38	2	rightdot.PNG	63	right	experiment	159	1200	1	[]	[ 1]	159	1	.	1	1	CrossArea	25600	1	Fixation: 1041 ms	1	0.69	CrossArea	508	0	0	159	1	1	1041	.	SPAN_NONE	918.7	.	61.65	526.1	.	63.15	-176.48	NONE	LEFT	11.56	424	1693	.	[]
zhangliyuan	normal	pretest	exercise	40	2	leftdot.PNG	31	left	experiment	383	1422	1	[]	[ 1]	383	1	.	1	1	CrossArea	25600	1	Fixation: 1039 ms	1	0.61	CrossArea	590	0	0	383	1	1	1039	.	SPAN_NONE	940.5	.	61.6	507.5	.	63.05	5.15	NONE	RIGHT	5.13	1083	2537	.	[]
zhangliyuan	normal	pretest	exercise	41	2	leftdot.PNG	25	left	experiment	276	1306	1	[]	[ 1]	276	1	.	1	1	CrossArea	25600	1	Fixation: 1030 ms	1	0.55	CrossArea	587	0	0	276	1	1	1030	.	SPAN_NONE	934.8	.	61.65	516.6	.	63.1	3.63	NONE	RIGHT	6.79	1179	2529	.	[]
zhangliyuan	normal	pretest	exercise	42	2	rightdot.PNG	71	right	experiment	190	1219	1	[]	[ 1]	190	1	.	1	1	CrossArea	25600	1	Fixation: 1029 ms	1	0.53	CrossArea	565	0	0	190	1	1	1029	.	SPAN_NONE	929.8	.	61.65	526.4	.	63.15	179.44	NONE	LEFT	9.28	1256	2527	.	[]
zhangliyuan	normal	pretest	exercise	43	2	rightdot.PNG	51	right	experiment	179	1207	1	[]	[ 1]	179	1	.	1	1	CrossArea	25600	1	Fixation: 1028 ms	1	0.46	CrossArea	652	0	0	179	1	1	1028	.	SPAN_NONE	930.8	.	61.7	540.2	.	63.25	-176.61	NONE	LEFT	11.2	600	1868	.	[]
zhangliyuan	normal	pretest	exercise	45	2	leftdot.PNG	40	left	experiment	266	1294	1	[]	[ 1]	266	1	.	1	1	CrossArea	25600	1	Fixation: 1028 ms	1	0.83	CrossArea	529	0	0	266	1	1	1028	.	SPAN_NONE	921.5	.	61.6	504.7	.	63.1	2.3	NONE	RIGHT	11.01	1181	2527	.	[]
zhangliyuan	normal	pretest	exercise	59	2	rightdot.PNG	74	right	experiment	197	1224	1	[]	[ 1]	197	1	.	1	1	CrossArea	25600	1	Fixation: 1027 ms	1	0.69	CrossArea	745	0	0	197	1	1	1027	.	SPAN_NONE	940.6	.	61.6	500.6	.	63.05	-179.55	NONE	LEFT	10.52	1240	2526	.	[]
zhangliyuan	normal	pretest	exercise	60	2	leftdot.PNG	22	left	experiment	194	1229	1	[]	[ 1]	194	1	.	1	1	CrossArea	25600	1	Fixation: 1035 ms	1	0.38	CrossArea	770	0	0	194	1	1	1035	.	SPAN_NONE	937.7	.	61.65	531.3	.	63.2	2.11	NONE	RIGHT	12.41	724	2014	.	[]
zhangliyuan	normal	pretest	exercise	61	2	rightdot.PNG	72	right	experiment	224	1251	1	[]	[ 1]	224	1	.	1	1	CrossArea	25600	1	Fixation: 1027 ms	1	0.7	CrossArea	696	0	0	224	1	1	1027	.	SPAN_NONE	929.1	.	61.6	508.3	.	63.05	-176.03	NONE	LEFT	9.08	1211	2526	.	[]
zhangliyuan	normal	pretest	exercise	49	2	leftdot.PNG	39	left	experiment	247	1274	1	[]	[ 1]	247	1	.	1	1	CrossArea	25600	1	Fixation: 1027 ms	1	0.77	CrossArea	663	0	0	247	1	1	1027	.	SPAN_NONE	937.2	.	61.55	497.2	.	62.9	3.72	NONE	RIGHT	11.07	1166	2491	.	[]
zhangliyuan	normal	pretest	exercise	50	2	rightdot.PNG	57	right	experiment	177	1218	1	[]	[ 1]	177	1	.	1	1	CrossArea	25600	1	Fixation: 1041 ms	1	0.93	CrossArea	624	0	0	177	1	1	1041	.	SPAN_NONE	929.9	.	61.5	489.1	.	62.8	-176.01	NONE	LEFT	12.31	426	1723	.	[]
zhangliyuan	normal	pretest	exercise	51	2	leftdot.PNG	36	left	experiment	294	1324	1	[]	[ 1]	294	1	.	1	1	CrossArea	25600	1	Fixation: 1030 ms	1	0.68	CrossArea	671	0	0	294	1	1	1030	.	SPAN_NONE	924.6	.	61.6	516	.	63.1	0.82	NONE	RIGHT	9.09	1160	2528	.	[]
zhangliyuan	normal	pretest	exercise	52	2	rightdot.PNG	70	right	experiment	173	1206	1	[]	[ 1]	173	1	.	1	1	CrossArea	25600	1	Fixation: 1033 ms	1	0.33	CrossArea	693	0	0	173	1	1	1033	.	SPAN_NONE	939.9	.	61.6	534.6	.	63.1	-176.58	NONE	LEFT	11.19	548	1828	.	[]
zhangliyuan	normal	pretest	exercise	53	2	rightdot.PNG	41	right	experiment	174	1211	1	[]	[ 1]	174	1	.	1	1	CrossArea	25600	1	Fixation: 1037 ms	1	0.41	CrossArea	600	0	0	174	1	1	1037	.	SPAN_NONE	937.8	.	61.65	526.2	.	63.2	-176.81	NONE	LEFT	12.66	716	2005	.	[]
zhangliyuan	normal	pretest	exercise	54	2	leftdot.PNG	27	left	experiment	177	1204	1	[]	[ 1]	177	1	.	1	1	CrossArea	25600	1	Fixation: 1027 ms	1	0.65	CrossArea	685	0	0	177	1	1	1027	.	SPAN_NONE	919.3	.	61.65	543.6	.	63.2	5.61	NONE	RIGHT	13.02	631	1893	.	[]
zhangliyuan	normal	pretest	exercise	55	2	leftdot.PNG	38	left	experiment	275	1305	1	[]	[ 1]	275	1	.	1	1	CrossArea	25600	1	Fixation: 1030 ms	1	0.16	CrossArea	745	0	0	275	1	1	1030	.	SPAN_NONE	967.3	.	61.8	547.2	.	63.45	-0.97	NONE	RIGHT	8.22	1180	2529	.	[]
zhangliyuan	normal	pretest	exercise	56	2	rightdot.PNG	58	right	experiment	184	1217	1	[]	[ 1]	184	1	.	1	1	CrossArea	25600	1	Fixation: 1033 ms	1	0.55	CrossArea	709	0	0	184	1	1	1033	.	SPAN_NONE	925.6	.	61.7	541.7	.	63.3	-177.99	NONE	LEFT	11.09	1233	2532	.	[]
zhangliyuan	normal	pretest	exercise	57	2	leftdot.PNG	37	left	experiment	189	1230	1	[]	[ 1]	189	1	.	1	1	CrossArea	25600	1	Fixation: 1041 ms	1	0.3	CrossArea	698	0	0	189	1	1	1041	.	SPAN_NONE	942.8	.	61.7	532	.	63.25	1.42	NONE	RIGHT	11.19	1258	2539	.	[]
zhangliyuan	normal	pretest	exercise	58	2	rightdot.PNG	60	right	experiment	205	1232	1	[]	[ 1]	205	1	.	1	1	CrossArea	25600	1	Fixation: 1027 ms	1	0.53	CrossArea	752	0	0	205	1	1	1027	.	SPAN_NONE	947.8	.	61.55	508.1	.	62.95	-174.32	NONE	LEFT	13.55	634	1944	.	[]
zhangliyuan	normal	pretest	exercise	30	2	rightdot.PNG	53	right	experiment	185	1224	1	[]	[ 1]	185	1	.	1	1	CrossArea	25600	1	Fixation: 1039 ms	1	0.5	CrossArea	463	0	0	185	1	1	1039	.	SPAN_NONE	934.8	.	61.6	520.8	.	63.1	-174.69	NONE	LEFT	10.89	897	2186	.	[]
zhangliyuan	normal	pretest	exercise	31	2	leftdot.PNG	8	left	experiment	235	1262	1	[]	[ 1]	235	1	.	1	1	CrossArea	25600	1	Fixation: 1027 ms	1	0.38	CrossArea	556	0	0	235	1	1	1027	.	SPAN_NONE	938.3	.	61.6	530.3	.	63.1	4.14	NONE	RIGHT	12.53	974	2297	.	[]
zhangliyuan	normal	pretest	exercise	32	2	leftdot.PNG	21	left	experiment	307	1334	1	[]	[ 1]	307	1	.	1	1	CrossArea	25600	1	Fixation: 1027 ms	1	0.51	CrossArea	407	0	0	307	1	1	1027	.	SPAN_NONE	929.6	.	61.65	530	.	63.2	5.05	NONE	RIGHT	11.71	1140	2525	.	[]
zhangliyuan	normal	pretest	exercise	62	2	leftdot.PNG	24	left	experiment	244	1269	1	[]	[ 1]	244	1	.	1	1	CrossArea	25600	1	Fixation: 1025 ms	1	0.55	CrossArea	693	0	0	244	1	1	1025	.	SPAN_NONE	936	.	61.6	514.7	.	63.1	0.86	NONE	RIGHT	9.18	1207	2524	.	[]
zhangliyuan	normal	pretest	exercise	63	2	leftdot.PNG	32	left	experiment	197	1226	1	[]	[ 1]	197	1	.	1	1	CrossArea	25600	1	Fixation: 1029 ms	1	0.53	CrossArea	708	0	0	197	1	1	1029	.	SPAN_NONE	938.6	.	61.55	514	.	63	2.05	NONE	RIGHT	12	928	2207	.	[]
zhangliyuan	normal	pretest	exercise	22	2	rightdot.PNG	66	right	experiment	197	1223	1	[]	[ 1]	197	1	.	1	1	CrossArea	25600	1	Fixation: 1026 ms	1	0.58	CrossArea	473	0	0	197	1	1	1026	.	SPAN_NONE	924.4	.	61.7	533.5	.	63.2	-172.52	NONE	LEFT	11.74	524	1813	.	[]
zhangliyuan	normal	pretest	exercise	23	2	leftdot.PNG	6	left	experiment	231	1257	1	[]	[ 1]	231	1	.	1	1	CrossArea	25600	1	Fixation: 1026 ms	1	0.46	CrossArea	448	0	0	231	1	1	1026	.	SPAN_NONE	932.6	.	61.7	532.2	.	63.2	5.52	NONE	RIGHT	11.98	547	1861	.	[]
zhangliyuan	normal	pretest	exercise	24	2	leftdot.PNG	18	left	experiment	202	1243	1	[]	[ 1]	202	1	.	1	1	CrossArea	25600	1	Fixation: 1041 ms	1	0.72	CrossArea	427	0	0	202	1	1	1041	.	SPAN_NONE	915.5	.	61.75	543.1	.	63.35	7.65	NONE	RIGHT	11.94	647	1945	.	[]
zhangliyuan	normal	pretest	exercise	25	2	rightdot.PNG	61	right	experiment	244	1272	1	[]	[ 1]	244	1	.	1	1	CrossArea	25600	1	Fixation: 1028 ms	1	0.28	CrossArea	420	0	0	244	1	1	1028	.	SPAN_NONE	948	.	61.65	527.2	.	63.15	-178.78	NONE	LEFT	8.88	1203	2527	.	[]
zhangliyuan	normal	pretest	exercise	26	2	rightdot.PNG	68	right	experiment	207	1232	1	[]	[ 1]	207	1	.	1	1	CrossArea	25600	1	Fixation: 1025 ms	1	0.55	CrossArea	538	0	0	207	1	1	1025	.	SPAN_NONE	931.7	.	61.65	520.2	.	63.1	-175.85	NONE	LEFT	10.91	1234	2523	.	[]
zhangliyuan	normal	pretest	exercise	27	2	leftdot.PNG	29	left	experiment	207	1244	1	[]	[ 1]	207	1	.	1	1	CrossArea	25600	1	Fixation: 1037 ms	1	0.33	CrossArea	524	0	0	207	1	1	1037	.	SPAN_NONE	967.4	.	61.7	520.3	.	63.2	4.58	NONE	RIGHT	11.67	688	1988	.	[]
zhangliyuan	normal	pretest	exercise	28	2	rightdot.PNG	65	right	experiment	181	1207	1	[]	[ 1]	181	1	.	1	1	CrossArea	25600	1	Fixation: 1026 ms	1	0.61	CrossArea	466	0	0	181	1	1	1026	.	SPAN_NONE	922.2	.	61.65	534.3	.	63.2	-178.38	NONE	LEFT	11.21	1248	2524	.	[]
zhangliyuan	normal	pretest	exercise	29	2	leftdot.PNG	30	left	experiment	199	1229	1	[]	[ 1]	199	1	.	1	1	CrossArea	25600	1	Fixation: 1030 ms	1	0.44	CrossArea	521	0	0	199	1	1	1030	.	SPAN_NONE	939.4	.	61.6	521.3	.	63.05	1.84	NONE	RIGHT	13.27	446	1735	.	[]
zhangliyuan	normal	pretest	exercise	71	2	leftdot.PNG	15	left	experiment	169	1199	1	[]	[ 1]	169	1	.	1	1	CrossArea	25600	1	Fixation: 1030 ms	1	0.74	CrossArea	654	0	0	169	1	1	1030	.	SPAN_NONE	925.5	.	61.8	571.8	.	63.5	2.25	NONE	RIGHT	13.35	457	1716	.	[]
zhangliyuan	normal	pretest	exercise	72	2	rightdot.PNG	44	right	experiment	194	1226	1	[]	[ 1]	194	1	.	1	1	CrossArea	25600	1	Fixation: 1032 ms	1	0.42	CrossArea	715	0	0	194	1	1	1032	.	SPAN_NONE	934.9	.	61.75	532	.	63.3	-176.74	NONE	LEFT	10.23	1212	2509	.	[]
zhangliyuan	normal	pretest	exercise	64	2	rightdot.PNG	46	right	experiment	288	1321	1	[]	[ 1]	288	1	.	1	1	CrossArea	25600	1	Fixation: 1033 ms	1	0.8	CrossArea	618	0	0	288	1	1	1033	.	SPAN_NONE	910.3	.	61.75	547.7	.	63.35	-177.59	NONE	LEFT	8.86	1079	2462	.	[]
zhangliyuan	normal	pretest	exercise	65	2	leftdot.PNG	28	left	experiment	220	1251	1	[]	[ 1]	220	1	.	1	1	CrossArea	25600	1	Fixation: 1031 ms	1	0.79	CrossArea	657	0	0	220	1	1	1031	.	SPAN_NONE	910.5	.	61.8	539.8	.	63.4	-0.33	NONE	RIGHT	11.55	1227	2530	.	[]
zhangliyuan	normal	pretest	exercise	66	2	leftdot.PNG	26	left	experiment	186	1219	1	[]	[ 1]	186	1	.	1	1	CrossArea	25600	1	Fixation: 1033 ms	1	0.52	CrossArea	709	0	0	186	1	1	1033	.	SPAN_NONE	933.5	.	61.65	521.2	.	63.1	1.15	NONE	RIGHT	11.69	1010	2282	.	[]
zhangliyuan	normal	pretest	exercise	67	2	rightdot.PNG	75	right	experiment	173	1201	1	[]	[ 1]	173	1	.	1	1	CrossArea	25600	1	Fixation: 1028 ms	1	0.43	CrossArea	722	0	0	173	1	1	1028	.	SPAN_NONE	932.7	.	61.65	537.7	.	63.2	-176.65	NONE	LEFT	11.19	1257	2527	.	[]
zhangliyuan	normal	pretest	exercise	68	2	leftdot.PNG	7	left	experiment	201	1234	1	[]	[ 1]	201	1	.	1	1	CrossArea	25600	1	Fixation: 1033 ms	1	0.51	CrossArea	732	0	0	201	1	1	1033	.	SPAN_NONE	932.8	.	61.75	556.7	.	63.45	3.78	NONE	RIGHT	10.63	1247	2532	.	[]
zhangliyuan	normal	pretest	exercise	69	2	rightdot.PNG	47	right	experiment	183	1210	1	[]	[ 1]	183	1	.	1	1	CrossArea	25600	1	Fixation: 1027 ms	1	0.3	CrossArea	699	0	0	183	1	1	1027	.	SPAN_NONE	946.2	.	61.75	553	.	63.4	-177.44	NONE	LEFT	12	393	1657	.	[]
zhangliyuan	normal	pretest	exercise	70	2	rightdot.PNG	55	right	experiment	217	1247	1	[]	[ 1]	217	1	.	1	1	CrossArea	25600	1	Fixation: 1030 ms	1	0.29	CrossArea	726	0	0	217	1	1	1030	.	SPAN_NONE	942.7	.	61.7	546.6	.	63.25	-179.4	NONE	LEFT	9.76	1220	2529	.	[]
youshihong	normal	pretest	exercise	6	2	rightdot.PNG	42	right	experiment	188	1220	1	[]	[ 1]	188	1	.	1	1	CrossArea	25600	1	Fixation: 1032 ms	1	1.18	CrossArea	930	0	0	188	1	1	1032	.	SPAN_NONE	1033.3	.	61.75	552	.	63.35	-176.11	NONE	LEFT	12.1	1256	2530	.	[]
youshihong	normal	pretest	exercise	7	2	rightdot.PNG	64	right	experiment	253	1285	1	[]	[ 1]	253	1	.	1	1	CrossArea	25600	1	Fixation: 1032 ms	1	0.53	CrossArea	690	0	0	253	1	1	1032	.	SPAN_NONE	984.4	.	61.8	562.8	.	63.45	-172.12	NONE	LEFT	10.57	1196	2531	.	[]
youshihong	normal	pretest	exercise	10	2	rightdot.PNG	65	right	experiment	201	1226	1	[]	[ 1]	201	1	.	1	1	CrossArea	25600	1	Fixation: 1025 ms	1	0.37	CrossArea	719	0	0	201	1	1	1025	.	SPAN_NONE	977	.	61.8	556.9	.	63.45	-169.33	NONE	LEFT	18.58	97	1418	.	[]
youshihong	normal	pretest	exercise	11	2	leftdot.PNG	6	left	experiment	253	1284	1	[]	[ 1]	253	1	.	1	1	CrossArea	25600	1	Fixation: 1031 ms	1	0.66	CrossArea	702	0	0	253	1	1	1031	.	SPAN_NONE	996.9	.	61.6	518.8	.	63.05	-2.56	NONE	RIGHT	13.65	1177	2529	.	[]
youshihong	normal	pretest	exercise	8	2	leftdot.PNG	21	left	experiment	238	1267	1	[]	[ 1]	238	1	.	1	1	CrossArea	25600	1	Fixation: 1029 ms	1	0.61	CrossArea	730	0	0	238	1	1	1029	.	SPAN_NONE	985.8	.	61.85	569.5	.	63.5	-11.04	NONE	RIGHT	8.83	269	1593	.	[]
youshihong	normal	pretest	exercise	9	2	rightdot.PNG	54	right	experiment	188	1226	1	[]	[ 1]	188	1	.	1	1	CrossArea	25600	1	Fixation: 1038 ms	1	0.24	CrossArea	582	0	0	188	1	1	1038	.	SPAN_NONE	962	.	61.8	555.4	.	63.4	-173.55	NONE	LEFT	12.81	1248	2537	.	[]
youshihong	normal	pretest	exercise	48	2	rightdot.PNG	49	right	experiment	188	1220	1	[]	[ 1]	188	1	.	1	1	CrossArea	25600	1	Fixation: 1032 ms	1	0.99	CrossArea	615	0	0	188	1	1	1032	.	SPAN_NONE	983.9	.	61.45	481.9	.	62.75	-177.53	NONE	LEFT	10.93	458	1743	.	[]
youshihong	normal	pretest	exercise	50	2	leftdot.PNG	33	left	experiment	231	1260	1	[]	[ 1]	231	1	.	1	1	CrossArea	25600	1	Fixation: 1029 ms	1	0.97	CrossArea	589	0	0	231	1	1	1029	.	SPAN_NONE	989.4	.	61.7	485.3	.	63.3	-1.93	NONE	RIGHT	11.97	160	1488	.	[]
youshihong	normal	pretest	exercise	53	2	rightdot.PNG	70	right	experiment	270	1301	1	[]	[ 1]	270	1	.	1	1	CrossArea	25600	1	Fixation: 1031 ms	1	0.66	CrossArea	592	0	0	270	1	1	1031	.	SPAN_NONE	987.6	.	61.6	508.5	.	63.05	-171.25	NONE	LEFT	12.18	897	2276	.	[]
youshihong	normal	pretest	exercise	54	2	leftdot.PNG	25	left	experiment	193	1223	1	[]	[ 1]	193	1	.	1	1	CrossArea	25600	1	Fixation: 1030 ms	1	0.76	CrossArea	580	0	0	193	1	1	1030	.	SPAN_NONE	959.5	.	61.5	491.6	.	62.9	4.74	BEFORE	RIGHT	13.8	144	1437	.	[]
youshihong	normal	pretest	exercise	55	2	rightdot.PNG	57	right	experiment	184	1216	1	[]	[ 1]	184	1	.	1	1	CrossArea	25600	1	Fixation: 1032 ms	1	0.66	CrossArea	534	0	0	184	1	1	1032	.	SPAN_NONE	976.9	.	61.8	501.4	.	63.4	-176.78	NONE	LEFT	12.49	1255	2531	.	[]
youshihong	normal	pretest	exercise	56	2	leftdot.PNG	23	left	experiment	252	1281	1	[]	[ 1]	252	1	.	1	1	CrossArea	25600	1	Fixation: 1029 ms	1	0.72	CrossArea	572	0	0	252	1	1	1029	.	SPAN_NONE	981	.	61.55	499.6	.	62.95	0.82	BOTH	RIGHT	10.3	35	1376	.	[]
youshihong	normal	pretest	exercise	57	2	leftdot.PNG	31	left	experiment	216	1245	1	[]	[ 1]	216	1	.	1	1	CrossArea	25600	1	Fixation: 1029 ms	1	0.49	CrossArea	589	0	0	216	1	1	1029	.	SPAN_NONE	975	.	61.65	513	.	63.15	1.3	BOTH	RIGHT	10.74	701	2027	.	[]
youshihong	normal	pretest	exercise	12	2	leftdot.PNG	14	left	experiment	288	1326	1	[]	[ 1]	288	1	.	1	1	CrossArea	25600	1	Fixation: 1038 ms	1	0.39	CrossArea	656	0	0	288	1	1	1038	.	SPAN_NONE	984.5	.	61.7	537.3	.	63.25	-2.58	NONE	RIGHT	7.93	75	1446	.	[]
youshihong	normal	pretest	exercise	13	2	rightdot.PNG	71	right	experiment	219	1250	1	[]	[ 1]	219	1	.	1	1	CrossArea	25600	1	Fixation: 1031 ms	1	0.38	CrossArea	607	0	0	219	1	1	1031	.	SPAN_NONE	967.7	.	61.6	516.9	.	63.05	-174.22	NONE	LEFT	6.11	1241	2529	.	[]
youshihong	normal	pretest	exercise	14	2	rightdot.PNG	61	right	experiment	219	1257	1	[]	[ 1]	219	1	.	1	1	CrossArea	25600	1	Fixation: 1038 ms	1	0.71	CrossArea	692	0	0	219	1	1	1038	.	SPAN_NONE	1004.1	.	61.75	543.2	.	63.35	-173.12	BEFORE	LEFT	8.46	1219	2537	.	[]
youshihong	normal	pretest	exercise	15	2	leftdot.PNG	7	left	experiment	180	1214	1	[]	[ 1]	180	1	.	1	1	CrossArea	25600	1	Fixation: 1034 ms	1	0.64	CrossArea	579	0	0	180	1	1	1034	.	SPAN_NONE	978.4	.	61.7	503.4	.	63.25	3.91	NONE	RIGHT	16.87	57	1352	.	[]
youshihong	normal	pretest	exercise	16	2	leftdot.PNG	15	left	experiment	187	1225	1	[]	[ 1]	187	1	.	1	1	CrossArea	25600	1	Fixation: 1038 ms	1	0.45	CrossArea	621	0	0	187	1	1	1038	.	SPAN_NONE	987.9	.	61.7	534	.	63.25	-13.69	NONE	RIGHT	11.47	1143	2414	.	[]
youshihong	normal	pretest	exercise	47	2	leftdot.PNG	13	left	experiment	193	1221	1	[]	[ 1]	193	1	.	1	1	CrossArea	25600	1	Fixation: 1028 ms	1	1.1	CrossArea	612	0	0	193	1	1	1028	.	SPAN_NONE	995.8	.	61.5	480.2	.	62.85	-12.41	NONE	RIGHT	10.12	1250	2527	.	[]
youshihong	normal	pretest	exercise	17	2	rightdot.PNG	55	right	experiment	207	1245	1	[]	[ 1]	207	1	.	1	1	CrossArea	25600	1	Fixation: 1038 ms	1	0.82	CrossArea	664	0	0	207	1	1	1038	.	SPAN_NONE	1011.3	.	61.7	536.3	.	63.25	-167.87	BEFORE	LEFT	10.26	1237	2536	.	[]
youshihong	normal	pretest	exercise	18	2	rightdot.PNG	69	right	experiment	201	1238	1	[]	[ 1]	201	1	.	1	1	CrossArea	25600	1	Fixation: 1037 ms	1	1.1	CrossArea	673	0	0	201	1	1	1037	.	SPAN_NONE	1015.8	.	61.55	498.7	.	62.9	-175.38	NONE	LEFT	11.89	1226	2536	.	[]
youshihong	normal	pretest	exercise	19	2	leftdot.PNG	38	left	experiment	222	1255	1	[]	[ 1]	222	1	.	1	1	CrossArea	25600	1	Fixation: 1033 ms	1	0.34	CrossArea	649	0	0	222	1	1	1033	.	SPAN_NONE	979	.	61.65	530.8	.	63.2	0.21	NONE	RIGHT	9.12	177	1476	.	[]
youshihong	normal	pretest	exercise	20	2	leftdot.PNG	17	left	experiment	212	1241	1	[]	[ 1]	212	1	.	1	1	CrossArea	25600	1	Fixation: 1029 ms	1	0.58	CrossArea	609	0	0	212	1	1	1029	.	SPAN_NONE	968.9	.	61.55	503.9	.	63.05	1.27	NONE	RIGHT	10.32	134	1421	.	[]
youshihong	normal	pretest	exercise	21	2	rightdot.PNG	67	right	experiment	330	1358	1	[]	[ 1]	330	1	.	1	1	CrossArea	25600	1	Fixation: 1028 ms	1	0.43	CrossArea	633	0	0	330	1	1	1028	.	SPAN_NONE	980.2	.	61.65	521.6	.	63.15	-175.9	NONE	LEFT	7.34	40	1439	.	[]
youshihong	normal	pretest	exercise	22	2	rightdot.PNG	73	right	experiment	165	1194	1	[]	[ 1]	165	1	.	1	1	CrossArea	25600	1	Fixation: 1029 ms	1	0.34	CrossArea	622	0	0	165	1	1	1029	.	SPAN_NONE	952.8	.	61.6	519.2	.	63.05	179.12	NONE	LEFT	19.16	79	1367	.	[]
youshihong	normal	pretest	exercise	23	2	leftdot.PNG	22	left	experiment	167	1207	1	[]	[ 1]	167	1	.	1	1	CrossArea	25600	1	Fixation: 1040 ms	1	1	CrossArea	411	0	0	167	1	1	1040	.	SPAN_NONE	917.3	.	61.55	493.2	.	62.95	1.73	NONE	RIGHT	15.67	105	1377	.	[]
youshihong	normal	pretest	exercise	59	2	rightdot.PNG	53	right	experiment	267	1295	1	[]	[ 1]	267	1	.	1	1	CrossArea	25600	1	Fixation: 1028 ms	1	0.8	CrossArea	515	0	0	267	1	1	1028	.	SPAN_NONE	956.8	.	61.5	489	.	62.85	-179.11	NONE	LEFT	6.67	31	1366	.	[]
youshihong	normal	pretest	exercise	61	2	leftdot.PNG	29	left	experiment	192	1234	1	[]	[ 1]	192	1	.	1	1	CrossArea	25600	1	Fixation: 1042 ms	1	0.73	CrossArea	632	0	0	192	1	1	1042	.	SPAN_NONE	975.7	.	61.6	496.4	.	63.05	4.2	NONE	RIGHT	13.92	81	1379	.	[]
youshihong	normal	pretest	exercise	62	2	rightdot.PNG	47	right	experiment	192	1231	1	[]	[ 1]	192	1	.	1	1	CrossArea	25600	1	Fixation: 1039 ms	1	0.87	CrossArea	629	0	0	192	1	1	1039	.	SPAN_NONE	989.9	.	61.5	493.8	.	62.8	-176.59	NONE	LEFT	9.62	271	1547	.	[]
youshihong	normal	pretest	exercise	63	2	rightdot.PNG	59	right	experiment	207	1235	1	[]	[ 1]	207	1	.	1	1	CrossArea	25600	1	Fixation: 1028 ms	1	0.99	CrossArea	602	0	0	207	1	1	1028	.	SPAN_NONE	989.7	.	61.5	484.7	.	62.9	-174.53	NONE	LEFT	9.84	373	1659	.	[]
youshihong	normal	pretest	exercise	64	2	leftdot.PNG	8	left	experiment	246	1280	1	[]	[ 1]	246	1	.	1	1	CrossArea	25600	1	Fixation: 1034 ms	1	1.12	CrossArea	543	0	0	246	1	1	1034	.	SPAN_NONE	959.5	.	61.4	469.1	.	62.7	2.53	AFTER	RIGHT	12.19	553	1886	.	[]
youshihong	normal	pretest	exercise	65	2	leftdot.PNG	11	left	experiment	201	1235	1	[]	[ 1]	201	1	.	1	1	CrossArea	25600	1	Fixation: 1034 ms	1	0.99	CrossArea	640	0	0	201	1	1	1034	.	SPAN_NONE	998.5	.	61.5	490.9	.	62.85	-1.11	NONE	RIGHT	9.91	158	1462	.	[]
youshihong	normal	pretest	exercise	31	2	leftdot.PNG	12	left	experiment	212	1239	1	[]	[ 1]	212	1	.	1	1	CrossArea	25600	1	Fixation: 1027 ms	1	0.86	CrossArea	616	0	0	212	1	1	1027	.	SPAN_NONE	974.1	.	61.65	486.7	.	63.2	2	NONE	RIGHT	13.97	1197	2526	.	[]
youshihong	normal	pretest	exercise	33	2	leftdot.PNG	30	left	experiment	349	1377	1	[]	[ 1]	349	1	.	1	1	CrossArea	25600	1	Fixation: 1028 ms	1	1.18	CrossArea	714	0	0	349	1	1	1028	.	SPAN_NONE	1032.1	.	61.7	522.3	.	63.2	2.14	NONE	RIGHT	10.12	1097	2527	.	[]
youshihong	normal	pretest	exercise	34	2	leftdot.PNG	36	left	experiment	191	1224	1	[]	[ 1]	191	1	.	1	1	CrossArea	25600	1	Fixation: 1033 ms	1	0.54	CrossArea	608	0	0	191	1	1	1033	.	SPAN_NONE	976.1	.	61.65	509.5	.	63.1	5.23	NONE	RIGHT	15.76	46	1350	.	[]
youshihong	normal	pretest	exercise	35	2	rightdot.PNG	50	right	experiment	178	1217	1	[]	[ 1]	178	1	.	1	1	CrossArea	25600	1	Fixation: 1039 ms	1	0.4	CrossArea	661	0	0	178	1	1	1039	.	SPAN_NONE	974.8	.	61.65	519.2	.	63.15	-179.57	NONE	LEFT	9.96	1267	2538	.	[]
youshihong	normal	pretest	exercise	36	2	rightdot.PNG	43	right	experiment	216	1253	1	[]	[ 1]	216	1	.	1	1	CrossArea	25600	1	Fixation: 1037 ms	1	0.86	CrossArea	625	0	0	216	1	1	1037	.	SPAN_NONE	987.6	.	61.5	493.6	.	62.85	178.08	NONE	LEFT	10.83	1220	2535	.	[]
youshihong	normal	pretest	exercise	37	2	leftdot.PNG	34	left	experiment	369	1395	1	[]	[ 1]	369	1	.	1	1	CrossArea	25600	1	Fixation: 1026 ms	1	1	CrossArea	684	0	0	369	1	1	1026	.	SPAN_NONE	1010.1	.	61.55	502	.	62.95	-3.22	NONE	RIGHT	8.67	1076	2525	.	[]
youshihong	normal	pretest	exercise	38	2	leftdot.PNG	28	left	experiment	186	1221	1	[]	[ 1]	186	1	.	1	1	CrossArea	25600	1	Fixation: 1035 ms	1	0.5	CrossArea	595	0	0	186	1	1	1035	.	SPAN_NONE	959.5	.	61.6	507.9	.	63.1	0.37	AFTER	RIGHT	12.22	105	1392	.	[]
youshihong	normal	pretest	exercise	39	2	rightdot.PNG	46	right	experiment	161	1192	1	[]	[ 1]	161	1	.	1	1	CrossArea	25600	1	Fixation: 1031 ms	1	1.18	CrossArea	603	0	0	161	1	1	1031	.	SPAN_NONE	1012.6	.	61.5	486.6	.	62.9	-176.25	NONE	LEFT	13.33	1269	2529	.	[]
youshihong	normal	pretest	exercise	40	2	leftdot.PNG	40	left	experiment	190	1222	1	[]	[ 1]	190	1	.	1	1	CrossArea	25600	1	Fixation: 1032 ms	1	0.7	CrossArea	617	0	0	190	1	1	1032	.	SPAN_NONE	973.1	.	61.55	497.6	.	63	5.27	AFTER	RIGHT	14.78	94	1398	.	[]
youshihong	normal	pretest	exercise	41	2	leftdot.PNG	18	left	experiment	219	1245	1	[]	[ 1]	219	1	.	1	1	CrossArea	25600	1	Fixation: 1026 ms	1	0.76	CrossArea	666	0	0	219	1	1	1026	.	SPAN_NONE	977.2	.	61.55	495	.	62.9	-1.71	NONE	RIGHT	9.87	329	1630	.	[]
youshihong	normal	pretest	exercise	42	2	rightdot.PNG	45	right	experiment	179	1214	1	[]	[ 1]	179	1	.	1	1	CrossArea	25600	1	Fixation: 1035 ms	1	0.31	CrossArea	596	0	0	179	1	1	1035	.	SPAN_NONE	979.8	.	61.7	537.2	.	63.2	-179.39	AFTER	LEFT	12.72	1005	2293	.	[]
youshihong	normal	pretest	exercise	43	2	rightdot.PNG	74	right	experiment	181	1221	1	[]	[ 1]	181	1	.	1	1	CrossArea	25600	1	Fixation: 1040 ms	1	0.46	CrossArea	563	0	0	181	1	1	1040	.	SPAN_NONE	967.4	.	61.65	511.7	.	63.15	-178.27	NONE	LEFT	10.46	1269	2540	.	[]
youshihong	normal	pretest	exercise	46	2	leftdot.PNG	35	left	experiment	187	1218	1	[]	[ 1]	187	1	.	1	1	CrossArea	25600	1	Fixation: 1031 ms	1	0.68	CrossArea	624	0	0	187	1	1	1031	.	SPAN_NONE	965	.	61.55	496.9	.	62.95	1.66	NONE	RIGHT	12.78	1243	2530	.	[]
youshihong	normal	pretest	exercise	30	2	rightdot.PNG	72	right	experiment	222	1255	1	[]	[ 1]	222	1	.	1	1	CrossArea	25600	1	Fixation: 1033 ms	1	0.29	CrossArea	601	0	0	222	1	1	1033	.	SPAN_NONE	969.3	.	61.6	524.2	.	63.1	-179.12	NONE	LEFT	9.88	1215	2532	.	[]
youshihong	normal	pretest	exercise	67	2	rightdot.PNG	60	right	experiment	214	1245	1	[]	[ 1]	214	1	.	1	1	CrossArea	25600	1	Fixation: 1031 ms	1	0.64	CrossArea	532	0	0	214	1	1	1031	.	SPAN_NONE	955	.	61.55	499.2	.	62.95	-177.08	NONE	LEFT	11.15	84	1407	.	[]
youshihong	normal	pretest	exercise	69	2	rightdot.PNG	75	right	experiment	190	1232	1	[]	[ 1]	190	1	.	1	1	CrossArea	25600	1	Fixation: 1042 ms	1	0.87	CrossArea	650	0	0	190	1	1	1042	.	SPAN_NONE	1000.4	.	61.55	502.7	.	62.95	-175.66	NONE	LEFT	9.22	952	2250	.	[]
youshihong	normal	pretest	exercise	71	2	leftdot.PNG	32	left	experiment	231	1257	1	[]	[ 1]	231	1	.	1	1	CrossArea	25600	1	Fixation: 1026 ms	1	0.69	CrossArea	557	0	0	231	1	1	1026	.	SPAN_NONE	987.3	.	61.55	506.4	.	63	1.43	NONE	RIGHT	9.14	1220	2525	.	[]
youshihong	normal	pretest	exercise	72	2	rightdot.PNG	62	right	experiment	201	1233	1	[]	[ 1]	201	1	.	1	1	CrossArea	25600	1	Fixation: 1032 ms	1	0.79	CrossArea	598	0	0	201	1	1	1032	.	SPAN_NONE	986.7	.	61.6	497.3	.	63	-176.7	NONE	LEFT	9.83	133	1433	.	[]
youshihong	normal	pretest	exercise	73	2	leftdot.PNG	9	left	experiment	204	1237	1	[]	[ 1]	204	1	.	1	1	CrossArea	25600	1	Fixation: 1033 ms	1	0.58	CrossArea	656	0	0	204	1	1	1033	.	SPAN_NONE	990.8	.	61.65	520.3	.	63.15	4.72	AFTER	RIGHT	11.95	219	1518	.	[]
youshihong	normal	pretest	exercise	74	2	leftdot.PNG	26	left	experiment	182	1221	1	[]	[ 1]	182	1	.	1	1	CrossArea	25600	1	Fixation: 1039 ms	1	0.89	CrossArea	576	0	0	182	1	1	1039	.	SPAN_NONE	979.6	.	61.5	487.5	.	62.85	3.34	NONE	RIGHT	12.57	121	1411	.	[]
youshihong	normal	pretest	exercise	75	2	rightdot.PNG	63	right	experiment	226	1267	1	[]	[ 1]	226	1	.	1	1	CrossArea	25600	1	Fixation: 1041 ms	1	1.18	CrossArea	578	0	0	226	1	1	1041	.	SPAN_NONE	972.1	.	61.45	466.1	.	62.75	-171.5	NONE	LEFT	8.3	134	1548	.	[]
youshihong	normal	pretest	exercise	24	2	rightdot.PNG	41	right	experiment	238	1267	1	[]	[ 1]	238	1	.	1	1	CrossArea	25600	1	Fixation: 1029 ms	1	0.91	CrossArea	598	0	0	238	1	1	1029	.	SPAN_NONE	951.7	.	61.55	482.4	.	62.95	-173.94	NONE	LEFT	9.04	622	1940	.	[]
youshihong	normal	pretest	exercise	25	2	leftdot.PNG	10	left	experiment	195	1232	1	[]	[ 1]	195	1	.	1	1	CrossArea	25600	1	Fixation: 1037 ms	1	1.1	CrossArea	585	0	0	195	1	1	1037	.	SPAN_NONE	968.6	.	61.4	470.7	.	62.7	3.56	NONE	RIGHT	13.01	1251	2536	.	[]
youshihong	normal	pretest	exercise	26	2	leftdot.PNG	37	left	experiment	191	1224	1	[]	[ 1]	191	1	.	1	1	CrossArea	25600	1	Fixation: 1033 ms	1	0.48	CrossArea	630	0	0	191	1	1	1033	.	SPAN_NONE	981.9	.	61.65	518.9	.	63.2	4.76	NONE	RIGHT	13.41	1230	2531	.	[]
youshihong	normal	pretest	exercise	27	2	rightdot.PNG	52	right	experiment	225	1262	1	[]	[ 1]	225	1	.	1	1	CrossArea	25600	1	Fixation: 1037 ms	1	0.98	CrossArea	685	0	0	225	1	1	1037	.	SPAN_NONE	1019.3	.	61.7	524.8	.	63.2	179.54	NONE	LEFT	7.73	75	1389	.	[]
youshihong	normal	pretest	exercise	29	2	rightdot.PNG	51	right	experiment	179	1214	1	[]	[ 1]	179	1	.	1	1	CrossArea	25600	1	Fixation: 1035 ms	1	0.67	CrossArea	487	0	0	179	1	1	1035	.	SPAN_NONE	965.7	.	61.55	497.6	.	62.95	-177.25	NONE	LEFT	9.48	1239	2534	.	[]
huangtianqi	normal	pretest	exercise	14	2	rightdot.PNG	45	right	experiment	191	1223	1	[]	[ 1]	191	1	.	1	1	CrossArea	25600	1	Fixation: 1032 ms	1	0.6	CrossArea	503	0	0	191	1	1	1032	.	SPAN_NONE	997.1	.	61.7	534.1	.	63.2	-179.34	NONE	LEFT	7.11	354	1620	.	[]
huangtianqi	normal	pretest	exercise	13	2	leftdot.PNG	8	left	experiment	292	1329	1	[]	[ 1]	292	1	.	1	1	CrossArea	25600	1	Fixation: 1037 ms	1	0.62	CrossArea	503	0	0	292	1	1	1037	.	SPAN_NONE	994.2	.	61.75	558.3	.	63.35	0.76	NONE	RIGHT	8.2	1152	2535	.	[]
huangtianqi	normal	pretest	exercise	18	2	leftdot.PNG	12	left	experiment	283	1309	1	[]	[ 1]	283	1	.	1	1	CrossArea	25600	1	Fixation: 1026 ms	1	0.94	CrossArea	385	0	0	283	1	1	1026	.	SPAN_NONE	1016.4	.	61.85	556.8	.	63.45	6.69	NONE	RIGHT	6.3	231	1583	.	[]
huangtianqi	normal	pretest	exercise	19	2	rightdot.PNG	46	right	experiment	261	1286	1	[]	[ 1]	261	1	.	1	1	CrossArea	25600	1	Fixation: 1025 ms	1	0.76	CrossArea	509	0	0	261	1	1	1025	.	SPAN_NONE	1004.5	.	61.8	556.1	.	63.4	178.3	NONE	LEFT	6.3	227	1562	.	[]
huangtianqi	normal	pretest	exercise	20	2	rightdot.PNG	43	right	experiment	220	1260	1	[]	[ 1]	220	1	.	1	1	CrossArea	25600	1	Fixation: 1040 ms	1	0.82	CrossArea	462	0	0	220	1	1	1040	.	SPAN_NONE	1008.6	.	61.8	557.2	.	63.45	-179.8	NONE	LEFT	7.66	404	1716	.	[]
huangtianqi	normal	pretest	exercise	21	2	leftdot.PNG	34	left	experiment	206	1233	1	[]	[ 1]	206	1	.	1	1	CrossArea	25600	1	Fixation: 1027 ms	1	0.93	CrossArea	329	0	0	206	1	1	1027	.	SPAN_NONE	1015.2	.	61.8	559.6	.	63.5	4.49	NONE	RIGHT	8.3	552	1834	.	[]
huangtianqi	normal	pretest	exercise	22	2	leftdot.PNG	39	left	experiment	188	1229	1	[]	[ 1]	188	1	.	1	1	CrossArea	25600	1	Fixation: 1041 ms	1	0.91	CrossArea	428	0	0	188	1	1	1041	.	SPAN_NONE	1014.8	.	61.8	554.5	.	63.4	3.12	NONE	RIGHT	7.34	541	1817	.	[]
huangtianqi	normal	pretest	exercise	57	2	leftdot.PNG	24	left	experiment	188	1227	1	[]	[ 1]	188	1	.	1	1	CrossArea	25600	1	Fixation: 1039 ms	1	1.23	CrossArea	270	0	0	188	1	1	1039	.	SPAN_NONE	1034.9	.	61.8	559.6	.	63.45	1.76	NONE	RIGHT	10.15	235	1516	.	[]
huangtianqi	normal	pretest	exercise	15	2	leftdot.PNG	15	left	experiment	203	1234	1	[]	[ 1]	203	1	.	1	1	CrossArea	25600	1	Fixation: 1031 ms	1	0.56	CrossArea	466	0	0	203	1	1	1031	.	SPAN_NONE	990.9	.	61.8	557.3	.	63.45	2.94	NONE	RIGHT	6.8	519	1800	.	[]
huangtianqi	normal	pretest	exercise	16	2	leftdot.PNG	26	left	experiment	224	1251	1	[]	[ 1]	224	1	.	1	1	CrossArea	25600	1	Fixation: 1027 ms	1	0.69	CrossArea	524	0	0	224	1	1	1027	.	SPAN_NONE	1000.7	.	61.8	554.5	.	63.4	2.71	NONE	RIGHT	10.18	207	1518	.	[]
huangtianqi	normal	pretest	exercise	12	2	leftdot.PNG	20	left	experiment	273	1305	1	[]	[ 1]	273	1	.	1	1	CrossArea	25600	1	Fixation: 1032 ms	1	0.64	CrossArea	492	0	0	273	1	1	1032	.	SPAN_NONE	997.7	.	61.8	554.6	.	63.4	1.23	NONE	RIGHT	8.72	640	1993	.	[]
huangtianqi	normal	pretest	exercise	31	2	rightdot.PNG	42	right	experiment	220	1254	1	[]	[ 1]	220	1	.	1	1	CrossArea	25600	1	Fixation: 1034 ms	1	0.84	CrossArea	373	0	0	220	1	1	1034	.	SPAN_NONE	1002.2	.	61.9	571.3	.	63.6	177.71	NONE	LEFT	9.18	615	1937	.	[]
huangtianqi	normal	pretest	exercise	32	2	rightdot.PNG	48	right	experiment	195	1224	1	[]	[ 1]	195	1	.	1	1	CrossArea	25600	1	Fixation: 1029 ms	1	0.94	CrossArea	402	0	0	195	1	1	1029	.	SPAN_NONE	1017.1	.	61.8	555.2	.	63.3	178.43	NONE	LEFT	10.12	390	1673	.	[]
huangtianqi	normal	pretest	exercise	33	2	leftdot.PNG	40	left	experiment	217	1242	1	[]	[ 1]	217	1	.	1	1	CrossArea	25600	1	Fixation: 1025 ms	1	0.79	CrossArea	394	0	0	217	1	1	1025	.	SPAN_NONE	1008.5	.	61.8	549.3	.	63.4	0.24	NONE	RIGHT	8.88	1235	2524	.	[]
huangtianqi	normal	pretest	exercise	17	2	rightdot.PNG	51	right	experiment	237	1276	1	[]	[ 1]	237	1	.	1	1	CrossArea	25600	1	Fixation: 1039 ms	1	0.82	CrossArea	497	0	0	237	1	1	1039	.	SPAN_NONE	1010.8	.	61.75	540.7	.	63.3	176.47	NONE	LEFT	9.27	1214	2539	.	[]
huangtianqi	normal	pretest	exercise	36	2	leftdot.PNG	33	left	experiment	217	1251	1	[]	[ 1]	217	1	.	1	1	CrossArea	25600	1	Fixation: 1034 ms	1	0.88	CrossArea	351	0	0	217	1	1	1034	.	SPAN_NONE	1013.2	.	61.75	554.9	.	63.35	4.44	NONE	RIGHT	11.54	133	1445	.	[]
huangtianqi	normal	pretest	exercise	37	2	rightdot.PNG	53	right	experiment	227	1267	1	[]	[ 1]	227	1	.	1	1	CrossArea	25600	1	Fixation: 1040 ms	1	1.04	CrossArea	308	0	0	227	1	1	1040	.	SPAN_NONE	1021.8	.	61.8	560.8	.	63.4	179.21	NONE	LEFT	7.59	234	1551	.	[]
huangtianqi	normal	pretest	exercise	40	2	leftdot.PNG	37	left	experiment	221	1250	1	[]	[ 1]	221	1	.	1	1	CrossArea	25600	1	Fixation: 1029 ms	1	1.09	CrossArea	351	0	0	221	1	1	1029	.	SPAN_NONE	1027.6	.	61.75	551	.	63.35	5.75	NONE	RIGHT	7.53	241	1538	.	[]
huangtianqi	normal	pretest	exercise	34	2	leftdot.PNG	17	left	experiment	269	1300	1	[]	[ 1]	269	1	.	1	1	CrossArea	25600	1	Fixation: 1031 ms	1	0.82	CrossArea	353	0	0	269	1	1	1031	.	SPAN_NONE	1007.7	.	61.8	559.4	.	63.5	6.62	NONE	RIGHT	7.8	396	1743	.	[]
huangtianqi	normal	pretest	exercise	25	2	rightdot.PNG	59	right	experiment	201	1228	1	[]	[ 1]	201	1	.	1	1	CrossArea	25600	1	Fixation: 1027 ms	1	1.08	CrossArea	449	0	0	201	1	1	1027	.	SPAN_NONE	1026.4	.	61.75	550.1	.	63.35	177.44	NONE	LEFT	7.58	778	2058	.	[]
huangtianqi	normal	pretest	exercise	26	2	rightdot.PNG	41	right	experiment	222	1256	1	[]	[ 1]	222	1	.	1	1	CrossArea	25600	1	Fixation: 1034 ms	1	0.65	CrossArea	498	0	0	222	1	1	1034	.	SPAN_NONE	1000.5	.	61.7	542.1	.	63.3	177.12	NONE	LEFT	6.85	230	1546	.	[]
huangtianqi	normal	pretest	exercise	58	2	rightdot.PNG	52	right	experiment	206	1242	1	[]	[ 1]	206	1	.	1	1	CrossArea	25600	1	Fixation: 1036 ms	1	1.18	CrossArea	272	0	0	206	1	1	1036	.	SPAN_NONE	1031.1	.	61.8	559.1	.	63.5	-179.88	NONE	LEFT	9.65	1234	2534	.	[]
huangtianqi	normal	pretest	exercise	59	2	rightdot.PNG	72	right	experiment	288	1314	1	[]	[ 1]	288	1	.	1	1	CrossArea	25600	1	Fixation: 1026 ms	1	0.57	CrossArea	426	0	0	288	1	1	1026	.	SPAN_NONE	992.2	.	61.8	555.2	.	63.4	178.89	NONE	LEFT	7.87	960	2325	.	[]
huangtianqi	normal	pretest	exercise	60	2	leftdot.PNG	23	left	experiment	223	1248	1	[]	[ 1]	223	1	.	1	1	CrossArea	25600	1	Fixation: 1025 ms	1	1.14	CrossArea	308	0	0	223	1	1	1025	.	SPAN_NONE	1027	.	61.8	566.1	.	63.5	-0.06	NONE	RIGHT	9.21	1223	2523	.	[]
huangtianqi	normal	pretest	exercise	62	2	leftdot.PNG	16	left	experiment	204	1232	1	[]	[ 1]	204	1	.	1	1	CrossArea	25600	1	Fixation: 1028 ms	1	0.9	CrossArea	272	0	0	204	1	1	1028	.	SPAN_NONE	1012.2	.	61.75	561.9	.	63.3	2.14	NONE	RIGHT	8.85	533	1811	.	[]
huangtianqi	normal	pretest	exercise	63	2	leftdot.PNG	30	left	experiment	215	1252	1	[]	[ 1]	215	1	.	1	1	CrossArea	25600	1	Fixation: 1037 ms	1	0.98	CrossArea	353	0	0	215	1	1	1037	.	SPAN_NONE	1018.9	.	61.8	558.2	.	63.45	-1.16	NONE	RIGHT	10.72	165	1470	.	[]
huangtianqi	normal	pretest	exercise	64	2	rightdot.PNG	55	right	experiment	232	1271	1	[]	[ 1]	232	1	.	1	1	CrossArea	25600	1	Fixation: 1039 ms	1	1.18	CrossArea	242	0	0	232	1	1	1039	.	SPAN_NONE	1029.7	.	61.8	564	.	63.45	-179.32	NONE	LEFT	9.19	1201	2537	.	[]
huangtianqi	normal	pretest	exercise	65	2	rightdot.PNG	64	right	experiment	209	1236	1	[]	[ 1]	209	1	.	1	1	CrossArea	25600	1	Fixation: 1027 ms	1	1.1	CrossArea	300	0	0	209	1	1	1027	.	SPAN_NONE	1025.4	.	61.8	561.7	.	63.35	-179	NONE	LEFT	8.5	487	1772	.	[]
huangtianqi	normal	pretest	exercise	66	2	leftdot.PNG	18	left	experiment	195	1236	1	[]	[ 1]	195	1	.	1	1	CrossArea	25600	1	Fixation: 1041 ms	1	1.02	CrossArea	294	0	0	195	1	1	1041	.	SPAN_NONE	1013	.	61.8	577	.	63.5	3.79	NONE	RIGHT	8.69	1257	2539	.	[]
huangtianqi	normal	pretest	exercise	67	2	leftdot.PNG	36	left	experiment	248	1287	1	[]	[ 1]	248	1	.	1	1	CrossArea	25600	1	Fixation: 1039 ms	1	1.12	CrossArea	271	0	0	248	1	1	1039	.	SPAN_NONE	1023.7	.	61.85	570.2	.	63.55	2.53	NONE	RIGHT	7.89	599	1939	.	[]
huangtianqi	normal	pretest	exercise	23	2	rightdot.PNG	70	right	experiment	207	1236	1	[]	[ 1]	207	1	.	1	1	CrossArea	25600	1	Fixation: 1029 ms	1	0.77	CrossArea	430	0	0	207	1	1	1029	.	SPAN_NONE	1005.4	.	61.8	555.2	.	63.4	178.85	NONE	LEFT	9.25	1223	2528	.	[]
huangtianqi	normal	pretest	exercise	24	2	leftdot.PNG	19	left	experiment	226	1254	1	[]	[ 1]	226	1	.	1	1	CrossArea	25600	1	Fixation: 1028 ms	1	0.95	CrossArea	419	0	0	226	1	1	1028	.	SPAN_NONE	1019.1	.	61.75	547.6	.	63.3	7.57	NONE	RIGHT	5.1	104	1398	.	[]
huangtianqi	normal	pretest	exercise	11	2	rightdot.PNG	71	right	experiment	275	1307	1	[]	[ 1]	275	1	.	1	1	CrossArea	25600	1	Fixation: 1032 ms	1	0.62	CrossArea	515	0	0	275	1	1	1032	.	SPAN_NONE	991.5	.	61.85	562.7	.	63.55	178.3	NONE	LEFT	6.42	154	1505	.	[]
huangtianqi	normal	pretest	exercise	10	2	leftdot.PNG	28	left	experiment	295	1332	1	[]	[ 1]	295	1	.	1	1	CrossArea	25600	1	Fixation: 1037 ms	1	0.81	CrossArea	520	0	0	295	1	1	1037	.	SPAN_NONE	1004.9	.	61.8	564.6	.	63.5	1.08	NONE	RIGHT	8.04	647	2028	.	[]
huangtianqi	normal	pretest	exercise	27	2	leftdot.PNG	11	left	experiment	321	1357	1	[]	[ 1]	321	1	.	1	1	CrossArea	25600	1	Fixation: 1036 ms	1	0.95	CrossArea	449	0	0	321	1	1	1036	.	SPAN_NONE	1018.8	.	61.75	545.6	.	63.3	6.4	NONE	RIGHT	6.83	581	1982	.	[]
huangtianqi	normal	pretest	exercise	28	2	leftdot.PNG	35	left	experiment	215	1244	1	[]	[ 1]	215	1	.	1	1	CrossArea	25600	1	Fixation: 1029 ms	1	1.03	CrossArea	492	0	0	215	1	1	1029	.	SPAN_NONE	1019.7	.	61.8	564	.	63.45	4.21	NONE	RIGHT	9.14	244	1543	.	[]
huangtianqi	normal	pretest	exercise	29	2	rightdot.PNG	60	right	experiment	219	1255	1	[]	[ 1]	219	1	.	1	1	CrossArea	25600	1	Fixation: 1036 ms	1	0.99	CrossArea	339	0	0	219	1	1	1036	.	SPAN_NONE	1019.6	.	61.8	556.7	.	63.4	-179.22	NONE	LEFT	9.38	1068	2376	.	[]
huangtianqi	normal	pretest	exercise	30	2	leftdot.PNG	25	left	experiment	254	1291	1	[]	[ 1]	254	1	.	1	1	CrossArea	25600	1	Fixation: 1037 ms	1	1.19	CrossArea	286	0	0	254	1	1	1037	.	SPAN_NONE	1026.6	.	61.85	574.2	.	63.55	4.9	NONE	RIGHT	7.57	824	2157	.	[]
huangtianqi	normal	pretest	exercise	41	2	rightdot.PNG	44	right	experiment	215	1244	1	[]	[ 1]	215	1	.	1	1	CrossArea	25600	1	Fixation: 1029 ms	1	0.93	CrossArea	324	0	0	215	1	1	1029	.	SPAN_NONE	1017.1	.	61.75	550.6	.	63.35	-178.96	NONE	LEFT	10.74	192	1499	.	[]
huangtianqi	normal	pretest	exercise	43	2	leftdot.PNG	27	left	experiment	250	1282	1	[]	[ 1]	250	1	.	1	1	CrossArea	25600	1	Fixation: 1032 ms	1	1.28	CrossArea	287	0	0	250	1	1	1032	.	SPAN_NONE	1039.4	.	61.8	550.6	.	63.4	1.15	NONE	RIGHT	8.95	1197	2530	.	[]
huangtianqi	normal	pretest	exercise	44	2	leftdot.PNG	21	left	experiment	237	1271	1	[]	[ 1]	237	1	.	1	1	CrossArea	25600	1	Fixation: 1034 ms	1	0.89	CrossArea	338	0	0	237	1	1	1034	.	SPAN_NONE	1015.8	.	61.8	544.6	.	63.35	1.67	NONE	RIGHT	7.65	574	1894	.	[]
huangtianqi	normal	pretest	exercise	45	2	rightdot.PNG	61	right	experiment	224	1260	1	[]	[ 1]	224	1	.	1	1	CrossArea	25600	1	Fixation: 1036 ms	1	0.91	CrossArea	348	0	0	224	1	1	1036	.	SPAN_NONE	1016.8	.	61.7	539.6	.	63.25	-176.96	NONE	LEFT	9.06	566	1876	.	[]
huangtianqi	normal	pretest	exercise	48	2	rightdot.PNG	50	right	experiment	236	1276	1	[]	[ 1]	236	1	.	1	1	CrossArea	25600	1	Fixation: 1040 ms	1	1.02	CrossArea	301	0	0	236	1	1	1040	.	SPAN_NONE	1021.8	.	61.8	555.8	.	63.45	177.6	NONE	LEFT	10.44	72	1414	.	[]
huangtianqi	normal	pretest	exercise	6	2	leftdot.PNG	31	left	experiment	221	1246	1	[]	[ 1]	221	1	.	1	1	CrossArea	25600	1	Fixation: 1025 ms	1	0.58	CrossArea	520	0	0	221	1	1	1025	.	SPAN_NONE	990.7	.	61.8	559.3	.	63.45	3.63	NONE	RIGHT	8.39	1227	2523	.	[]
huangtianqi	normal	pretest	exercise	70	2	rightdot.PNG	57	right	experiment	211	1251	1	[]	[ 1]	211	1	.	1	1	CrossArea	25600	1	Fixation: 1040 ms	1	0.38	CrossArea	477	0	0	211	1	1	1040	.	SPAN_NONE	962.8	.	61.6	515.9	.	63.05	179.34	NONE	LEFT	10.52	360	1670	.	[]
huangtianqi	normal	pretest	exercise	72	2	rightdot.PNG	66	right	experiment	210	1236	1	[]	[ 1]	210	1	.	1	1	CrossArea	25600	1	Fixation: 1026 ms	1	0.1	CrossArea	418	0	0	210	1	1	1026	.	SPAN_NONE	959.8	.	61.7	533.5	.	63.2	179.9	NONE	LEFT	9.86	511	1807	.	[]
huangtianqi	normal	pretest	exercise	73	2	leftdot.PNG	7	left	experiment	185	1222	1	[]	[ 1]	185	1	.	1	1	CrossArea	25600	1	Fixation: 1037 ms	1	0.46	CrossArea	369	0	0	185	1	1	1037	.	SPAN_NONE	969.2	.	61.6	512.4	.	63.1	-3.59	NONE	RIGHT	8.07	1269	2536	.	[]
huangtianqi	normal	pretest	exercise	74	2	rightdot.PNG	56	right	experiment	198	1238	1	[]	[ 1]	198	1	.	1	1	CrossArea	25600	1	Fixation: 1040 ms	1	0.44	CrossArea	379	0	0	198	1	1	1040	.	SPAN_NONE	961.5	.	61.65	512.2	.	63.1	179.77	NONE	LEFT	8.31	319	1613	.	[]
huangtianqi	normal	pretest	exercise	75	2	rightdot.PNG	65	right	experiment	208	1234	1	[]	[ 1]	208	1	.	1	1	CrossArea	25600	1	Fixation: 1026 ms	1	0.64	CrossArea	334	0	0	208	1	1	1026	.	SPAN_NONE	983.6	.	61.55	507.3	.	62.9	-177.46	BEFORE	LEFT	8.46	223	1729	.	[]
huangtianqi	normal	pretest	exercise	7	2	rightdot.PNG	67	right	experiment	199	1232	1	[]	[ 1]	199	1	.	1	1	CrossArea	25600	1	Fixation: 1033 ms	1	0.71	CrossArea	467	0	0	199	1	1	1033	.	SPAN_NONE	999.1	.	61.85	561.5	.	63.55	178.41	NONE	LEFT	7.76	390	1661	.	[]
huangtianqi	normal	pretest	exercise	8	2	leftdot.PNG	29	left	experiment	287	1314	1	[]	[ 1]	287	1	.	1	1	CrossArea	25600	1	Fixation: 1027 ms	1	0.74	CrossArea	537	0	0	287	1	1	1027	.	SPAN_NONE	1002.3	.	61.8	559.2	.	63.5	2.61	NONE	RIGHT	7.98	587	1948	.	[]
huangtianqi	normal	pretest	exercise	9	2	rightdot.PNG	54	right	experiment	226	1256	1	[]	[ 1]	226	1	.	1	1	CrossArea	25600	1	Fixation: 1030 ms	1	0.62	CrossArea	527	0	0	226	1	1	1030	.	SPAN_NONE	996.8	.	61.8	551.4	.	63.45	173.06	NONE	LEFT	10.19	328	1645	.	[]
huangtianqi	normal	pretest	exercise	56	2	rightdot.PNG	58	right	experiment	218	1257	1	[]	[ 1]	218	1	.	1	1	CrossArea	25600	1	Fixation: 1039 ms	1	1.34	CrossArea	258	0	0	218	1	1	1039	.	SPAN_NONE	1039.2	.	61.85	567.9	.	63.5	-179.82	NONE	LEFT	9.14	549	1861	.	[]
huangtianqi	normal	pretest	exercise	55	2	leftdot.PNG	38	left	experiment	238	1265	1	[]	[ 1]	238	1	.	1	1	CrossArea	25600	1	Fixation: 1027 ms	1	1.21	CrossArea	251	0	0	238	1	1	1027	.	SPAN_NONE	1033.4	.	61.8	559.5	.	63.45	2.62	NONE	RIGHT	8.9	1209	2526	.	[]
huangtianqi	normal	pretest	exercise	49	2	rightdot.PNG	69	right	experiment	228	1260	1	[]	[ 1]	228	1	.	1	1	CrossArea	25600	1	Fixation: 1032 ms	1	1.02	CrossArea	295	0	0	228	1	1	1032	.	SPAN_NONE	1022.4	.	61.8	552.7	.	63.4	179.82	NONE	LEFT	8.62	1211	2531	.	[]
huangtianqi	normal	pretest	exercise	52	2	leftdot.PNG	14	left	experiment	234	1269	1	[]	[ 1]	234	1	.	1	1	CrossArea	25600	1	Fixation: 1035 ms	1	1.29	CrossArea	259	0	0	234	1	1	1035	.	SPAN_NONE	1036.3	.	61.8	566	.	63.45	3.59	NONE	RIGHT	8.27	1210	2534	.	[]
huangtianqi	normal	pretest	exercise	53	2	rightdot.PNG	63	right	experiment	195	1228	1	[]	[ 1]	195	1	.	1	1	CrossArea	25600	1	Fixation: 1033 ms	1	1.08	CrossArea	332	0	0	195	1	1	1033	.	SPAN_NONE	1025.5	.	61.8	557.5	.	63.4	179.19	NONE	LEFT	7.68	240	1521	.	[]
huangtianqi	normal	pretest	exercise	54	2	leftdot.PNG	6	left	experiment	212	1243	1	[]	[ 1]	212	1	.	1	1	CrossArea	25600	1	Fixation: 1031 ms	1	0.92	CrossArea	287	0	0	212	1	1	1031	.	SPAN_NONE	1017.4	.	61.7	547.3	.	63.3	0.42	NONE	RIGHT	9.85	1229	2530	.	[]
huangnengqin	normal	pretest	exercise	9	2	rightdot.PNG	47	right	experiment	186	1213	1	[]	[ 1]	186	1	.	1	1	CrossArea	25600	1	Fixation: 1027 ms	1	1.44	CrossArea	1347	0	0	186	1	1	1027	.	SPAN_NONE	1018.2	.	61.45	469.7	.	62.7	-171.99	NONE	LEFT	11.78	1258	2525	.	[]
huangnengqin	normal	pretest	exercise	13	2	rightdot.PNG	41	right	experiment	167	1192	1	[]	[ 1]	167	1	.	1	1	CrossArea	25600	1	Fixation: 1025 ms	1	0.9	CrossArea	1254	0	0	167	1	1	1025	.	SPAN_NONE	974.1	.	61.45	484.6	.	62.75	-178.3	NONE	LEFT	11.47	1265	2523	.	[]
huangnengqin	normal	pretest	exercise	15	2	leftdot.PNG	13	left	experiment	275	1315	1	[]	[ 1]	275	1	.	1	1	CrossArea	25600	1	Fixation: 1040 ms	1	0.6	CrossArea	1174	0	0	275	1	1	1040	.	SPAN_NONE	974.2	.	61.5	504.6	.	62.85	-3.89	NONE	RIGHT	4.9	392	1742	.	[]
huangnengqin	normal	pretest	exercise	16	2	rightdot.PNG	54	right	experiment	238	1271	1	[]	[ 1]	238	1	.	1	1	CrossArea	25600	1	Fixation: 1033 ms	1	0.8	CrossArea	1204	0	0	238	1	1	1033	.	SPAN_NONE	981.4	.	61.5	494.2	.	62.8	-176.4	NONE	LEFT	8.8	400	1718	.	[]
huangnengqin	normal	pretest	exercise	17	2	leftdot.PNG	19	left	experiment	181	1208	1	[]	[ 1]	181	1	.	1	1	CrossArea	25600	1	Fixation: 1027 ms	1	1.17	CrossArea	1241	0	0	181	1	1	1027	.	SPAN_NONE	984.7	.	61.45	470.1	.	62.7	-2.8	NONE	RIGHT	9.31	645	1906	.	[]
huangnengqin	normal	pretest	exercise	20	2	rightdot.PNG	57	right	experiment	199	1229	1	[]	[ 1]	199	1	.	1	1	CrossArea	25600	1	Fixation: 1030 ms	1	1.19	CrossArea	1190	0	0	199	1	1	1030	.	SPAN_NONE	989.8	.	61.4	470.7	.	62.65	-172.17	NONE	LEFT	8.86	1040	2320	.	[]
huangnengqin	normal	pretest	exercise	21	2	leftdot.PNG	18	left	experiment	169	1200	1	[]	[ 1]	169	1	.	1	1	CrossArea	25600	1	Fixation: 1031 ms	1	0.58	CrossArea	1189	0	0	169	1	1	1031	.	SPAN_NONE	977	.	61.6	507.4	.	63	-10.58	NONE	RIGHT	8.37	229	1472	.	[]
huangnengqin	normal	pretest	exercise	22	2	rightdot.PNG	74	right	experiment	177	1205	1	[]	[ 1]	177	1	.	1	1	CrossArea	25600	1	Fixation: 1028 ms	1	0.77	CrossArea	1267	0	0	177	1	1	1028	.	SPAN_NONE	968.4	.	61.5	491.8	.	62.85	-171.44	NONE	LEFT	10.57	402	1656	.	[]
huangnengqin	normal	pretest	exercise	23	2	rightdot.PNG	43	right	experiment	186	1215	1	[]	[ 1]	186	1	.	1	1	CrossArea	25600	1	Fixation: 1029 ms	1	1.15	CrossArea	1228	0	0	186	1	1	1029	.	SPAN_NONE	984.5	.	61.4	471	.	62.7	-165.37	NONE	LEFT	9.82	194	1458	.	[]
huangnengqin	normal	pretest	exercise	24	2	leftdot.PNG	11	left	experiment	167	1197	1	[]	[ 1]	167	1	.	1	1	CrossArea	25600	1	Fixation: 1030 ms	1	1.01	CrossArea	1289	0	0	167	1	1	1030	.	SPAN_NONE	975.3	.	61.5	477.9	.	62.8	-4.65	NONE	RIGHT	9.35	423	1679	.	[]
huangnengqin	normal	pretest	exercise	25	2	rightdot.PNG	73	right	experiment	212	1247	1	[]	[ 1]	212	1	.	1	1	CrossArea	25600	1	Fixation: 1035 ms	1	0.65	CrossArea	1183	0	0	212	1	1	1035	.	SPAN_NONE	973	.	61.55	500.5	.	62.9	-173.86	NONE	LEFT	8.38	296	1591	.	[]
huangnengqin	normal	pretest	exercise	26	2	leftdot.PNG	32	left	experiment	180	1213	1	[]	[ 1]	180	1	.	1	1	CrossArea	25600	1	Fixation: 1033 ms	1	0.61	CrossArea	1182	0	0	180	1	1	1033	.	SPAN_NONE	954.2	.	61.55	501.8	.	62.95	-3.17	NONE	RIGHT	10.47	1269	2532	.	[]
huangnengqin	normal	pretest	exercise	27	2	leftdot.PNG	36	left	experiment	191	1229	1	[]	[ 1]	191	1	.	1	1	CrossArea	25600	1	Fixation: 1038 ms	1	0.75	CrossArea	1245	0	0	191	1	1	1038	.	SPAN_NONE	958.2	.	61.5	492.1	.	62.85	-1.95	NONE	RIGHT	9.04	386	1670	.	[]
huangnengqin	normal	pretest	exercise	29	2	rightdot.PNG	65	right	experiment	253	1293	1	[]	[ 1]	253	1	.	1	1	CrossArea	25600	1	Fixation: 1040 ms	1	1	CrossArea	1231	0	0	253	1	1	1040	.	SPAN_NONE	1001.4	.	61.5	492	.	62.8	-174.25	AFTER	LEFT	11.58	1168	2512	.	[]
huangnengqin	normal	pretest	exercise	47	2	rightdot.PNG	44	right	experiment	173	1201	1	[]	[ 1]	173	1	.	1	1	CrossArea	25600	1	Fixation: 1028 ms	1	1.27	CrossArea	1169	0	0	173	1	1	1028	.	SPAN_NONE	900.9	.	61.5	485.3	.	62.8	-174.53	NONE	LEFT	10.48	723	1984	.	[]
huangnengqin	normal	pretest	exercise	49	2	leftdot.PNG	10	left	experiment	223	1259	1	[]	[ 1]	223	1	.	1	1	CrossArea	25600	1	Fixation: 1036 ms	1	0.64	CrossArea	1160	0	0	223	1	1	1036	.	SPAN_NONE	967.5	.	61.55	500.1	.	62.95	-2.27	NONE	RIGHT	7.46	338	1642	.	[]
huangnengqin	normal	pretest	exercise	50	2	rightdot.PNG	58	right	experiment	193	1226	1	[]	[ 1]	193	1	.	1	1	CrossArea	25600	1	Fixation: 1033 ms	1	1.11	CrossArea	1161	0	0	193	1	1	1033	.	SPAN_NONE	990.7	.	61.5	476.7	.	62.85	-172.9	NONE	LEFT	10.19	532	1807	.	[]
huangnengqin	normal	pretest	exercise	51	2	leftdot.PNG	26	left	experiment	186	1214	1	[]	[ 1]	186	1	.	1	1	CrossArea	25600	1	Fixation: 1028 ms	1	0.87	CrossArea	1111	0	0	186	1	1	1028	.	SPAN_NONE	988.3	.	61.55	492.8	.	62.9	-4.96	NONE	RIGHT	8.9	1249	2527	.	[]
huangnengqin	normal	pretest	exercise	53	2	leftdot.PNG	27	left	experiment	164	1202	1	[]	[ 1]	164	1	.	1	1	CrossArea	25600	1	Fixation: 1038 ms	1	0.94	CrossArea	1148	0	0	164	1	1	1038	.	SPAN_NONE	979.2	.	61.5	483.8	.	62.85	-2.16	NONE	RIGHT	8.53	1276	2536	.	[]
huangnengqin	normal	pretest	exercise	54	2	rightdot.PNG	46	right	experiment	187	1223	1	[]	[ 1]	187	1	.	1	1	CrossArea	25600	1	Fixation: 1036 ms	1	1.17	CrossArea	1107	0	0	187	1	1	1036	.	SPAN_NONE	963.5	.	61.45	466	.	62.8	-174.42	NONE	LEFT	11.15	1258	2534	.	[]
huangnengqin	normal	pretest	exercise	55	2	leftdot.PNG	23	left	experiment	271	1297	1	[]	[ 1]	271	1	.	1	1	CrossArea	25600	1	Fixation: 1026 ms	1	0.75	CrossArea	1058	0	0	271	1	1	1026	.	SPAN_NONE	958.1	.	61.5	492.1	.	62.9	-0.93	NONE	RIGHT	5.66	475	1821	.	[]
huangnengqin	normal	pretest	exercise	56	2	leftdot.PNG	14	left	experiment	262	1299	1	[]	[ 1]	262	1	.	1	1	CrossArea	25600	1	Fixation: 1037 ms	1	1.29	CrossArea	1410	0	0	262	1	1	1037	.	SPAN_NONE	982.6	.	61.4	460.8	.	62.6	-2.15	NONE	RIGHT	5.59	1186	2535	.	[]
huangnengqin	normal	pretest	exercise	57	2	rightdot.PNG	56	right	experiment	214	1251	1	[]	[ 1]	214	1	.	1	1	CrossArea	25600	1	Fixation: 1037 ms	1	0.58	CrossArea	1083	0	0	214	1	1	1037	.	SPAN_NONE	987.3	.	61.65	516.1	.	63.15	-175.41	NONE	LEFT	9.69	660	1971	.	[]
huangnengqin	normal	pretest	exercise	58	2	leftdot.PNG	7	left	experiment	220	1261	1	[]	[ 1]	220	1	.	1	1	CrossArea	25600	1	Fixation: 1041 ms	1	0.85	CrossArea	1296	0	0	220	1	1	1041	.	SPAN_NONE	988.2	.	61.5	494.3	.	62.8	-1.94	NONE	RIGHT	6.92	1233	2539	.	[]
huangnengqin	normal	pretest	exercise	59	2	rightdot.PNG	67	right	experiment	224	1262	1	[]	[ 1]	224	1	.	1	1	CrossArea	25600	1	Fixation: 1038 ms	1	0.83	CrossArea	1169	0	0	224	1	1	1038	.	SPAN_NONE	990.5	.	61.55	497.5	.	62.95	-177	NONE	LEFT	7.48	248	1554	.	[]
huangnengqin	normal	pretest	exercise	60	2	leftdot.PNG	24	left	experiment	192	1231	1	[]	[ 1]	192	1	.	1	1	CrossArea	25600	1	Fixation: 1039 ms	1	0.46	CrossArea	1195	0	0	192	1	1	1039	.	SPAN_NONE	977.2	.	61.6	516.6	.	63.1	-2.38	NONE	RIGHT	7.11	1253	2537	.	[]
huangnengqin	normal	pretest	exercise	61	2	rightdot.PNG	53	right	experiment	132	1162	1	[]	[ 1]	132	1	.	1	1	CrossArea	25600	1	Fixation: 1030 ms	1	1.03	CrossArea	1267	0	0	132	1	1	1030	.	SPAN_NONE	995.6	.	61.5	485.6	.	62.85	-172.3	NONE	LEFT	9.9	1114	2327	.	[]
huangnengqin	normal	pretest	exercise	62	2	rightdot.PNG	68	right	experiment	298	1335	1	[]	[ 1]	298	1	.	1	1	CrossArea	25600	1	Fixation: 1037 ms	1	0.76	CrossArea	1128	0	0	298	1	1	1037	.	SPAN_NONE	996.7	.	61.55	510.2	.	62.95	-179.88	NONE	LEFT	6.76	833	2209	.	[]
huangnengqin	normal	pretest	exercise	63	2	leftdot.PNG	22	left	experiment	206	1242	1	[]	[ 1]	206	1	.	1	1	CrossArea	25600	1	Fixation: 1036 ms	1	0.68	CrossArea	1162	0	0	206	1	1	1036	.	SPAN_NONE	972.6	.	61.5	498.7	.	62.9	-3.52	NONE	RIGHT	6.26	1253	2535	.	[]
huangnengqin	normal	pretest	exercise	64	2	rightdot.PNG	52	right	experiment	234	1259	1	[]	[ 1]	234	1	.	1	1	CrossArea	25600	1	Fixation: 1025 ms	1	0.79	CrossArea	1100	0	0	234	1	1	1025	.	SPAN_NONE	1000	.	61.65	510.4	.	63.1	-176.05	NONE	LEFT	9.62	1215	2524	.	[]
huangnengqin	normal	pretest	exercise	67	2	leftdot.PNG	33	left	experiment	167	1199	1	[]	[ 1]	167	1	.	1	1	CrossArea	25600	1	Fixation: 1032 ms	1	0.76	CrossArea	1101	0	0	167	1	1	1032	.	SPAN_NONE	989.1	.	61.55	502.5	.	62.95	0.63	NONE	RIGHT	7.14	1291	2532	.	[]
huangnengqin	normal	pretest	exercise	68	2	rightdot.PNG	55	right	experiment	178	1209	1	[]	[ 1]	178	1	.	1	1	CrossArea	25600	1	Fixation: 1031 ms	1	0.59	CrossArea	1079	0	0	178	1	1	1031	.	SPAN_NONE	950	.	61.6	504	.	63	-173.86	NONE	LEFT	10.09	698	1962	.	[]
huangnengqin	normal	pretest	exercise	69	2	leftdot.PNG	16	left	experiment	170	1209	1	[]	[ 1]	170	1	.	1	1	CrossArea	25600	1	Fixation: 1039 ms	1	0.52	CrossArea	1110	0	0	170	1	1	1039	.	SPAN_NONE	965.6	.	61.55	507.6	.	62.95	-2.91	NONE	RIGHT	8.94	1283	2539	.	[]
huangnengqin	normal	pretest	exercise	71	2	rightdot.PNG	70	right	experiment	205	1241	1	[]	[ 1]	205	1	.	1	1	CrossArea	25600	1	Fixation: 1036 ms	1	0.75	CrossArea	1145	0	0	205	1	1	1036	.	SPAN_NONE	954.4	.	61.5	492.6	.	62.85	-172.99	NONE	LEFT	9.49	442	1729	.	[]
huangnengqin	normal	pretest	exercise	72	2	leftdot.PNG	30	left	experiment	164	1198	1	[]	[ 1]	164	1	.	1	1	CrossArea	25600	1	Fixation: 1034 ms	1	1.11	CrossArea	1168	0	0	164	1	1	1034	.	SPAN_NONE	1022.9	.	61.6	510.5	.	63	-2.07	NONE	RIGHT	7.19	1290	2532	.	[]
huangnengqin	normal	pretest	exercise	73	2	rightdot.PNG	62	right	experiment	167	1201	1	[]	[ 1]	167	1	.	1	1	CrossArea	25600	1	Fixation: 1034 ms	1	0.78	CrossArea	1066	0	0	167	1	1	1034	.	SPAN_NONE	961.6	.	61.55	490.3	.	62.95	-173.28	NONE	LEFT	7.23	286	1538	.	[]
huangnengqin	normal	pretest	exercise	75	2	leftdot.PNG	12	left	experiment	135	1176	1	[]	[ 1]	135	1	.	1	1	CrossArea	25600	1	Fixation: 1041 ms	1	1.04	CrossArea	1132	0	0	135	1	1	1041	.	SPAN_NONE	988.1	.	61.5	480.6	.	62.75	-1.02	NONE	RIGHT	8.02	1070	2286	.	[]
huangnengqin	normal	pretest	exercise	42	2	leftdot.PNG	8	left	experiment	219	1255	1	[]	[ 1]	219	1	.	1	1	CrossArea	25600	1	Fixation: 1036 ms	1	0.98	CrossArea	1224	0	0	219	1	1	1036	.	SPAN_NONE	991.5	.	61.45	486	.	62.75	0.14	NONE	RIGHT	9.3	389	1701	.	[]
huangnengqin	normal	pretest	exercise	44	2	rightdot.PNG	63	right	experiment	168	1201	1	[]	[ 1]	168	1	.	1	1	CrossArea	25600	1	Fixation: 1033 ms	1	0.82	CrossArea	1252	0	0	168	1	1	1033	.	SPAN_NONE	993.6	.	61.55	499.8	.	62.95	-172.28	NONE	LEFT	11.53	1032	2290	.	[]
huangnengqin	normal	pretest	exercise	45	2	leftdot.PNG	21	left	experiment	203	1232	1	[]	[ 1]	203	1	.	1	1	CrossArea	25600	1	Fixation: 1029 ms	1	0.64	CrossArea	1124	0	0	203	1	1	1029	.	SPAN_NONE	991.7	.	61.6	514.4	.	63	-0.91	NONE	RIGHT	7.06	341	1617	.	[]
huangnengqin	normal	pretest	exercise	46	2	leftdot.PNG	25	left	experiment	229	1267	1	[]	[ 1]	229	1	.	1	1	CrossArea	25600	1	Fixation: 1038 ms	1	0.69	CrossArea	1211	0	0	229	1	1	1038	.	SPAN_NONE	980.7	.	61.55	501.8	.	62.95	-1.97	NONE	RIGHT	7.18	476	1787	.	[]
huangnengqin	normal	pretest	exercise	30	2	leftdot.PNG	38	left	experiment	182	1210	1	[]	[ 1]	182	1	.	1	1	CrossArea	25600	1	Fixation: 1028 ms	1	0.66	CrossArea	1220	0	0	182	1	1	1028	.	SPAN_NONE	972.6	.	61.6	499.7	.	63.05	-1.23	NONE	RIGHT	10.74	1254	2526	.	[]
huangnengqin	normal	pretest	exercise	33	2	rightdot.PNG	71	right	experiment	206	1248	1	[]	[ 1]	206	1	.	1	1	CrossArea	25600	1	Fixation: 1042 ms	1	0.88	CrossArea	1214	0	0	206	1	1	1042	.	SPAN_NONE	980.7	.	61.55	488.1	.	62.9	-174.06	NONE	LEFT	8.22	1244	2540	.	[]
huangnengqin	normal	pretest	exercise	34	2	leftdot.PNG	15	left	experiment	208	1237	1	[]	[ 1]	208	1	.	1	1	CrossArea	25600	1	Fixation: 1029 ms	1	0.8	CrossArea	1182	0	0	208	1	1	1029	.	SPAN_NONE	957.1	.	61.5	489.2	.	62.85	-3.54	NONE	RIGHT	8.52	495	1780	.	[]
huangnengqin	normal	pretest	exercise	35	2	leftdot.PNG	29	left	experiment	169	1203	1	[]	[ 1]	169	1	.	1	1	CrossArea	25600	1	Fixation: 1034 ms	1	0.73	CrossArea	1223	0	0	169	1	1	1034	.	SPAN_NONE	985.4	.	61.55	501.7	.	62.95	-1.69	NONE	RIGHT	8.95	1277	2533	.	[]
huangnengqin	normal	pretest	exercise	36	2	rightdot.PNG	69	right	experiment	207	1247	1	[]	[ 1]	207	1	.	1	1	CrossArea	25600	1	Fixation: 1040 ms	1	0.6	CrossArea	1178	0	0	207	1	1	1040	.	SPAN_NONE	995.1	.	61.6	526.6	.	63.1	-175.75	NONE	LEFT	7.88	344	1643	.	[]
huangnengqin	normal	pretest	exercise	38	2	leftdot.PNG	6	left	experiment	161	1297	2	[]	[ 1]	231	2	.	1	1	CrossArea	25600	1	Fixation: 1136 ms	1	0.95	CrossArea	1306	0	0	231	2	2	1136	.	SPAN_NONE	968.5	.	61.5	480.2	.	62.8	-1.7	NONE	RIGHT	6.37	230	1568	.	[]
huangnengqin	normal	pretest	exercise	39	2	rightdot.PNG	50	right	experiment	166	1207	1	[]	[ 1]	166	1	.	1	1	CrossArea	25600	1	Fixation: 1041 ms	1	0.82	CrossArea	1180	0	0	166	1	1	1041	.	SPAN_NONE	933.7	.	61.5	495	.	62.9	-177.1	AFTER	LEFT	11.07	1241	2507	.	[]
huangnengqin	normal	pretest	exercise	40	2	rightdot.PNG	60	right	experiment	208	1239	1	[]	[ 1]	208	1	.	1	1	CrossArea	25600	1	Fixation: 1031 ms	1	0.75	CrossArea	1188	0	0	208	1	1	1031	.	SPAN_NONE	957.1	.	61.5	492.7	.	62.85	-175.89	NONE	LEFT	8.04	349	1633	.	[]
huangnengqin	normal	pretest	exercise	41	2	leftdot.PNG	40	left	experiment	196	1227	1	[]	[ 1]	196	1	.	1	1	CrossArea	25600	1	Fixation: 1031 ms	1	0.82	CrossArea	1229	0	0	196	1	1	1031	.	SPAN_NONE	968.2	.	61.5	487.2	.	62.85	-4.14	NONE	RIGHT	9.46	360	1637	.	[]
zhuchengyuan	normal	pretest	exercise	55	2	leftdot.PNG	24	left	experiment	220	1250	1	[]	[ 1]	220	1	.	1	1	CrossArea	25600	1	Fixation: 1030 ms	1	0.46	CrossArea	779	0	0	220	1	1	1030	.	SPAN_NONE	972.9	.	61.9	567.1	.	63.6	-3.12	NONE	RIGHT	12.12	395	1714	.	[]
zhuchengyuan	normal	pretest	exercise	56	2	leftdot.PNG	11	left	experiment	235	1271	1	[]	[ 1]	235	1	.	1	1	CrossArea	25600	1	Fixation: 1036 ms	1	0.94	CrossArea	717	0	0	235	1	1	1036	.	SPAN_NONE	964.9	.	61.95	600.5	.	63.8	-0.8	NONE	RIGHT	9.6	1203	2534	.	[]
zhuchengyuan	normal	pretest	exercise	57	2	rightdot.PNG	60	right	experiment	196	1234	1	[]	[ 1]	196	1	.	1	1	CrossArea	25600	1	Fixation: 1038 ms	1	0.62	CrossArea	834	0	0	196	1	1	1038	.	SPAN_NONE	950.8	.	61.85	579	.	63.7	178.22	NONE	LEFT	15.47	106	1431	.	[]
zhuchengyuan	normal	pretest	exercise	24	2	leftdot.PNG	13	left	experiment	199	1240	1	[]	[ 1]	199	1	.	1	1	CrossArea	25600	1	Fixation: 1041 ms	1	0.9	CrossArea	755	0	0	199	1	1	1041	.	SPAN_NONE	913.3	.	61.85	572.9	.	63.5	-4.51	NONE	RIGHT	11.35	1244	2539	.	[]
zhuchengyuan	normal	pretest	exercise	54	2	rightdot.PNG	67	right	experiment	202	1229	1	[]	[ 1]	202	1	.	1	1	CrossArea	25600	1	Fixation: 1027 ms	1	0.79	CrossArea	798	0	0	202	1	1	1027	.	SPAN_NONE	983.3	.	61.85	587.1	.	63.6	179.82	NONE	LEFT	14.1	1223	2525	.	[]
zhuchengyuan	normal	pretest	exercise	6	2	rightdot.PNG	69	right	experiment	254	1292	1	[]	[ 1]	254	1	.	1	1	CrossArea	25600	1	Fixation: 1038 ms	1	0.88	CrossArea	981	0	0	254	1	1	1038	.	SPAN_NONE	1004.6	.	61.65	506.4	.	63.1	-172.86	NONE	LEFT	12.24	1185	2537	.	[]
zhuchengyuan	normal	pretest	exercise	7	2	leftdot.PNG	36	left	experiment	161	1190	1	[]	[ 1]	161	1	.	1	1	CrossArea	25600	1	Fixation: 1029 ms	1	0.71	CrossArea	866	0	0	161	1	1	1029	.	SPAN_NONE	980.6	.	61.85	580.8	.	63.6	-0.84	NONE	RIGHT	11.5	1259	2528	.	[]
zhuchengyuan	normal	pretest	exercise	8	2	rightdot.PNG	59	right	experiment	220	1261	1	[]	[ 1]	220	1	.	1	1	CrossArea	25600	1	Fixation: 1041 ms	1	0.14	CrossArea	869	0	0	220	1	1	1041	.	SPAN_NONE	965.6	.	61.8	546.8	.	63.45	179.95	NONE	LEFT	15.02	143	1500	.	[]
zhuchengyuan	normal	pretest	exercise	9	2	rightdot.PNG	61	right	experiment	233	1274	1	[]	[ 1]	233	1	.	1	1	CrossArea	25600	1	Fixation: 1041 ms	1	0.35	CrossArea	888	0	0	233	1	1	1041	.	SPAN_NONE	970.5	.	61.9	559.9	.	63.6	-177.92	NONE	LEFT	14.8	1186	2539	.	[]
zhuchengyuan	normal	pretest	exercise	10	2	leftdot.PNG	6	left	experiment	182	1220	1	[]	[ 1]	182	1	.	1	1	CrossArea	25600	1	Fixation: 1038 ms	1	0.69	CrossArea	829	0	0	182	1	1	1038	.	SPAN_NONE	971.8	.	61.9	583	.	63.75	-5.08	NONE	RIGHT	11.35	1261	2537	.	[]
zhuchengyuan	normal	pretest	exercise	11	2	leftdot.PNG	19	left	experiment	209	1248	1	[]	[ 1]	209	1	.	1	1	CrossArea	25600	1	Fixation: 1039 ms	1	0.75	CrossArea	786	0	0	209	1	1	1039	.	SPAN_NONE	959.2	.	61.9	588.5	.	63.7	-5.64	NONE	RIGHT	11.06	1225	2538	.	[]
zhuchengyuan	normal	pretest	exercise	12	2	rightdot.PNG	50	right	experiment	184	1227	1	[]	[ 1]	184	1	.	1	1	CrossArea	25600	1	Fixation: 1043 ms	1	0.74	CrossArea	761	0	0	184	1	1	1043	.	SPAN_NONE	978.1	.	61.9	584	.	63.7	-179.57	NONE	LEFT	14.35	1245	2541	.	[]
zhuchengyuan	normal	pretest	exercise	13	2	rightdot.PNG	65	right	experiment	202	1233	1	[]	[ 1]	202	1	.	1	1	CrossArea	25600	1	Fixation: 1031 ms	1	0.57	CrossArea	699	0	0	202	1	1	1031	.	SPAN_NONE	940.1	.	61.85	570.9	.	63.6	-173.14	NONE	LEFT	12.98	560	1861	.	[]
zhuchengyuan	normal	pretest	exercise	14	2	leftdot.PNG	14	left	experiment	251	1277	1	[]	[ 1]	251	1	.	1	1	CrossArea	25600	1	Fixation: 1026 ms	1	0.86	CrossArea	732	0	0	251	1	1	1026	.	SPAN_NONE	966.2	.	61.95	594.8	.	63.7	-1.91	NONE	RIGHT	11.01	1187	2525	.	[]
zhuchengyuan	normal	pretest	exercise	15	2	leftdot.PNG	10	left	experiment	189	1219	1	[]	[ 1]	189	1	.	1	1	CrossArea	25600	1	Fixation: 1030 ms	1	0.55	CrossArea	778	0	0	189	1	1	1030	.	SPAN_NONE	994.4	.	61.75	547.3	.	63.35	-2.07	NONE	RIGHT	11.89	1243	2528	.	[]
zhuchengyuan	normal	pretest	exercise	16	2	rightdot.PNG	44	right	experiment	209	1247	1	[]	[ 1]	209	1	.	1	1	CrossArea	25600	1	Fixation: 1038 ms	1	0.46	CrossArea	892	0	0	209	1	1	1038	.	SPAN_NONE	988.8	.	61.75	533.9	.	63.3	-179.77	NONE	LEFT	14.84	643	1968	.	[]
zhuchengyuan	normal	pretest	exercise	17	2	rightdot.PNG	70	right	experiment	202	1232	1	[]	[ 1]	202	1	.	1	1	CrossArea	25600	1	Fixation: 1030 ms	1	0.32	CrossArea	795	0	0	202	1	1	1030	.	SPAN_NONE	975.5	.	61.75	553.6	.	63.35	-178.85	AFTER	LEFT	14.51	1048	2353	.	[]
zhuchengyuan	normal	pretest	exercise	18	2	leftdot.PNG	35	left	experiment	199	1238	1	[]	[ 1]	199	1	.	1	1	CrossArea	25600	1	Fixation: 1039 ms	1	0.46	CrossArea	825	0	0	199	1	1	1039	.	SPAN_NONE	983.6	.	61.7	557.1	.	63.3	-0.77	NONE	RIGHT	9.89	1246	2538	.	[]
zhuchengyuan	normal	pretest	exercise	19	2	leftdot.PNG	21	left	experiment	249	1280	1	[]	[ 1]	456	2	.	1	1	CrossArea	25600	1	Fixation: 1031 ms	1	0.53	CrossArea	745	0	0	249	1	1	1031	.	SPAN_NONE	992.9	.	61.85	545	.	63.55	-3.64	NONE	RIGHT	11.7	905	2250	.	[]
zhuchengyuan	normal	pretest	exercise	20	2	rightdot.PNG	45	right	experiment	170	1206	1	[]	[ 1]	170	1	.	1	1	CrossArea	25600	1	Fixation: 1036 ms	1	0.52	CrossArea	740	0	0	170	1	1	1036	.	SPAN_NONE	990.4	.	61.75	552.7	.	63.3	-178.03	NONE	LEFT	13.9	1260	2534	.	[]
zhuchengyuan	normal	pretest	exercise	21	2	rightdot.PNG	43	right	experiment	200	1233	1	[]	[ 1]	200	1	.	1	1	CrossArea	25600	1	Fixation: 1033 ms	1	0.47	CrossArea	771	0	0	200	1	1	1033	.	SPAN_NONE	956.8	.	61.8	570.3	.	63.45	-178.14	NONE	LEFT	14	1228	2532	.	[]
zhuchengyuan	normal	pretest	exercise	22	2	leftdot.PNG	9	left	experiment	205	1232	1	[]	[ 1]	205	1	.	1	1	CrossArea	25600	1	Fixation: 1027 ms	1	0.85	CrossArea	747	0	0	205	1	1	1027	.	SPAN_NONE	958	.	61.95	595.1	.	63.75	-4.81	NONE	RIGHT	12.27	1237	2526	.	[]
zhuchengyuan	normal	pretest	exercise	23	2	rightdot.PNG	72	right	experiment	201	1234	1	[]	[ 1]	201	1	.	1	1	CrossArea	25600	1	Fixation: 1033 ms	1	0.51	CrossArea	775	0	0	201	1	1	1033	.	SPAN_NONE	977.6	.	61.85	568.1	.	63.55	-176.11	NONE	LEFT	15.2	1212	2532	.	[]
zhuchengyuan	normal	pretest	exercise	25	2	leftdot.PNG	25	left	experiment	201	1232	1	[]	[ 1]	201	1	.	1	1	CrossArea	25600	1	Fixation: 1031 ms	1	0.56	CrossArea	764	0	0	201	1	1	1031	.	SPAN_NONE	955.7	.	61.85	575.7	.	63.65	-2.04	NONE	RIGHT	10.23	1243	2529	.	[]
zhuchengyuan	normal	pretest	exercise	28	2	leftdot.PNG	28	left	experiment	165	1201	1	[]	[ 1]	165	1	.	1	1	CrossArea	25600	1	Fixation: 1036 ms	1	0.77	CrossArea	802	0	0	165	1	1	1036	.	SPAN_NONE	959.8	.	61.85	590	.	63.6	-5.61	NONE	RIGHT	10.56	1274	2535	.	[]
zhuchengyuan	normal	pretest	exercise	29	2	rightdot.PNG	73	right	experiment	195	1228	1	[]	[ 1]	195	1	.	1	1	CrossArea	25600	1	Fixation: 1033 ms	1	0.76	CrossArea	724	0	0	195	1	1	1033	.	SPAN_NONE	952.3	.	61.95	588.5	.	63.8	-178.66	NONE	LEFT	14.26	1231	2531	.	[]
zhuchengyuan	normal	pretest	exercise	31	2	rightdot.PNG	63	right	experiment	138	1164	1	[]	[ 1]	138	1	.	1	1	CrossArea	25600	1	Fixation: 1026 ms	1	0.27	CrossArea	759	0	0	138	1	1	1026	.	SPAN_NONE	969.5	.	61.75	554.7	.	63.3	-179.19	NONE	LEFT	14.45	1288	2524	.	[]
zhuchengyuan	normal	pretest	exercise	32	2	rightdot.PNG	62	right	experiment	204	1230	1	[]	[ 1]	204	1	.	1	1	CrossArea	25600	1	Fixation: 1026 ms	1	0.39	CrossArea	828	0	0	204	1	1	1026	.	SPAN_NONE	981.3	.	61.7	526.9	.	63.2	-176.28	NONE	LEFT	13.2	1208	2525	.	[]
zhuchengyuan	normal	pretest	exercise	33	2	leftdot.PNG	40	left	experiment	175	1203	1	[]	[ 1]	175	1	.	1	1	CrossArea	25600	1	Fixation: 1028 ms	1	0.21	CrossArea	857	0	0	175	1	1	1028	.	SPAN_NONE	946.9	.	61.65	539.8	.	63.2	-4.08	NONE	RIGHT	11.71	1263	2526	.	[]
zhuchengyuan	normal	pretest	exercise	34	2	rightdot.PNG	54	right	experiment	177	1204	1	[]	[ 1]	177	1	.	1	1	CrossArea	25600	1	Fixation: 1027 ms	1	0.75	CrossArea	818	0	0	177	1	1	1027	.	SPAN_NONE	1000.2	.	61.8	566.2	.	63.45	179.72	NONE	LEFT	13.47	1247	2525	.	[]
zhuchengyuan	normal	pretest	exercise	35	2	rightdot.PNG	55	right	experiment	219	1248	1	[]	[ 1]	219	1	.	1	1	CrossArea	25600	1	Fixation: 1029 ms	1	0.73	CrossArea	802	0	0	219	1	1	1029	.	SPAN_NONE	997.5	.	61.8	567.6	.	63.45	-174.64	NONE	LEFT	12.66	1094	2403	.	[]
zhuchengyuan	normal	pretest	exercise	36	2	leftdot.PNG	39	left	experiment	175	1211	1	[]	[ 1]	175	1	.	1	1	CrossArea	25600	1	Fixation: 1036 ms	1	1.16	CrossArea	635	0	0	175	1	1	1036	.	SPAN_NONE	954	.	62	614.6	.	63.9	1.69	NONE	RIGHT	11.71	1025	2293	.	[]
zhuchengyuan	normal	pretest	exercise	37	2	rightdot.PNG	57	right	experiment	180	1206	1	[]	[ 1]	180	1	.	1	1	CrossArea	25600	1	Fixation: 1026 ms	1	0.53	CrossArea	791	0	0	180	1	1	1026	.	SPAN_NONE	971	.	61.85	572.6	.	63.55	179.65	NONE	LEFT	14.76	1242	2525	.	[]
zhuchengyuan	normal	pretest	exercise	38	2	rightdot.PNG	53	right	experiment	161	1190	1	[]	[ 1]	161	1	.	1	1	CrossArea	25600	1	Fixation: 1029 ms	1	0.18	CrossArea	818	0	0	161	1	1	1029	.	SPAN_NONE	958.9	.	61.7	551.3	.	63.25	-176.74	NONE	LEFT	13.18	1278	2527	.	[]
zhuchengyuan	normal	pretest	exercise	40	2	rightdot.PNG	58	right	experiment	222	1251	1	[]	[ 1]	222	1	.	1	1	CrossArea	25600	1	Fixation: 1029 ms	1	0.51	CrossArea	865	0	0	222	1	1	1029	.	SPAN_NONE	989.1	.	61.75	524.6	.	63.3	-176.13	NONE	LEFT	14.75	585	1916	.	[]
zhuchengyuan	normal	pretest	exercise	41	2	rightdot.PNG	68	right	experiment	169	1202	1	[]	[ 1]	169	1	.	1	1	CrossArea	25600	1	Fixation: 1033 ms	1	0.24	CrossArea	848	0	0	169	1	1	1033	.	SPAN_NONE	958	.	61.8	555.2	.	63.4	-178.94	NONE	LEFT	12.99	1258	2531	.	[]
zhuchengyuan	normal	pretest	exercise	43	2	leftdot.PNG	20	left	experiment	199	1237	1	[]	[ 1]	199	1	.	1	1	CrossArea	25600	1	Fixation: 1038 ms	1	0.77	CrossArea	758	0	0	199	1	1	1038	.	SPAN_NONE	959.1	.	61.95	589.8	.	63.75	-4.09	NONE	RIGHT	11.91	143	1448	.	[]
zhuchengyuan	normal	pretest	exercise	44	2	rightdot.PNG	47	right	experiment	159	1192	1	[]	[ 1]	159	1	.	1	1	CrossArea	25600	1	Fixation: 1033 ms	1	0.88	CrossArea	717	0	0	159	1	1	1033	.	SPAN_NONE	949.9	.	61.95	596.6	.	63.7	-178.28	NONE	LEFT	14.74	1260	2531	.	[]
zhuchengyuan	normal	pretest	exercise	45	2	leftdot.PNG	7	left	experiment	200	1235	1	[]	[ 1]	200	1	.	1	1	CrossArea	25600	1	Fixation: 1035 ms	1	1	CrossArea	724	0	0	200	1	1	1035	.	SPAN_NONE	948.1	.	62	603.5	.	63.95	-2.99	NONE	RIGHT	12.36	166	1488	.	[]
zhuchengyuan	normal	pretest	exercise	46	2	leftdot.PNG	33	left	experiment	176	1208	1	[]	[ 1]	176	1	.	1	1	CrossArea	25600	1	Fixation: 1032 ms	1	0.31	CrossArea	770	0	0	176	1	1	1032	.	SPAN_NONE	969.5	.	61.95	557.8	.	63.8	-0.85	NONE	RIGHT	11.22	1269	2531	.	[]
zhuchengyuan	normal	pretest	exercise	48	2	rightdot.PNG	71	right	experiment	191	1217	1	[]	[ 1]	191	1	.	1	1	CrossArea	25600	1	Fixation: 1026 ms	1	0.98	CrossArea	730	0	0	191	1	1	1026	.	SPAN_NONE	962.4	.	61.9	603.6	.	63.6	179.88	NONE	LEFT	15.16	508	1797	.	[]
zhuchengyuan	normal	pretest	exercise	49	2	leftdot.PNG	8	left	experiment	190	1226	1	[]	[ 1]	190	1	.	1	1	CrossArea	25600	1	Fixation: 1036 ms	1	0.91	CrossArea	743	0	0	190	1	1	1036	.	SPAN_NONE	977.6	.	61.9	595.6	.	63.65	-2.36	NONE	RIGHT	11.01	1235	2527	.	[]
zhuchengyuan	normal	pretest	exercise	50	2	rightdot.PNG	48	right	experiment	192	1224	1	[]	[ 1]	192	1	.	1	1	CrossArea	25600	1	Fixation: 1032 ms	1	0.49	CrossArea	791	0	0	192	1	1	1032	.	SPAN_NONE	961.9	.	61.9	571.8	.	63.75	-177.17	NONE	LEFT	14.1	1209	2517	.	[]
zhuchengyuan	normal	pretest	exercise	51	2	leftdot.PNG	26	left	experiment	235	1268	1	[]	[ 1]	235	1	.	1	1	CrossArea	25600	1	Fixation: 1033 ms	1	0.59	CrossArea	793	0	0	235	1	1	1033	.	SPAN_NONE	947.2	.	61.9	576.6	.	63.65	-7.64	NONE	RIGHT	12.98	1088	2422	.	[]
zhuchengyuan	normal	pretest	exercise	52	2	leftdot.PNG	32	left	experiment	191	1224	1	[]	[ 1]	191	1	.	1	1	CrossArea	25600	1	Fixation: 1033 ms	1	0.59	CrossArea	803	0	0	191	1	1	1033	.	SPAN_NONE	964.5	.	61.85	578.4	.	63.6	-10.48	NONE	RIGHT	13.78	354	1676	.	[]
zhuchengyuan	normal	pretest	exercise	70	2	rightdot.PNG	75	right	experiment	186	1212	1	[]	[ 1]	186	1	.	1	1	CrossArea	25600	1	Fixation: 1026 ms	1	1.01	CrossArea	733	0	0	186	1	1	1026	.	SPAN_NONE	968.9	.	62.15	606.5	.	64.15	-178.74	NONE	LEFT	14.21	1229	2524	.	[]
zhuchengyuan	normal	pretest	exercise	71	2	rightdot.PNG	66	right	experiment	220	1251	1	[]	[ 1]	220	1	.	1	1	CrossArea	25600	1	Fixation: 1031 ms	1	0.73	CrossArea	764	0	0	220	1	1	1031	.	SPAN_NONE	955.2	.	61.95	586.9	.	63.75	-179.92	NONE	LEFT	12.79	1199	2530	.	[]
zhuchengyuan	normal	pretest	exercise	72	2	leftdot.PNG	37	left	experiment	345	1387	1	[]	[ 1]	345	1	.	1	1	CrossArea	25600	1	Fixation: 1042 ms	1	0.46	CrossArea	762	0	0	345	1	1	1042	.	SPAN_NONE	986.2	.	61.85	552.5	.	63.55	-7.62	NONE	RIGHT	11.37	1079	2540	.	[]
zhuchengyuan	normal	pretest	exercise	73	2	rightdot.PNG	46	right	experiment	359	1399	1	[]	[ 1]	359	1	.	1	1	CrossArea	25600	1	Fixation: 1040 ms	1	1.04	CrossArea	825	0	0	359	1	1	1040	.	SPAN_NONE	989.7	.	61.95	600.8	.	63.75	-176.34	NONE	LEFT	12.38	1071	2540	.	[]
zhuchengyuan	normal	pretest	exercise	75	2	leftdot.PNG	29	left	experiment	171	1211	1	[]	[ 1]	171	1	.	1	1	CrossArea	25600	1	Fixation: 1040 ms	1	0.41	CrossArea	819	0	0	171	1	1	1040	.	SPAN_NONE	983.8	.	61.75	551	.	63.3	0.12	NONE	RIGHT	12.64	236	1526	.	[]
zhuchengyuan	normal	pretest	exercise	58	2	leftdot.PNG	23	left	experiment	193	1221	1	[]	[ 1]	193	1	.	1	1	CrossArea	25600	1	Fixation: 1028 ms	1	1.15	CrossArea	756	0	0	193	1	1	1028	.	SPAN_NONE	980	.	62	611.3	.	63.9	-1.43	NONE	RIGHT	11.98	948	2238	.	[]
zhuchengyuan	normal	pretest	exercise	59	2	leftdot.PNG	17	left	experiment	182	1220	1	[]	[ 1]	182	1	.	1	1	CrossArea	25600	1	Fixation: 1038 ms	1	1.19	CrossArea	744	0	0	182	1	1	1038	.	SPAN_NONE	1006.8	.	62	600.4	.	63.85	-2.21	NONE	RIGHT	11.22	1253	2537	.	[]
zhuchengyuan	normal	pretest	exercise	61	2	rightdot.PNG	51	right	experiment	211	1240	1	[]	[ 1]	211	1	.	1	1	CrossArea	25600	1	Fixation: 1029 ms	1	1.08	CrossArea	726	0	0	211	1	1	1029	.	SPAN_NONE	994.6	.	62	600.8	.	63.9	-179.52	NONE	LEFT	14.93	1163	2484	.	[]
zhuchengyuan	normal	pretest	exercise	62	2	leftdot.PNG	34	left	experiment	183	1210	1	[]	[ 1]	183	1	.	1	1	CrossArea	25600	1	Fixation: 1027 ms	1	0.32	CrossArea	798	0	0	183	1	1	1027	.	SPAN_NONE	978.2	.	61.75	548.8	.	63.4	-9.94	NONE	RIGHT	12.06	1253	2525	.	[]
zhuchengyuan	normal	pretest	exercise	64	2	rightdot.PNG	42	right	experiment	170	1197	1	[]	[ 1]	170	1	.	1	1	CrossArea	25600	1	Fixation: 1027 ms	1	0.93	CrossArea	728	0	0	170	1	1	1027	.	SPAN_NONE	977.9	.	61.95	598.3	.	63.7	179.68	NONE	LEFT	13.77	301	1577	.	[]
zhuchengyuan	normal	pretest	exercise	65	2	leftdot.PNG	15	left	experiment	207	1243	1	[]	[ 1]	207	1	.	1	1	CrossArea	25600	1	Fixation: 1036 ms	1	0.52	CrossArea	767	0	0	207	1	1	1036	.	SPAN_NONE	970.6	.	61.85	571.9	.	63.6	-4.51	NONE	RIGHT	12.26	1202	2534	.	[]
zhuchengyuan	normal	pretest	exercise	66	2	rightdot.PNG	41	right	experiment	174	1213	1	[]	[ 1]	174	1	.	1	1	CrossArea	25600	1	Fixation: 1039 ms	1	0.76	CrossArea	728	0	0	174	1	1	1039	.	SPAN_NONE	972.1	.	61.95	587.7	.	63.75	179.6	NONE	LEFT	12.93	1241	2538	.	[]
zhuchengyuan	normal	pretest	exercise	67	2	rightdot.PNG	74	right	experiment	165	1193	1	[]	[ 1]	165	1	.	1	1	CrossArea	25600	1	Fixation: 1028 ms	1	0.78	CrossArea	755	0	0	165	1	1	1028	.	SPAN_NONE	982.2	.	61.9	585.1	.	63.65	-179.81	NONE	LEFT	14.66	1248	2527	.	[]
zhangxin	normal	posttest	exercise	36	2	leftdot.PNG	20	left	experiment	270	1299	1	[]	[ 1]	270	1	.	1	1	CrossArea	25600	1	Fixation: 1029 ms	1	0.32	CrossArea	787	0	0	270	1	1	1029	.	SPAN_NONE	970	.	61.65	522.3	.	63.1	1.34	NONE	RIGHT	9.26	163	1517	.	[]
zhangxin	normal	posttest	exercise	35	2	leftdot.PNG	35	left	experiment	190	1231	1	[]	[ 1]	190	1	.	1	1	CrossArea	25600	1	Fixation: 1041 ms	1	0.48	CrossArea	672	0	0	190	1	1	1041	.	SPAN_NONE	955.5	.	61.6	510.1	.	63.05	-2.32	NONE	RIGHT	9.93	138	1430	.	[]
zhangxin	normal	posttest	exercise	31	2	rightdot.PNG	41	right	experiment	273	1298	1	[]	[ 1]	273	1	.	1	1	CrossArea	25600	1	Fixation: 1025 ms	1	0.37	CrossArea	556	0	0	273	1	1	1025	.	SPAN_NONE	942.8	.	61.7	524.6	.	63.2	-179.98	NONE	LEFT	5.14	325	1667	.	[]
zhangxin	normal	posttest	exercise	32	2	leftdot.PNG	39	left	experiment	337	1378	1	[]	[ 1]	337	1	.	1	1	CrossArea	25600	1	Fixation: 1041 ms	1	0.13	CrossArea	608	0	0	337	1	1	1041	.	SPAN_NONE	966.4	.	61.65	535.1	.	63.2	-0.09	NONE	RIGHT	8.55	412	1834	.	[]
zhangxin	normal	posttest	exercise	33	2	rightdot.PNG	47	right	experiment	201	1228	1	[]	[ 1]	201	1	.	1	1	CrossArea	25600	1	Fixation: 1027 ms	1	0.28	CrossArea	661	0	0	201	1	1	1027	.	SPAN_NONE	953.9	.	61.65	523.3	.	63.1	-176.46	NONE	LEFT	9.69	160	1453	.	[]
zhangxin	normal	posttest	exercise	34	2	rightdot.PNG	60	right	experiment	225	1254	1	[]	[ 1]	225	1	.	1	1	CrossArea	25600	1	Fixation: 1029 ms	1	0.23	CrossArea	613	0	0	225	1	1	1029	.	SPAN_NONE	951.3	.	61.65	528.8	.	63.2	176.87	NONE	LEFT	8.61	187	1490	.	[]
zhangxin	normal	posttest	exercise	48	2	leftdot.PNG	25	left	experiment	167	1199	1	[]	[ 1]	167	1	.	1	1	CrossArea	25600	1	Fixation: 1032 ms	1	0.11	CrossArea	658	0	0	167	1	1	1032	.	SPAN_NONE	960.1	.	61.7	532.9	.	63.25	1.16	NONE	RIGHT	10.28	135	1383	.	[]
zhangxin	normal	posttest	exercise	49	2	rightdot.PNG	65	right	experiment	211	1239	1	[]	[ 1]	256	2	.	1	1	CrossArea	25600	1	Fixation: 1028 ms	1	0.16	CrossArea	692	0	0	211	1	1	1028	.	SPAN_NONE	950.4	.	61.7	541.8	.	63.3	-178.44	NONE	LEFT	7.98	192	1487	.	[]
zhangxin	normal	posttest	exercise	50	2	leftdot.PNG	15	left	experiment	166	1192	1	[]	[ 1]	166	1	.	1	1	CrossArea	25600	1	Fixation: 1026 ms	1	0.05	CrossArea	671	0	0	166	1	1	1026	.	SPAN_NONE	961.6	.	61.7	537.3	.	63.2	0.78	NONE	RIGHT	9.58	126	1374	.	[]
zhangxin	normal	posttest	exercise	51	2	leftdot.PNG	11	left	experiment	308	1342	1	[]	[ 1]	308	1	.	1	1	CrossArea	25600	1	Fixation: 1034 ms	1	0.36	CrossArea	681	0	0	308	1	1	1034	.	SPAN_NONE	940	.	61.7	529.7	.	63.2	-1.73	NONE	RIGHT	7.43	1151	2532	.	[]
zhangxin	normal	posttest	exercise	52	2	rightdot.PNG	44	right	experiment	199	1230	1	[]	[ 1]	199	1	.	1	1	CrossArea	25600	1	Fixation: 1031 ms	1	0.3	CrossArea	799	0	0	199	1	1	1031	.	SPAN_NONE	951.9	.	61.8	557	.	63.45	178.17	NONE	LEFT	9.7	155	1440	.	[]
zhangxin	normal	posttest	exercise	12	2	rightdot.PNG	70	right	experiment	268	1300	1	[]	[ 1]	268	1	.	1	1	CrossArea	25600	1	Fixation: 1032 ms	1	0.56	CrossArea	605	0	0	268	1	1	1032	.	SPAN_NONE	935.3	.	61.6	515.4	.	63.05	-173.88	NONE	LEFT	7.09	210	1560	.	[]
zhangxin	normal	posttest	exercise	13	2	leftdot.PNG	8	left	experiment	205	1245	1	[]	[ 1]	205	1	.	1	1	CrossArea	25600	1	Fixation: 1040 ms	1	0.28	CrossArea	709	0	0	205	1	1	1040	.	SPAN_NONE	947.8	.	61.65	527.6	.	63.2	-2.18	NONE	RIGHT	9.59	130	1435	.	[]
zhangxin	normal	posttest	exercise	14	2	leftdot.PNG	26	left	experiment	301	1329	1	[]	[ 1]	301	1	.	1	1	CrossArea	25600	1	Fixation: 1028 ms	1	0.65	CrossArea	599	0	0	301	1	1	1028	.	SPAN_NONE	931.8	.	61.6	510	.	63.1	-3.68	NONE	RIGHT	7.72	1148	2526	.	[]
zhangxin	normal	posttest	exercise	15	2	rightdot.PNG	61	right	experiment	221	1260	1	[]	[ 1]	221	1	.	1	1	CrossArea	25600	1	Fixation: 1039 ms	1	0.47	CrossArea	622	0	0	221	1	1	1039	.	SPAN_NONE	941.8	.	61.65	516.8	.	63.1	-175.38	NONE	LEFT	8.33	184	1503	.	[]
zhangxin	normal	posttest	exercise	16	2	rightdot.PNG	43	right	experiment	224	1265	1	[]	[ 1]	224	1	.	1	1	CrossArea	25600	1	Fixation: 1041 ms	1	0.36	CrossArea	659	0	0	224	1	1	1041	.	SPAN_NONE	943.7	.	61.65	524	.	63.1	-177.26	NONE	LEFT	7.85	215	1535	.	[]
zhangxin	normal	posttest	exercise	17	2	leftdot.PNG	16	left	experiment	190	1228	1	[]	[ 1]	190	1	.	1	1	CrossArea	25600	1	Fixation: 1038 ms	1	0.18	CrossArea	746	0	0	190	1	1	1038	.	SPAN_NONE	965.7	.	61.65	530.2	.	63.2	2.33	NONE	RIGHT	9.33	158	1442	.	[]
zhangxin	normal	posttest	exercise	18	2	leftdot.PNG	6	left	experiment	311	1338	1	[]	[ 1]	311	1	.	1	1	CrossArea	25600	1	Fixation: 1027 ms	1	0.29	CrossArea	765	0	0	311	1	1	1027	.	SPAN_NONE	947	.	61.65	527.7	.	63.2	-5.69	NONE	RIGHT	5.45	269	1658	.	[]
zhangxin	normal	posttest	exercise	19	2	rightdot.PNG	59	right	experiment	210	1251	1	[]	[ 1]	210	1	.	1	1	CrossArea	25600	1	Fixation: 1041 ms	1	0.36	CrossArea	682	0	0	210	1	1	1041	.	SPAN_NONE	943.3	.	61.65	524.7	.	63.15	-178.66	NONE	LEFT	10.86	184	1485	.	[]
zhangxin	normal	posttest	exercise	20	2	rightdot.PNG	50	right	experiment	214	1245	1	[]	[ 1]	214	1	.	1	1	CrossArea	25600	1	Fixation: 1031 ms	1	0.47	CrossArea	740	0	0	214	1	1	1031	.	SPAN_NONE	950.6	.	61.6	512	.	63.1	-176.02	NONE	LEFT	7.12	242	1527	.	[]
zhangxin	normal	posttest	exercise	21	2	leftdot.PNG	40	left	experiment	202	1241	1	[]	[ 1]	202	1	.	1	1	CrossArea	25600	1	Fixation: 1039 ms	1	0.38	CrossArea	707	0	0	202	1	1	1039	.	SPAN_NONE	956.4	.	61.65	516.1	.	63.15	-0.31	NONE	RIGHT	10.57	145	1452	.	[]
zhangxin	normal	posttest	exercise	22	2	leftdot.PNG	28	left	experiment	205	1236	1	[]	[ 1]	205	1	.	1	1	CrossArea	25600	1	Fixation: 1031 ms	1	0.36	CrossArea	655	0	0	205	1	1	1031	.	SPAN_NONE	939	.	61.75	531.4	.	63.3	0.64	NONE	RIGHT	9.77	149	1459	.	[]
zhangxin	normal	posttest	exercise	23	2	rightdot.PNG	48	right	experiment	219	1253	1	[]	[ 1]	219	1	.	1	1	CrossArea	25600	1	Fixation: 1034 ms	1	0.19	CrossArea	783	0	0	219	1	1	1034	.	SPAN_NONE	969.8	.	61.75	533	.	63.3	-176.38	NONE	LEFT	7.1	191	1495	.	[]
zhangxin	normal	posttest	exercise	24	2	rightdot.PNG	62	right	experiment	273	1309	1	[]	[ 1]	273	1	.	1	1	CrossArea	25600	1	Fixation: 1036 ms	1	0.22	CrossArea	675	0	0	273	1	1	1036	.	SPAN_NONE	952.8	.	61.65	528.4	.	63.15	-179.35	NONE	LEFT	6.8	183	1542	.	[]
zhangxin	normal	posttest	exercise	26	2	leftdot.PNG	30	left	experiment	210	1236	1	[]	[ 1]	210	1	.	1	1	CrossArea	25600	1	Fixation: 1026 ms	1	0.63	CrossArea	631	0	0	210	1	1	1026	.	SPAN_NONE	925.9	.	61.65	520.3	.	63.15	-2.17	NONE	RIGHT	9.76	201	1498	.	[]
zhangxin	normal	posttest	exercise	27	2	rightdot.PNG	66	right	experiment	270	1297	1	[]	[ 1]	270	1	.	1	1	CrossArea	25600	1	Fixation: 1027 ms	1	0.17	CrossArea	692	0	0	270	1	1	1027	.	SPAN_NONE	949.6	.	61.7	537.9	.	63.25	-177.36	NONE	LEFT	6.19	186	1532	.	[]
zhangxin	normal	posttest	exercise	28	2	rightdot.PNG	45	right	experiment	234	1275	1	[]	[ 1]	234	1	.	1	1	CrossArea	25600	1	Fixation: 1041 ms	1	0.25	CrossArea	652	0	0	234	1	1	1041	.	SPAN_NONE	944.6	.	61.75	543.7	.	63.35	-177.86	NONE	LEFT	7.45	211	1543	.	[]
zhangxin	normal	posttest	exercise	29	2	leftdot.PNG	23	left	experiment	181	1214	1	[]	[ 1]	181	1	.	1	1	CrossArea	25600	1	Fixation: 1033 ms	1	0.14	CrossArea	604	0	0	181	1	1	1033	.	SPAN_NONE	951.4	.	61.75	537.6	.	63.3	-2.17	NONE	RIGHT	10.37	119	1392	.	[]
zhangxin	normal	posttest	exercise	30	2	rightdot.PNG	74	right	experiment	262	1289	1	[]	[ 1]	262	1	.	1	1	CrossArea	25600	1	Fixation: 1027 ms	1	0.05	CrossArea	718	0	0	262	1	1	1027	.	SPAN_NONE	958.4	.	61.7	537.3	.	63.25	178.41	NONE	LEFT	6.63	1198	2525	.	[]
zhangxin	normal	posttest	exercise	70	2	leftdot.PNG	17	left	experiment	190	1217	1	[]	[ 1]	190	1	.	1	1	CrossArea	25600	1	Fixation: 1027 ms	1	0.22	CrossArea	592	0	0	190	1	1	1027	.	SPAN_NONE	946.4	.	61.75	538.4	.	63.3	1.44	NONE	RIGHT	8.11	214	1487	.	[]
zhangxin	normal	posttest	exercise	71	2	leftdot.PNG	24	left	experiment	228	1266	1	[]	[ 1]	228	1	.	1	1	CrossArea	25600	1	Fixation: 1038 ms	1	0.13	CrossArea	606	0	0	228	1	1	1038	.	SPAN_NONE	952.2	.	61.7	538.9	.	63.3	-1.76	NONE	RIGHT	6.76	702	2024	.	[]
zhangxin	normal	posttest	exercise	72	2	rightdot.PNG	57	right	experiment	214	1255	1	[]	[ 1]	214	1	.	1	1	CrossArea	25600	1	Fixation: 1041 ms	1	0.22	CrossArea	632	0	0	214	1	1	1041	.	SPAN_NONE	946.8	.	61.75	543.3	.	63.35	-179.79	NONE	LEFT	6.41	208	1513	.	[]
zhangxin	normal	posttest	exercise	73	2	leftdot.PNG	32	left	experiment	187	1220	1	[]	[ 1]	187	1	.	1	1	CrossArea	25600	1	Fixation: 1033 ms	1	0.24	CrossArea	555	0	0	187	1	1	1033	.	SPAN_NONE	948.8	.	61.7	530.1	.	63.25	-0.63	NONE	RIGHT	8.65	136	1401	.	[]
zhangxin	normal	posttest	exercise	74	2	rightdot.PNG	63	right	experiment	218	1250	1	[]	[ 1]	218	1	.	1	1	CrossArea	25600	1	Fixation: 1032 ms	1	0.35	CrossArea	502	0	0	218	1	1	1032	.	SPAN_NONE	938	.	61.7	542.2	.	63.3	-176.89	NONE	LEFT	7.49	148	1452	.	[]
zhangxin	normal	posttest	exercise	75	2	leftdot.PNG	21	left	experiment	208	1234	1	[]	[ 1]	208	1	.	1	1	CrossArea	25600	1	Fixation: 1026 ms	1	0.38	CrossArea	587	0	0	208	1	1	1026	.	SPAN_NONE	936.3	.	61.7	539.1	.	63.3	-1.04	NONE	RIGHT	8.16	546	1833	.	[]
zhangxin	normal	posttest	exercise	37	2	rightdot.PNG	58	right	experiment	183	1222	1	[]	[ 1]	183	1	.	1	1	CrossArea	25600	1	Fixation: 1039 ms	1	0.32	CrossArea	862	0	0	183	1	1	1039	.	SPAN_NONE	973.1	.	61.7	525	.	63.3	-178.95	NONE	LEFT	9.23	156	1446	.	[]
zhangxin	normal	posttest	exercise	38	2	rightdot.PNG	73	right	experiment	231	1264	1	[]	[ 1]	231	1	.	1	1	CrossArea	25600	1	Fixation: 1033 ms	1	0.15	CrossArea	758	0	0	231	1	1	1033	.	SPAN_NONE	950.7	.	61.7	542.3	.	63.3	178.76	NONE	LEFT	8.84	201	1519	.	[]
zhangxin	normal	posttest	exercise	39	2	leftdot.PNG	38	left	experiment	205	1236	1	[]	[ 1]	205	1	.	1	1	CrossArea	25600	1	Fixation: 1031 ms	1	0.39	CrossArea	519	0	0	205	1	1	1031	.	SPAN_NONE	949.6	.	61.65	517.9	.	63.15	1.71	NONE	RIGHT	9.41	193	1487	.	[]
zhangxin	normal	posttest	exercise	40	2	rightdot.PNG	55	right	experiment	142	1177	1	[]	[ 1]	252	2	.	1	1	CrossArea	25600	1	Fixation: 1035 ms	1	0.25	CrossArea	601	0	0	142	1	1	1035	.	SPAN_NONE	951.9	.	61.65	526.3	.	63.15	-178.38	NONE	LEFT	9.26	162	1398	.	[]
zhangxin	normal	posttest	exercise	41	2	leftdot.PNG	22	left	experiment	302	1341	1	[]	[ 1]	302	1	.	1	1	CrossArea	25600	1	Fixation: 1039 ms	1	0.3	CrossArea	580	0	0	302	1	1	1039	.	SPAN_NONE	942.2	.	61.7	534.6	.	63.3	-1.91	NONE	RIGHT	8.15	220	1614	.	[]
zhangxin	normal	posttest	exercise	42	2	leftdot.PNG	10	left	experiment	238	1276	1	[]	[ 1]	238	1	.	1	1	CrossArea	25600	1	Fixation: 1038 ms	1	0.14	CrossArea	585	0	0	238	1	1	1038	.	SPAN_NONE	951.3	.	61.7	539.8	.	63.3	2.08	NONE	RIGHT	7.89	1198	2538	.	[]
zhangxin	normal	posttest	exercise	43	2	rightdot.PNG	51	right	experiment	207	1247	1	[]	[ 1]	207	1	.	1	1	CrossArea	25600	1	Fixation: 1040 ms	1	0.01	CrossArea	702	0	0	207	1	1	1040	.	SPAN_NONE	959.3	.	61.75	540.6	.	63.35	-178.3	NONE	LEFT	8.23	145	1446	.	[]
zhangxin	normal	posttest	exercise	44	2	rightdot.PNG	46	right	experiment	294	1322	1	[]	[ 1]	339	2	.	1	1	CrossArea	25600	1	Fixation: 1028 ms	1	0.13	CrossArea	693	0	0	294	1	1	1028	.	SPAN_NONE	952.2	.	61.7	538.1	.	63.2	-178.47	NONE	LEFT	5.91	178	1551	.	[]
zhangxin	normal	posttest	exercise	45	2	leftdot.PNG	18	left	experiment	187	1223	1	[]	[ 1]	187	1	.	1	1	CrossArea	25600	1	Fixation: 1036 ms	1	0.24	CrossArea	741	0	0	187	1	1	1036	.	SPAN_NONE	946.4	.	61.75	546.4	.	63.35	0.05	NONE	RIGHT	10.17	135	1405	.	[]
zhangxin	normal	posttest	exercise	46	2	leftdot.PNG	31	left	experiment	236	1273	1	[]	[ 1]	236	1	.	1	1	CrossArea	25600	1	Fixation: 1037 ms	1	0.44	CrossArea	862	0	0	236	1	1	1037	.	SPAN_NONE	975.6	.	61.75	516.6	.	63.35	-4.23	NONE	RIGHT	9.46	161	1491	.	[]
zhangxin	normal	posttest	exercise	47	2	rightdot.PNG	71	right	experiment	238	1265	1	[]	[ 1]	238	1	.	1	1	CrossArea	25600	1	Fixation: 1027 ms	1	0.28	CrossArea	562	0	0	238	1	1	1027	.	SPAN_NONE	951.2	.	61.65	525	.	63.15	-178.57	NONE	LEFT	8.37	172	1493	.	[]
zhangxin	normal	posttest	exercise	6	2	rightdot.PNG	67	right	experiment	229	1263	1	[]	[ 1]	229	1	.	1	1	CrossArea	25600	1	Fixation: 1034 ms	1	0.33	CrossArea	664	0	0	229	1	1	1034	.	SPAN_NONE	939.5	.	61.7	539.6	.	63.25	-175.81	NONE	LEFT	8.74	161	1482	.	[]
zhangxin	normal	posttest	exercise	7	2	leftdot.PNG	19	left	experiment	215	1253	1	[]	[ 1]	215	1	.	1	1	CrossArea	25600	1	Fixation: 1038 ms	1	0.02	CrossArea	693	0	0	215	1	1	1038	.	SPAN_NONE	959.2	.	61.75	539.5	.	63.35	1.73	NONE	RIGHT	6.74	400	1703	.	[]
zhangxin	normal	posttest	exercise	8	2	leftdot.PNG	7	left	experiment	227	1259	1	[]	[ 1]	227	1	.	1	1	CrossArea	25600	1	Fixation: 1032 ms	1	0.05	CrossArea	819	0	0	227	1	1	1032	.	SPAN_NONE	961.3	.	61.75	543	.	63.35	1.12	NONE	RIGHT	7.24	1233	2531	.	[]
zhangxin	normal	posttest	exercise	9	2	rightdot.PNG	56	right	experiment	223	1261	1	[]	[ 1]	223	1	.	1	1	CrossArea	25600	1	Fixation: 1038 ms	1	0.11	CrossArea	680	0	0	223	1	1	1038	.	SPAN_NONE	954.3	.	61.75	535.7	.	63.3	179.85	NONE	LEFT	9.04	159	1477	.	[]
zhangxin	normal	posttest	exercise	10	2	rightdot.PNG	42	right	experiment	198	1223	1	[]	[ 1]	198	1	.	1	1	CrossArea	25600	1	Fixation: 1025 ms	1	0.18	CrossArea	829	0	0	198	1	1	1025	.	SPAN_NONE	949.7	.	61.75	543.9	.	63.3	-179.87	NONE	LEFT	6.79	243	1521	.	[]
zhangxin	normal	posttest	exercise	11	2	leftdot.PNG	37	left	experiment	217	1255	1	[]	[ 1]	217	1	.	1	1	CrossArea	25600	1	Fixation: 1038 ms	1	0.07	CrossArea	675	0	0	217	1	1	1038	.	SPAN_NONE	957.1	.	61.65	536.9	.	63.25	-2.09	NONE	RIGHT	9.17	176	1491	.	[]
zhangxin	normal	posttest	exercise	53	2	rightdot.PNG	54	right	experiment	222	1250	1	[]	[ 1]	222	1	.	1	1	CrossArea	25600	1	Fixation: 1028 ms	1	0.2	CrossArea	750	0	0	222	1	1	1028	.	SPAN_NONE	955.4	.	61.65	528.3	.	63.1	179.31	NONE	LEFT	7.49	172	1480	.	[]
zhangxin	normal	posttest	exercise	54	2	leftdot.PNG	14	left	experiment	217	1246	1	[]	[ 1]	217	1	.	1	1	CrossArea	25600	1	Fixation: 1029 ms	1	0.33	CrossArea	641	0	0	217	1	1	1029	.	SPAN_NONE	941.1	.	61.7	532.3	.	63.25	-2.85	NONE	RIGHT	9.14	171	1467	.	[]
zhangxin	normal	posttest	exercise	55	2	rightdot.PNG	64	right	experiment	216	1254	1	[]	[ 1]	216	1	.	1	1	CrossArea	25600	1	Fixation: 1038 ms	1	0.46	CrossArea	586	0	0	216	1	1	1038	.	SPAN_NONE	945.1	.	61.6	515	.	63.05	-174.78	NONE	LEFT	7.86	324	1637	.	[]
zhangxin	normal	posttest	exercise	56	2	leftdot.PNG	36	left	experiment	217	1250	1	[]	[ 1]	217	1	.	1	1	CrossArea	25600	1	Fixation: 1033 ms	1	0.37	CrossArea	585	0	0	217	1	1	1033	.	SPAN_NONE	939.5	.	61.7	529.9	.	63.2	-2.07	NONE	RIGHT	7.63	1227	2532	.	[]
zhangxin	normal	posttest	exercise	57	2	leftdot.PNG	27	left	experiment	234	1265	1	[]	[ 1]	234	1	.	1	1	CrossArea	25600	1	Fixation: 1031 ms	1	0.11	CrossArea	641	0	0	234	1	1	1031	.	SPAN_NONE	962.8	.	61.75	546.2	.	63.35	-1.94	NONE	RIGHT	8.16	299	1610	.	[]
zhangxin	normal	posttest	exercise	58	2	rightdot.PNG	75	right	experiment	228	1260	1	[]	[ 1]	228	1	.	1	1	CrossArea	25600	1	Fixation: 1032 ms	1	0.09	CrossArea	615	0	0	228	1	1	1032	.	SPAN_NONE	956.7	.	61.7	535.7	.	63.2	-176.7	NONE	LEFT	10.35	115	1448	.	[]
zhangxin	normal	posttest	exercise	59	2	rightdot.PNG	53	right	experiment	234	1267	1	[]	[ 1]	234	1	.	1	1	CrossArea	25600	1	Fixation: 1033 ms	1	0.38	CrossArea	562	0	0	234	1	1	1033	.	SPAN_NONE	937.1	.	61.65	534.6	.	63.2	-177.84	NONE	LEFT	6.39	423	1728	.	[]
zhangxin	normal	posttest	exercise	60	2	leftdot.PNG	29	left	experiment	199	1238	1	[]	[ 1]	199	1	.	1	1	CrossArea	25600	1	Fixation: 1039 ms	1	0.24	CrossArea	604	0	0	199	1	1	1039	.	SPAN_NONE	947.6	.	61.65	531	.	63.2	-2.22	NONE	RIGHT	9.97	134	1440	.	[]
zhangxin	normal	posttest	exercise	61	2	rightdot.PNG	72	right	experiment	282	1313	1	[]	[ 1]	282	1	.	1	1	CrossArea	25600	1	Fixation: 1031 ms	1	0.11	CrossArea	826	0	0	282	1	1	1031	.	SPAN_NONE	966.9	.	61.7	539	.	63.2	-178.43	NONE	LEFT	4.09	255	1612	.	[]
zhangxin	normal	posttest	exercise	62	2	rightdot.PNG	52	right	experiment	300	1332	1	[]	[ 1]	300	1	.	1	1	CrossArea	25600	1	Fixation: 1032 ms	1	0.17	CrossArea	603	0	0	300	1	1	1032	.	SPAN_NONE	949.7	.	61.7	538.5	.	63.3	-177.65	NONE	LEFT	5.64	212	1591	.	[]
zhangxin	normal	posttest	exercise	63	2	leftdot.PNG	13	left	experiment	219	1246	1	[]	[ 1]	219	1	.	1	1	CrossArea	25600	1	Fixation: 1027 ms	1	0.18	CrossArea	460	0	0	219	1	1	1027	.	SPAN_NONE	949	.	61.7	537.9	.	63.2	-0.37	NONE	RIGHT	8.14	162	1465	.	[]
zhangxin	normal	posttest	exercise	64	2	leftdot.PNG	34	left	experiment	194	1221	1	[]	[ 1]	194	1	.	1	1	CrossArea	25600	1	Fixation: 1027 ms	1	0.19	CrossArea	590	0	0	194	1	1	1027	.	SPAN_NONE	970.2	.	61.7	546.7	.	63.3	-2.87	NONE	RIGHT	8.75	175	1440	.	[]
zhangxin	normal	posttest	exercise	65	2	rightdot.PNG	69	right	experiment	239	1273	1	[]	[ 1]	239	1	.	1	1	CrossArea	25600	1	Fixation: 1034 ms	1	0.16	CrossArea	556	0	0	239	1	1	1034	.	SPAN_NONE	962.1	.	61.65	530.3	.	63.25	-177.54	NONE	LEFT	7.64	190	1518	.	[]
zhangxin	normal	posttest	exercise	66	2	leftdot.PNG	9	left	experiment	345	1377	1	[]	[ 1]	345	1	.	1	1	CrossArea	25600	1	Fixation: 1032 ms	1	0.15	CrossArea	668	0	0	345	1	1	1032	.	SPAN_NONE	955.9	.	61.7	548.3	.	63.3	-2.47	NONE	RIGHT	6.1	262	1697	.	[]
zhangxin	normal	posttest	exercise	67	2	leftdot.PNG	33	left	experiment	397	1429	1	[]	[ 1]	397	1	.	1	1	CrossArea	25600	1	Fixation: 1032 ms	1	0.11	CrossArea	724	0	0	397	1	1	1032	.	SPAN_NONE	953.2	.	61.7	539.7	.	63.3	-2.39	NONE	RIGHT	6.6	1061	2530	.	[]
zhangxin	normal	posttest	exercise	68	2	rightdot.PNG	49	right	experiment	200	1230	1	[]	[ 1]	200	1	.	1	1	CrossArea	25600	1	Fixation: 1030 ms	1	0.16	CrossArea	725	0	0	200	1	1	1030	.	SPAN_NONE	952.6	.	61.7	546.9	.	63.3	-178.58	NONE	LEFT	8.31	153	1450	.	[]
zhangxin	normal	posttest	exercise	69	2	rightdot.PNG	68	right	experiment	271	1302	1	[]	[ 1]	271	1	.	1	1	CrossArea	25600	1	Fixation: 1031 ms	1	0.13	CrossArea	631	0	0	271	1	1	1031	.	SPAN_NONE	951.8	.	61.65	539.2	.	63.25	179.45	NONE	LEFT	6.73	221	1571	.	[]
chenpeiyan	normal	posttest	exercise	69	2	leftdot.PNG	13	left	experiment	189	1219	1	[]	[ 1]	189	1	.	1	1	CrossArea	25600	1	Fixation: 1030 ms	1	0.25	CrossArea	601	0	0	189	1	1	1030	.	SPAN_NONE	961.7	.	61.75	556	.	63.3	-2.71	NONE	RIGHT	10.94	489	1767	.	[]
chenpeiyan	normal	posttest	exercise	71	2	rightdot.PNG	49	right	experiment	196	1230	1	[]	[ 1]	196	1	.	1	1	CrossArea	25600	1	Fixation: 1034 ms	1	0.15	CrossArea	647	0	0	196	1	1	1034	.	SPAN_NONE	950.8	.	61.65	538.7	.	63.2	-179.52	NONE	LEFT	9.43	227	1520	.	[]
chenpeiyan	normal	posttest	exercise	74	2	leftdot.PNG	34	left	experiment	194	1232	1	[]	[ 1]	194	1	.	1	1	CrossArea	25600	1	Fixation: 1038 ms	1	0.12	CrossArea	702	0	0	194	1	1	1038	.	SPAN_NONE	952.7	.	61.7	540.2	.	63.25	-4.58	NONE	RIGHT	12.34	698	1990	.	[]
chenpeiyan	normal	posttest	exercise	75	2	rightdot.PNG	48	right	experiment	188	1216	1	[]	[ 1]	188	1	.	1	1	CrossArea	25600	1	Fixation: 1028 ms	1	0.29	CrossArea	607	0	0	188	1	1	1028	.	SPAN_NONE	944.4	.	61.6	530.5	.	63.1	-177.08	NONE	LEFT	10.84	406	1675	.	[]
chenpeiyan	normal	posttest	exercise	72	2	rightdot.PNG	62	right	experiment	209	1248	1	[]	[ 1]	391	2	.	1	1	CrossArea	25600	1	Fixation: 1039 ms	1	0.09	CrossArea	666	0	0	209	1	1	1039	.	SPAN_NONE	956.2	.	61.7	544.2	.	63.3	-174.15	AFTER	LEFT	10.72	760	2063	.	[]
chenpeiyan	normal	posttest	exercise	73	2	leftdot.PNG	36	left	experiment	222	1251	1	[]	[ 1]	222	1	.	1	1	CrossArea	25600	1	Fixation: 1029 ms	1	0.5	CrossArea	681	0	0	222	1	1	1029	.	SPAN_NONE	928.5	.	61.7	538.9	.	63.25	-2	NONE	RIGHT	10.3	294	1599	.	[]
chenpeiyan	normal	posttest	exercise	49	2	leftdot.PNG	31	left	experiment	246	1271	1	[]	[ 1]	246	1	.	1	1	CrossArea	25600	1	Fixation: 1025 ms	1	0.17	CrossArea	677	0	0	246	1	1	1025	.	SPAN_NONE	951.3	.	61.7	533.6	.	63.2	-5.05	NONE	RIGHT	8.42	634	1951	.	[]
chenpeiyan	normal	posttest	exercise	50	2	rightdot.PNG	67	right	experiment	355	1382	1	[]	[ 1]	355	1	.	1	1	CrossArea	25600	1	Fixation: 1027 ms	1	0.31	CrossArea	661	0	0	355	1	1	1027	.	SPAN_NONE	944.6	.	61.75	552.2	.	63.35	176.98	NONE	LEFT	9.77	1089	2526	.	[]
chenpeiyan	normal	posttest	exercise	51	2	rightdot.PNG	71	right	experiment	202	1236	1	[]	[ 1]	351	2	.	1	1	CrossArea	25600	1	Fixation: 1034 ms	1	0.15	CrossArea	619	0	0	202	1	1	1034	.	SPAN_NONE	952.4	.	61.75	545.6	.	63.35	-174.72	NONE	LEFT	10.46	1029	2322	.	[]
chenpeiyan	normal	posttest	exercise	52	2	leftdot.PNG	30	left	experiment	247	1274	1	[]	[ 1]	247	1	.	1	1	CrossArea	25600	1	Fixation: 1027 ms	1	0.13	CrossArea	674	0	0	247	1	1	1027	.	SPAN_NONE	957.5	.	61.75	547.9	.	63.3	-2.42	NONE	RIGHT	10.1	1017	2340	.	[]
chenpeiyan	normal	posttest	exercise	53	2	rightdot.PNG	68	right	experiment	238	1271	1	[]	[ 1]	238	1	.	1	1	CrossArea	25600	1	Fixation: 1033 ms	1	0.11	CrossArea	608	0	0	238	1	1	1033	.	SPAN_NONE	955.2	.	61.7	535.2	.	63.25	-179.39	NONE	LEFT	9.99	984	2314	.	[]
chenpeiyan	normal	posttest	exercise	54	2	leftdot.PNG	19	left	experiment	215	1248	1	[]	[ 1]	215	1	.	1	1	CrossArea	25600	1	Fixation: 1033 ms	1	0.5	CrossArea	632	0	0	215	1	1	1033	.	SPAN_NONE	953	.	61.8	571.2	.	63.45	-3.31	NONE	RIGHT	9.84	601	1895	.	[]
chenpeiyan	normal	posttest	exercise	55	2	leftdot.PNG	21	left	experiment	248	1279	1	[]	[ 1]	248	1	.	1	1	CrossArea	25600	1	Fixation: 1031 ms	1	0.1	CrossArea	639	0	0	248	1	1	1031	.	SPAN_NONE	954.1	.	61.7	538.2	.	63.2	-5.24	NONE	RIGHT	9.04	1059	2389	.	[]
chenpeiyan	normal	posttest	exercise	56	2	rightdot.PNG	51	right	experiment	225	1261	1	[]	[ 1]	225	1	.	1	1	CrossArea	25600	1	Fixation: 1036 ms	1	0.26	CrossArea	644	0	0	225	1	1	1036	.	SPAN_NONE	947.3	.	61.7	550.7	.	63.3	-178.16	NONE	LEFT	10.88	975	2293	.	[]
chenpeiyan	normal	posttest	exercise	57	2	leftdot.PNG	32	left	experiment	212	1252	1	[]	[ 1]	212	1	.	1	1	CrossArea	25600	1	Fixation: 1040 ms	1	0.31	CrossArea	643	0	0	212	1	1	1040	.	SPAN_NONE	962.6	.	61.8	559.6	.	63.45	-2.51	NONE	RIGHT	9.74	1230	2540	.	[]
chenpeiyan	normal	posttest	exercise	58	2	rightdot.PNG	73	right	experiment	287	1322	1	[]	[ 1]	287	1	.	1	1	CrossArea	25600	1	Fixation: 1035 ms	1	0.52	CrossArea	704	0	0	287	1	1	1035	.	SPAN_NONE	979.7	.	61.8	566.5	.	63.5	-178.57	NONE	LEFT	6.21	249	1621	.	[]
chenpeiyan	normal	posttest	exercise	59	2	rightdot.PNG	64	right	experiment	236	1267	1	[]	[ 1]	236	1	.	1	1	CrossArea	25600	1	Fixation: 1031 ms	1	0.26	CrossArea	660	0	0	236	1	1	1031	.	SPAN_NONE	960	.	61.7	556.5	.	63.3	179.7	NONE	LEFT	9.71	915	2239	.	[]
chenpeiyan	normal	posttest	exercise	60	2	leftdot.PNG	24	left	experiment	99	1591	3	[]	[ 1]	99	1	.	1	1	CrossArea	25600	1	Fixation: 1492 ms	1	1.25	CrossArea	799	0	1	99	1	1	1492	.	SPAN_NONE	1018.4	.	61.95	593.3	.	63.75	-6.29	NONE	RIGHT	5.88	307	1952	.	[]
chenpeiyan	normal	posttest	exercise	61	2	rightdot.PNG	56	right	experiment	232	1270	1	[]	[ 1]	480	3	.	1	1	CrossArea	25600	1	Fixation: 1038 ms	1	0.38	CrossArea	733	0	0	232	1	1	1038	.	SPAN_NONE	939.5	.	61.7	527.8	.	63.2	-174.3	NONE	LEFT	11.39	858	2198	.	[]
chenpeiyan	normal	posttest	exercise	62	2	rightdot.PNG	55	right	experiment	224	1264	1	[]	[ 1]	224	1	.	1	1	CrossArea	25600	1	Fixation: 1040 ms	1	0.27	CrossArea	734	0	0	224	1	1	1040	.	SPAN_NONE	943.5	.	61.7	543.3	.	63.25	-175.97	NONE	LEFT	11.54	786	2117	.	[]
chenpeiyan	normal	posttest	exercise	63	2	leftdot.PNG	29	left	experiment	193	1233	1	[]	[ 1]	193	1	.	1	1	CrossArea	25600	1	Fixation: 1040 ms	1	0.3	CrossArea	679	0	0	193	1	1	1040	.	SPAN_NONE	950	.	61.75	556	.	63.35	-5.4	NONE	RIGHT	10.59	1256	2538	.	[]
chenpeiyan	normal	posttest	exercise	64	2	rightdot.PNG	75	right	experiment	198	1234	1	[]	[ 1]	198	1	.	1	1	CrossArea	25600	1	Fixation: 1036 ms	1	0.38	CrossArea	634	0	0	198	1	1	1036	.	SPAN_NONE	935.9	.	61.7	542.2	.	63.3	-175.44	NONE	LEFT	11.19	1188	2468	.	[]
chenpeiyan	normal	posttest	exercise	65	2	leftdot.PNG	17	left	experiment	207	1244	1	[]	[ 1]	207	1	.	1	1	CrossArea	25600	1	Fixation: 1037 ms	1	0.22	CrossArea	664	0	0	207	1	1	1037	.	SPAN_NONE	953.4	.	61.75	552.1	.	63.4	-2.48	NONE	RIGHT	10.43	1238	2536	.	[]
chenpeiyan	normal	posttest	exercise	66	2	leftdot.PNG	25	left	experiment	247	1280	1	[]	[ 1]	247	1	.	1	1	CrossArea	25600	1	Fixation: 1033 ms	1	0.14	CrossArea	727	0	0	247	1	1	1033	.	SPAN_NONE	968.3	.	61.75	543.7	.	63.3	-1.92	NONE	RIGHT	8.81	736	2056	.	[]
chenpeiyan	normal	posttest	exercise	67	2	rightdot.PNG	72	right	experiment	263	1303	1	[]	[ 1]	263	1	.	1	1	CrossArea	25600	1	Fixation: 1040 ms	1	0.05	CrossArea	657	0	0	263	1	1	1040	.	SPAN_NONE	957	.	61.7	539.8	.	63.3	179.76	NONE	LEFT	10.33	1189	2539	.	[]
chenpeiyan	normal	posttest	exercise	68	2	rightdot.PNG	47	right	experiment	244	1276	1	[]	[ 1]	244	1	.	1	1	CrossArea	25600	1	Fixation: 1032 ms	1	0.41	CrossArea	661	0	0	244	1	1	1032	.	SPAN_NONE	958.6	.	61.85	566.4	.	63.5	-176.34	NONE	LEFT	11.35	1011	2347	.	[]
chenpeiyan	normal	posttest	exercise	22	2	rightdot.PNG	59	right	experiment	219	1255	1	[]	[ 1]	219	1	.	1	1	CrossArea	25600	1	Fixation: 1036 ms	1	0.18	CrossArea	647	0	0	219	1	1	1036	.	SPAN_NONE	959.9	.	61.7	528.3	.	63.2	-176.84	NONE	LEFT	10.35	745	2062	.	[]
chenpeiyan	normal	posttest	exercise	24	2	rightdot.PNG	58	right	experiment	198	1237	1	[]	[ 1]	324	2	.	1	1	CrossArea	25600	1	Fixation: 1039 ms	1	0.36	CrossArea	694	0	0	198	1	1	1039	.	SPAN_NONE	938.2	.	61.7	533.9	.	63.25	-176.92	NONE	LEFT	10.12	1075	2364	.	[]
chenpeiyan	normal	posttest	exercise	26	2	rightdot.PNG	41	right	experiment	199	1228	1	[]	[ 1]	199	1	.	1	1	CrossArea	25600	1	Fixation: 1029 ms	1	0.17	CrossArea	666	0	0	199	1	1	1029	.	SPAN_NONE	950.9	.	61.75	545.3	.	63.35	-173.43	NONE	LEFT	9.41	1251	2528	.	[]
chenpeiyan	normal	posttest	exercise	27	2	leftdot.PNG	20	left	experiment	190	1222	1	[]	[ 1]	190	1	.	1	1	CrossArea	25600	1	Fixation: 1032 ms	1	0.05	CrossArea	687	0	0	190	1	1	1032	.	SPAN_NONE	959.3	.	61.7	537	.	63.2	-3.06	AFTER	RIGHT	9.06	1107	2378	.	[]
chenpeiyan	normal	posttest	exercise	28	2	rightdot.PNG	53	right	experiment	216	1249	1	[]	[ 1]	216	1	.	1	1	CrossArea	25600	1	Fixation: 1033 ms	1	0.09	CrossArea	723	0	0	216	1	1	1033	.	SPAN_NONE	964.4	.	61.7	536.5	.	63.3	-178.66	NONE	LEFT	11.27	1222	2532	.	[]
chenpeiyan	normal	posttest	exercise	29	2	leftdot.PNG	8	left	experiment	219	1247	1	[]	[ 1]	219	1	.	1	1	CrossArea	25600	1	Fixation: 1028 ms	1	0.07	CrossArea	709	0	0	219	1	1	1028	.	SPAN_NONE	958.2	.	61.7	535.8	.	63.3	-2.7	NONE	RIGHT	10.53	1112	2404	.	[]
chenpeiyan	normal	posttest	exercise	30	2	leftdot.PNG	35	left	experiment	253	1283	1	[]	[ 1]	253	1	.	1	1	CrossArea	25600	1	Fixation: 1030 ms	1	0.2	CrossArea	656	0	0	253	1	1	1030	.	SPAN_NONE	947.5	.	61.75	538.9	.	63.35	-4.7	NONE	RIGHT	7.92	137	1461	.	[]
chenpeiyan	normal	posttest	exercise	31	2	rightdot.PNG	60	right	experiment	198	1233	1	[]	[ 1]	198	1	.	1	1	CrossArea	25600	1	Fixation: 1035 ms	1	0.05	CrossArea	718	0	0	198	1	1	1035	.	SPAN_NONE	963.1	.	61.65	540.7	.	63.2	-178.51	NONE	LEFT	11.72	1075	2376	.	[]
chenpeiyan	normal	posttest	exercise	32	2	leftdot.PNG	22	left	experiment	224	1250	1	[]	[ 1]	224	1	.	1	1	CrossArea	25600	1	Fixation: 1026 ms	1	0.07	CrossArea	665	0	0	224	1	1	1026	.	SPAN_NONE	963.4	.	61.75	537.3	.	63.3	-0.94	NONE	RIGHT	11.51	1025	2328	.	[]
chenpeiyan	normal	posttest	exercise	33	2	leftdot.PNG	40	left	experiment	225	1251	1	[]	[ 1]	225	1	.	1	1	CrossArea	25600	1	Fixation: 1026 ms	1	0.14	CrossArea	704	0	0	225	1	1	1026	.	SPAN_NONE	951.5	.	61.65	539.4	.	63.2	3.47	NONE	RIGHT	9.98	792	2095	.	[]
chenpeiyan	normal	posttest	exercise	34	2	rightdot.PNG	69	right	experiment	201	1239	1	[]	[ 1]	201	1	.	1	1	CrossArea	25600	1	Fixation: 1038 ms	1	0.03	CrossArea	661	0	0	201	1	1	1038	.	SPAN_NONE	958.4	.	61.7	540.2	.	63.25	179.52	NONE	LEFT	11.31	910	2201	.	[]
chenpeiyan	normal	posttest	exercise	35	2	rightdot.PNG	70	right	experiment	191	1218	1	[]	[ 1]	191	1	.	1	1	CrossArea	25600	1	Fixation: 1027 ms	1	0.12	CrossArea	643	0	0	191	1	1	1027	.	SPAN_NONE	953.6	.	61.7	535.9	.	63.25	-176.51	NONE	LEFT	11.14	1154	2427	.	[]
chenpeiyan	normal	posttest	exercise	36	2	leftdot.PNG	16	left	experiment	372	1397	1	[]	[ 1]	372	1	.	1	1	CrossArea	25600	1	Fixation: 1025 ms	1	0.11	CrossArea	832	0	0	372	1	1	1025	.	SPAN_NONE	958.3	.	61.7	546.7	.	63.3	-0.38	AFTER	RIGHT	10.83	892	2353	.	[]
chenpeiyan	normal	posttest	exercise	37	2	rightdot.PNG	57	right	experiment	257	1296	1	[]	[ 1]	257	1	.	1	1	CrossArea	25600	1	Fixation: 1039 ms	1	0.4	CrossArea	751	0	0	257	1	1	1039	.	SPAN_NONE	935.1	.	61.7	535.5	.	63.2	-178.12	NONE	LEFT	10.95	1178	2537	.	[]
chenpeiyan	normal	posttest	exercise	38	2	leftdot.PNG	11	left	experiment	255	1286	1	[]	[ 1]	255	1	.	1	1	CrossArea	25600	1	Fixation: 1031 ms	1	0.24	CrossArea	666	0	0	255	1	1	1031	.	SPAN_NONE	948.4	.	61.65	530	.	63.15	-0.3	NONE	RIGHT	9.26	936	2267	.	[]
chenpeiyan	normal	posttest	exercise	39	2	leftdot.PNG	18	left	experiment	294	1333	1	[]	[ 1]	294	1	.	1	1	CrossArea	25600	1	Fixation: 1039 ms	1	0.18	CrossArea	668	0	0	294	1	1	1039	.	SPAN_NONE	961	.	61.7	528.9	.	63.25	-3.73	NONE	RIGHT	7.47	780	2164	.	[]
chenpeiyan	normal	posttest	exercise	40	2	rightdot.PNG	61	right	experiment	280	1319	1	[]	[ 1]	280	1	.	1	1	CrossArea	25600	1	Fixation: 1039 ms	1	0.38	CrossArea	676	0	0	280	1	1	1039	.	SPAN_NONE	938.9	.	61.7	551.9	.	63.3	-176.63	NONE	LEFT	12.57	1077	2462	.	[]
chenpeiyan	normal	posttest	exercise	42	2	leftdot.PNG	38	left	experiment	209	1246	1	[]	[ 1]	209	1	.	1	1	CrossArea	25600	1	Fixation: 1037 ms	1	0.31	CrossArea	713	0	0	209	1	1	1037	.	SPAN_NONE	944	.	61.7	528.9	.	63.2	-3.08	NONE	RIGHT	11.62	926	2228	.	[]
chenpeiyan	normal	posttest	exercise	43	2	leftdot.PNG	12	left	experiment	236	1277	1	[]	[ 1]	236	1	.	1	1	CrossArea	25600	1	Fixation: 1041 ms	1	0.22	CrossArea	681	0	0	236	1	1	1041	.	SPAN_NONE	947.3	.	61.7	533.8	.	63.2	0.59	NONE	RIGHT	11.13	1206	2539	.	[]
chenpeiyan	normal	posttest	exercise	44	2	rightdot.PNG	43	right	experiment	223	1259	1	[]	[ 1]	223	1	.	1	1	CrossArea	25600	1	Fixation: 1036 ms	1	0.29	CrossArea	684	0	0	223	1	1	1036	.	SPAN_NONE	942.5	.	61.7	532.5	.	63.2	-174.47	AFTER	LEFT	13.03	607	1938	.	[]
chenpeiyan	normal	posttest	exercise	46	2	rightdot.PNG	50	right	experiment	231	1262	1	[]	[ 1]	231	1	.	1	1	CrossArea	25600	1	Fixation: 1031 ms	1	0.48	CrossArea	709	0	0	231	1	1	1031	.	SPAN_NONE	931.8	.	61.75	550.7	.	63.35	-178.59	NONE	LEFT	9.86	798	2124	.	[]
chenpeiyan	normal	posttest	exercise	47	2	leftdot.PNG	33	left	experiment	268	1299	1	[]	[ 1]	268	1	.	1	1	CrossArea	25600	1	Fixation: 1031 ms	1	0.47	CrossArea	645	0	0	268	1	1	1031	.	SPAN_NONE	945.1	.	61.75	565.9	.	63.45	-2.54	NONE	RIGHT	9.38	1122	2468	.	[]
chenpeiyan	normal	posttest	exercise	48	2	rightdot.PNG	54	right	experiment	335	1364	1	[]	[ 1]	335	1	.	1	1	CrossArea	25600	1	Fixation: 1029 ms	1	0.25	CrossArea	705	0	0	335	1	1	1029	.	SPAN_NONE	944.3	.	61.75	542.1	.	63.3	178.56	NONE	LEFT	11.69	577	1997	.	[]
chenpeiyan	normal	posttest	exercise	18	2	rightdot.PNG	74	right	experiment	208	1234	1	[]	[ 1]	208	1	.	1	1	CrossArea	25600	1	Fixation: 1026 ms	1	0.28	CrossArea	763	0	0	208	1	1	1026	.	SPAN_NONE	942.6	.	61.7	536.7	.	63.2	-176.87	NONE	LEFT	11.73	629	1932	.	[]
chenpeiyan	normal	posttest	exercise	19	2	leftdot.PNG	28	left	experiment	199	1231	1	[]	[ 1]	321	2	.	1	1	CrossArea	25600	1	Fixation: 1032 ms	1	0.13	CrossArea	676	0	0	199	1	1	1032	.	SPAN_NONE	959.5	.	61.7	531.8	.	63.3	-2.47	NONE	RIGHT	10.01	817	2098	.	[]
chenpeiyan	normal	posttest	exercise	20	2	rightdot.PNG	66	right	experiment	198	1239	1	[]	[ 1]	510	2	.	1	1	CrossArea	25600	1	Fixation: 1041 ms	1	0.06	CrossArea	677	0	0	198	1	1	1041	.	SPAN_NONE	962.3	.	61.7	542.9	.	63.3	-177.17	NONE	LEFT	11.13	874	2177	.	[]
chenpeiyan	normal	posttest	exercise	21	2	leftdot.PNG	7	left	experiment	225	1252	1	[]	[ 1]	225	1	.	1	1	CrossArea	25600	1	Fixation: 1027 ms	1	0.22	CrossArea	667	0	0	225	1	1	1027	.	SPAN_NONE	955.6	.	61.65	526.4	.	63.15	-3.37	NONE	RIGHT	8.51	720	2017	.	[]
chenpeiyan	normal	posttest	exercise	13	2	leftdot.PNG	10	left	experiment	181	1218	1	[]	[ 1]	181	1	.	1	1	CrossArea	25600	1	Fixation: 1037 ms	1	0.19	CrossArea	666	0	0	181	1	1	1037	.	SPAN_NONE	948.5	.	61.7	537.3	.	63.25	-3.1	NONE	RIGHT	10.15	1267	2535	.	[]
chenpeiyan	normal	posttest	exercise	14	2	leftdot.PNG	39	left	experiment	176	1203	1	[]	[ 1]	176	1	.	1	1	CrossArea	25600	1	Fixation: 1027 ms	1	0.29	CrossArea	742	0	0	176	1	1	1027	.	SPAN_NONE	946.8	.	61.75	552.6	.	63.35	-2.37	NONE	RIGHT	11.35	1274	2525	.	[]
chenpeiyan	normal	posttest	exercise	9	2	leftdot.PNG	9	left	experiment	200	1229	1	[]	[ 1]	200	1	.	1	1	CrossArea	25600	1	Fixation: 1029 ms	1	0.56	CrossArea	775	0	0	200	1	1	1029	.	SPAN_NONE	930.8	.	61.65	520	.	63.15	-6.05	NONE	RIGHT	6.41	501	1773	.	[]
chenpeiyan	normal	posttest	exercise	11	2	leftdot.PNG	23	left	experiment	243	1270	1	[]	[ 1]	243	1	.	1	1	CrossArea	25600	1	Fixation: 1027 ms	1	0.29	CrossArea	702	0	0	243	1	1	1027	.	SPAN_NONE	948.7	.	61.7	525.2	.	63.2	-1.82	NONE	RIGHT	6.66	330	1636	.	[]
chenpeiyan	normal	posttest	exercise	17	2	rightdot.PNG	46	right	experiment	269	1298	1	[]	[ 1]	269	1	.	1	1	CrossArea	25600	1	Fixation: 1029 ms	1	0.43	CrossArea	764	0	0	269	1	1	1029	.	SPAN_NONE	933.4	.	61.7	537.9	.	63.2	-176.99	NONE	LEFT	7.53	506	1853	.	[]
chenpeiyan	normal	posttest	exercise	15	2	rightdot.PNG	45	right	experiment	202	1231	1	[]	[ 1]	202	1	.	1	1	CrossArea	25600	1	Fixation: 1029 ms	1	0.3	CrossArea	705	0	0	202	1	1	1029	.	SPAN_NONE	941.8	.	61.7	543	.	63.25	-174.61	NONE	LEFT	8.01	1246	2527	.	[]
chenpeiyan	normal	posttest	exercise	16	2	leftdot.PNG	27	left	experiment	193	1230	1	[]	[ 1]	193	1	.	1	1	CrossArea	25600	1	Fixation: 1037 ms	1	0.13	CrossArea	755	0	0	193	1	1	1037	.	SPAN_NONE	964.6	.	61.7	532.9	.	63.25	-3.78	NONE	RIGHT	9	1263	2536	.	[]
ouyangchuchu	normal	posttest	exercise	28	2	leftdot.PNG	7	left	experiment	256	1297	1	[]	[ 1]	256	1	.	1	1	CrossArea	25600	1	Fixation: 1041 ms	1	0.09	CrossArea	601	0	0	256	1	1	1041	.	SPAN_NONE	959.2	.	61.75	545.4	.	63.3	10.05	NONE	RIGHT	10.38	1081	2431	.	[]
ouyangchuchu	normal	posttest	exercise	30	2	rightdot.PNG	49	right	experiment	307	1334	1	[]	[ 1]	416	2	.	1	1	CrossArea	25600	1	Fixation: 1027 ms	1	0.68	CrossArea	609	0	0	307	1	1	1027	.	SPAN_NONE	934.5	.	61.85	576.3	.	63.55	177.86	AFTER	LEFT	7.51	672	2060	.	[]
ouyangchuchu	normal	posttest	exercise	31	2	leftdot.PNG	8	left	experiment	262	1296	1	[]	[ 1]	262	1	.	1	1	CrossArea	25600	1	Fixation: 1034 ms	1	0.42	CrossArea	521	0	0	262	1	1	1034	.	SPAN_NONE	952	.	61.85	565.7	.	63.55	10.37	NONE	RIGHT	10.41	1169	2521	.	[]
ouyangchuchu	normal	posttest	exercise	32	2	rightdot.PNG	46	right	experiment	355	1386	1	[]	[ 1]	355	1	.	1	1	CrossArea	25600	1	Fixation: 1031 ms	1	0.52	CrossArea	507	0	0	355	1	1	1031	.	SPAN_NONE	967.4	.	61.8	572.1	.	63.5	-179.72	NONE	LEFT	8.94	615	2057	.	[]
ouyangchuchu	normal	posttest	exercise	33	2	rightdot.PNG	61	right	experiment	368	1397	1	[]	[ 1]	368	1	.	1	1	CrossArea	25600	1	Fixation: 1029 ms	1	0.58	CrossArea	434	0	0	368	1	1	1029	.	SPAN_NONE	951.9	.	61.8	575.7	.	63.5	178.71	NONE	LEFT	8.8	350	1804	.	[]
ouyangchuchu	normal	posttest	exercise	34	2	leftdot.PNG	39	left	experiment	266	1293	1	[]	[ 1]	266	1	.	1	1	CrossArea	25600	1	Fixation: 1027 ms	1	0.74	CrossArea	599	0	0	266	1	1	1027	.	SPAN_NONE	925.9	.	61.5	508	.	62.85	7.47	NONE	RIGHT	11.22	381	1731	.	[]
ouyangchuchu	normal	posttest	exercise	35	2	leftdot.PNG	18	left	experiment	271	1304	1	[]	[ 1]	271	1	.	1	1	CrossArea	25600	1	Fixation: 1033 ms	1	0.17	CrossArea	516	0	0	271	1	1	1033	.	SPAN_NONE	962.4	.	61.6	550.4	.	63.1	6.42	NONE	RIGHT	11.15	832	2201	.	[]
ouyangchuchu	normal	posttest	exercise	36	2	rightdot.PNG	50	right	experiment	386	1423	1	[]	[ 1]	386	1	.	1	1	CrossArea	25600	1	Fixation: 1037 ms	1	0.25	CrossArea	527	0	0	386	1	1	1037	.	SPAN_NONE	948	.	61.55	550	.	62.95	-174.1	NONE	LEFT	9.47	843	2320	.	[]
ouyangchuchu	normal	posttest	exercise	37	2	leftdot.PNG	15	left	experiment	220	1251	1	[]	[ 1]	220	1	.	1	1	CrossArea	25600	1	Fixation: 1031 ms	1	0.59	CrossArea	515	0	0	220	1	1	1031	.	SPAN_NONE	956.7	.	61.9	577.3	.	63.7	11	NONE	RIGHT	9.31	307	1622	.	[]
ouyangchuchu	normal	posttest	exercise	38	2	leftdot.PNG	33	left	experiment	212	1252	1	[]	[ 1]	429	2	.	1	1	CrossArea	25600	1	Fixation: 1040 ms	1	0.58	CrossArea	577	0	0	212	1	1	1040	.	SPAN_NONE	928.9	.	61.55	520.8	.	63	11.36	NONE	RIGHT	13.34	62	1436	.	[]
ouyangchuchu	normal	posttest	exercise	39	2	rightdot.PNG	55	right	experiment	227	1257	1	[]	[ 1]	227	1	.	1	1	CrossArea	25600	1	Fixation: 1030 ms	1	0.16	CrossArea	538	0	0	227	1	1	1030	.	SPAN_NONE	966.4	.	61.75	547.4	.	63.35	178.25	NONE	LEFT	10.84	238	1564	.	[]
ouyangchuchu	normal	posttest	exercise	40	2	rightdot.PNG	70	right	experiment	232	1260	1	[]	[ 1]	525	2	.	1	1	CrossArea	25600	1	Fixation: 1028 ms	1	0.62	CrossArea	582	0	0	232	1	1	1028	.	SPAN_NONE	987	.	61.8	569.2	.	63.55	174.01	NONE	LEFT	9.35	122	1458	.	[]
ouyangchuchu	normal	posttest	exercise	42	2	leftdot.PNG	17	left	experiment	295	1337	1	[]	[ 1]	295	1	.	1	1	CrossArea	25600	1	Fixation: 1042 ms	1	0.27	CrossArea	511	0	0	295	1	1	1042	.	SPAN_NONE	943.3	.	61.75	539.2	.	63.3	9.44	NONE	RIGHT	10.73	132	1521	.	[]
ouyangchuchu	normal	posttest	exercise	43	2	rightdot.PNG	48	right	experiment	257	1292	1	[]	[ 1]	257	1	.	1	1	CrossArea	25600	1	Fixation: 1035 ms	1	0.6	CrossArea	457	0	0	257	1	1	1035	.	SPAN_NONE	929.1	.	61.8	561.3	.	63.4	169.02	NONE	LEFT	6.88	104	1469	.	[]
ouyangchuchu	normal	posttest	exercise	44	2	leftdot.PNG	26	left	experiment	213	1242	1	[]	[ 1]	213	1	.	1	1	CrossArea	25600	1	Fixation: 1029 ms	1	0.51	CrossArea	486	0	0	213	1	1	1029	.	SPAN_NONE	939.9	.	61.8	565.6	.	63.45	9.65	NONE	RIGHT	12.67	119	1442	.	[]
ouyangchuchu	normal	posttest	exercise	45	2	rightdot.PNG	69	right	experiment	264	1306	1	[]	[ 1]	264	1	.	1	1	CrossArea	25600	1	Fixation: 1042 ms	1	0.55	CrossArea	500	0	0	264	1	1	1042	.	SPAN_NONE	927.4	.	61.7	551.2	.	63.3	-178.05	NONE	LEFT	8.14	138	1519	.	[]
ouyangchuchu	normal	posttest	exercise	46	2	leftdot.PNG	21	left	experiment	366	1404	1	[]	[ 1]	366	1	.	1	1	CrossArea	25600	1	Fixation: 1038 ms	1	0.61	CrossArea	541	0	0	366	1	1	1038	.	SPAN_NONE	922.1	.	61.65	544.9	.	63.1	4.78	NONE	RIGHT	9.8	164	1628	.	[]
ouyangchuchu	normal	posttest	exercise	47	2	leftdot.PNG	29	left	experiment	302	1335	1	[]	[ 1]	394	2	.	1	1	CrossArea	25600	1	Fixation: 1033 ms	1	0.29	CrossArea	530	0	0	302	1	1	1033	.	SPAN_NONE	942	.	61.55	543.2	.	62.95	7.77	NONE	RIGHT	9.33	935	2333	.	[]
ouyangchuchu	normal	posttest	exercise	49	2	rightdot.PNG	75	right	experiment	239	1269	1	[]	[ 1]	469	2	.	1	1	CrossArea	25600	1	Fixation: 1030 ms	1	0.84	CrossArea	583	0	0	239	1	1	1030	.	SPAN_NONE	929.9	.	61.85	583.9	.	63.6	177.47	NONE	LEFT	9.85	438	1768	.	[]
ouyangchuchu	normal	posttest	exercise	50	2	leftdot.PNG	28	left	experiment	209	1239	1	[]	[ 1]	209	1	.	1	1	CrossArea	25600	1	Fixation: 1030 ms	1	0.75	CrossArea	584	0	0	209	1	1	1030	.	SPAN_NONE	929.3	.	61.85	576	.	63.55	10.68	NONE	RIGHT	11.29	187	1482	.	[]
ouyangchuchu	normal	posttest	exercise	51	2	leftdot.PNG	20	left	experiment	274	1299	1	[]	[ 1]	274	1	.	1	1	CrossArea	25600	1	Fixation: 1025 ms	1	0.71	CrossArea	560	0	0	274	1	1	1025	.	SPAN_NONE	915.4	.	61.75	541.8	.	63.4	11.08	NONE	RIGHT	11.29	915	2524	.	[]
ouyangchuchu	normal	posttest	exercise	52	2	rightdot.PNG	45	right	experiment	230	1256	1	[]	[ 1]	230	1	.	1	1	CrossArea	25600	1	Fixation: 1026 ms	1	0.83	CrossArea	535	0	0	230	1	1	1026	.	SPAN_NONE	910.8	.	61.65	522.1	.	63.1	178.99	NONE	LEFT	8.52	121	1463	.	[]
ouyangchuchu	normal	posttest	exercise	53	2	leftdot.PNG	24	left	experiment	247	1285	1	[]	[ 1]	247	1	.	1	1	CrossArea	25600	1	Fixation: 1038 ms	1	0.35	CrossArea	476	0	0	247	1	1	1038	.	SPAN_NONE	961.2	.	61.75	562.1	.	63.35	10.6	NONE	RIGHT	14.58	372	1795	.	[]
ouyangchuchu	normal	posttest	exercise	6	2	rightdot.PNG	41	right	experiment	243	1277	1	[]	[ 1]	243	1	.	1	1	CrossArea	25600	1	Fixation: 1034 ms	1	1.03	CrossArea	798	0	0	243	1	1	1034	.	SPAN_NONE	935.4	.	61.9	601	.	63.65	174.27	NONE	LEFT	6.7	1217	2533	.	[]
ouyangchuchu	normal	posttest	exercise	7	2	leftdot.PNG	30	left	experiment	209	1238	1	[]	[ 1]	209	1	.	1	1	CrossArea	25600	1	Fixation: 1029 ms	1	0.41	CrossArea	854	0	0	209	1	1	1029	.	SPAN_NONE	951.2	.	61.8	564.2	.	63.4	13.79	NONE	RIGHT	12.53	239	1541	.	[]
ouyangchuchu	normal	posttest	exercise	8	2	leftdot.PNG	13	left	experiment	282	1318	1	[]	[ 1]	282	1	.	1	1	CrossArea	25600	1	Fixation: 1036 ms	1	0.14	CrossArea	781	0	0	282	1	1	1036	.	SPAN_NONE	969	.	61.75	538.2	.	63.35	7.84	NONE	RIGHT	10.8	1167	2535	.	[]
ouyangchuchu	normal	posttest	exercise	9	2	rightdot.PNG	72	right	experiment	360	1396	1	[]	[ 1]	360	1	.	1	1	CrossArea	25600	1	Fixation: 1036 ms	1	1.32	CrossArea	793	0	0	360	1	1	1036	.	SPAN_NONE	1010.1	.	61.9	609.1	.	63.65	169.24	NONE	LEFT	8.38	1086	2535	.	[]
ouyangchuchu	normal	posttest	exercise	11	2	leftdot.PNG	38	left	experiment	209	1439	2	[]	[ 1]	209	1	.	1	1	CrossArea	25600	1	Fixation: 1230 ms	1	0.94	CrossArea	676	0	0	209	1	1	1230	.	SPAN_NONE	975.6	.	61.95	600.3	.	63.75	10.6	NONE	RIGHT	10.73	928	2532	.	[]
ouyangchuchu	normal	posttest	exercise	14	2	rightdot.PNG	71	right	experiment	230	1264	1	[]	[ 1]	230	1	.	1	1	CrossArea	25600	1	Fixation: 1034 ms	1	0.95	CrossArea	716	0	0	230	1	1	1034	.	SPAN_NONE	985.8	.	61.9	595.2	.	63.65	177.08	NONE	LEFT	8.33	413	1731	.	[]
ouyangchuchu	normal	posttest	exercise	15	2	leftdot.PNG	31	left	experiment	286	1325	1	[]	[ 1]	286	1	.	1	1	CrossArea	25600	1	Fixation: 1039 ms	1	0.58	CrossArea	656	0	0	286	1	1	1039	.	SPAN_NONE	968.7	.	61.8	575.7	.	63.5	5.96	NONE	RIGHT	11.49	1052	2430	.	[]
ouyangchuchu	normal	posttest	exercise	16	2	rightdot.PNG	58	right	experiment	264	1295	1	[]	[ 1]	336	2	.	1	1	CrossArea	25600	1	Fixation: 1031 ms	1	0.29	CrossArea	790	0	0	264	1	1	1031	.	SPAN_NONE	974.6	.	61.55	528.6	.	63	179.75	NONE	LEFT	10.04	1034	2392	.	[]
ouyangchuchu	normal	posttest	exercise	17	2	rightdot.PNG	56	right	experiment	323	1353	1	[]	[ 1]	563	2	.	1	1	CrossArea	25600	1	Fixation: 1030 ms	1	0.73	CrossArea	640	0	0	323	1	1	1030	.	SPAN_NONE	965.2	.	61.85	586	.	63.55	-178.98	NONE	LEFT	11.04	543	1951	.	[]
ouyangchuchu	normal	posttest	exercise	19	2	rightdot.PNG	51	right	experiment	249	1276	1	[]	[ 1]	249	1	.	1	1	CrossArea	25600	1	Fixation: 1027 ms	1	0.35	CrossArea	677	0	0	249	1	1	1027	.	SPAN_NONE	949.3	.	61.7	559.7	.	63.25	176.85	NONE	LEFT	10.09	362	1715	.	[]
ouyangchuchu	normal	posttest	exercise	20	2	leftdot.PNG	19	left	experiment	261	1302	1	[]	[ 1]	310	2	.	1	1	CrossArea	25600	1	Fixation: 1041 ms	1	0.39	CrossArea	602	0	0	261	1	1	1041	.	SPAN_NONE	949.3	.	61.75	562.2	.	63.4	8.32	NONE	RIGHT	10.48	1076	2434	.	[]
ouyangchuchu	normal	posttest	exercise	22	2	leftdot.PNG	16	left	experiment	181	1325	2	[]	[ 1]	285	2	.	1	1	CrossArea	25600	1	Fixation: 1144 ms	1	0.89	CrossArea	626	0	0	285	2	2	1144	.	SPAN_NONE	926.3	.	61.5	495	.	62.8	2.92	NONE	RIGHT	11.56	1145	2532	.	[]
ouyangchuchu	normal	posttest	exercise	23	2	leftdot.PNG	36	left	experiment	239	1270	1	[]	[ 1]	239	1	.	1	1	CrossArea	25600	1	Fixation: 1031 ms	1	0.4	CrossArea	734	0	0	239	1	1	1031	.	SPAN_NONE	977.8	.	61.6	521.8	.	63.05	11.49	NONE	RIGHT	12.34	45	1412	.	[]
ouyangchuchu	normal	posttest	exercise	24	2	rightdot.PNG	63	right	experiment	284	1311	1	[]	[ 1]	284	1	.	1	1	CrossArea	25600	1	Fixation: 1027 ms	1	0.66	CrossArea	668	0	0	284	1	1	1027	.	SPAN_NONE	985.1	.	61.8	573.5	.	63.4	176.08	NONE	LEFT	8.46	1165	2525	.	[]
ouyangchuchu	normal	posttest	exercise	25	2	leftdot.PNG	37	left	experiment	401	1431	1	[]	[ 1]	401	1	.	1	1	CrossArea	25600	1	Fixation: 1030 ms	1	0.21	CrossArea	715	0	0	401	1	1	1030	.	SPAN_NONE	969.4	.	61.55	530.5	.	63.05	7.41	NONE	RIGHT	10.45	1040	2528	.	[]
ouyangchuchu	normal	posttest	exercise	26	2	rightdot.PNG	64	right	experiment	409	1448	1	[]	[ 1]	409	1	.	1	1	CrossArea	25600	1	Fixation: 1039 ms	1	0.3	CrossArea	847	0	0	409	1	1	1039	.	SPAN_NONE	973.4	.	61.6	526.5	.	63.15	179.74	NONE	LEFT	8.29	1044	2538	.	[]
ouyangchuchu	normal	posttest	exercise	27	2	rightdot.PNG	68	right	experiment	228	1267	1	[]	[ 1]	389	2	.	1	1	CrossArea	25600	1	Fixation: 1039 ms	1	1.06	CrossArea	697	0	0	228	1	1	1039	.	SPAN_NONE	986	.	61.8	603.2	.	63.5	174.63	NONE	LEFT	10.43	481	1801	.	[]
ouyangchuchu	normal	posttest	exercise	55	2	rightdot.PNG	66	right	experiment	234	1275	1	[]	[ 1]	234	1	.	1	1	CrossArea	25600	1	Fixation: 1041 ms	1	0.37	CrossArea	514	0	0	234	1	1	1041	.	SPAN_NONE	945.6	.	61.75	558	.	63.4	156.39	NONE	LEFT	9.18	26	1364	.	[]
ouyangchuchu	normal	posttest	exercise	56	2	leftdot.PNG	10	left	experiment	304	1409	2	[]	[ 1]	307	2	.	1	1	CrossArea	25600	1	Fixation: 1105 ms	1	0.53	CrossArea	531	0	0	307	2	2	1105	.	SPAN_NONE	957.7	.	61.85	575	.	63.55	5.58	NONE	RIGHT	8.99	1062	2526	.	[]
ouyangchuchu	normal	posttest	exercise	57	2	leftdot.PNG	40	left	experiment	373	1399	1	[]	[ 1]	373	1	.	1	1	CrossArea	25600	1	Fixation: 1026 ms	1	1.19	CrossArea	649	0	0	373	1	1	1026	.	SPAN_NONE	1034	.	61.7	540.9	.	63.15	5.35	NONE	RIGHT	8.64	1063	2525	.	[]
ouyangchuchu	normal	posttest	exercise	58	2	rightdot.PNG	57	right	experiment	260	1297	1	[]	[ 1]	260	1	.	1	1	CrossArea	25600	1	Fixation: 1037 ms	1	0.74	CrossArea	788	0	0	260	1	1	1037	.	SPAN_NONE	1004.9	.	61.7	529.6	.	63.25	-178.52	NONE	LEFT	9.84	577	1950	.	[]
ouyangchuchu	normal	posttest	exercise	59	2	leftdot.PNG	34	left	experiment	304	1330	1	[]	[ 1]	304	1	.	1	1	CrossArea	25600	1	Fixation: 1026 ms	1	0.46	CrossArea	521	0	0	304	1	1	1026	.	SPAN_NONE	960.5	.	61.6	510.8	.	63	6.64	NONE	RIGHT	5.89	163	1564	.	[]
ouyangchuchu	normal	posttest	exercise	60	2	leftdot.PNG	11	left	experiment	334	1359	1	[]	[ 1]	334	1	.	1	1	CrossArea	25600	1	Fixation: 1025 ms	1	0.9	CrossArea	467	0	0	334	1	1	1025	.	SPAN_NONE	934	.	61.85	590.6	.	63.55	10.79	NONE	RIGHT	10.68	1103	2523	.	[]
ouyangchuchu	normal	posttest	exercise	61	2	rightdot.PNG	47	right	experiment	386	1426	1	[]	[ 1]	386	1	.	1	1	CrossArea	25600	1	Fixation: 1040 ms	1	0.85	CrossArea	604	0	0	386	1	1	1040	.	SPAN_NONE	1010.6	.	61.8	555.9	.	63.5	-178.91	NONE	LEFT	7.92	240	1717	.	[]
ouyangchuchu	normal	posttest	exercise	63	2	leftdot.PNG	25	left	experiment	257	1284	1	[]	[ 1]	257	1	.	1	1	CrossArea	25600	1	Fixation: 1027 ms	1	0.79	CrossArea	528	0	0	257	1	1	1027	.	SPAN_NONE	979.9	.	61.85	586.8	.	63.65	14.34	NONE	RIGHT	14.03	90	1529	.	[]
ouyangchuchu	normal	posttest	exercise	67	2	rightdot.PNG	59	right	experiment	357	1396	1	[]	[ 1]	357	1	.	1	1	CrossArea	25600	1	Fixation: 1039 ms	1	0.45	CrossArea	702	0	0	357	1	1	1039	.	SPAN_NONE	985.5	.	61.75	551.7	.	63.35	-178.94	NONE	LEFT	11.42	821	2297	.	[]
ouyangchuchu	normal	posttest	exercise	71	2	rightdot.PNG	74	right	experiment	189	1224	1	[]	[ 1]	189	1	.	1	1	CrossArea	25600	1	Fixation: 1035 ms	1	0.84	CrossArea	817	0	0	189	1	1	1035	.	SPAN_NONE	1012.8	.	61.7	537.2	.	63.2	172.99	BEFORE	LEFT	10.54	413	1884	.	[]
ouyangchuchu	normal	posttest	exercise	72	2	leftdot.PNG	9	left	experiment	223	1254	1	[]	[ 1]	223	1	.	1	1	CrossArea	25600	1	Fixation: 1031 ms	1	1.21	CrossArea	526	0	0	223	1	1	1031	.	SPAN_NONE	1010.5	.	61.9	598	.	63.65	13.94	NONE	RIGHT	12.09	237	1628	.	[]
ouyangchuchu	normal	posttest	exercise	73	2	rightdot.PNG	42	right	experiment	210	1245	1	[]	[ 1]	210	1	.	1	1	CrossArea	25600	1	Fixation: 1035 ms	1	0.8	CrossArea	656	0	0	210	1	1	1035	.	SPAN_NONE	991.8	.	62	580.3	.	63.9	177.42	NONE	LEFT	11.41	132	1449	.	[]
ouyangchuchu	normal	posttest	exercise	54	2	rightdot.PNG	53	right	experiment	255	1287	1	[]	[ 1]	255	1	.	1	1	CrossArea	25600	1	Fixation: 1032 ms	1	0.54	CrossArea	540	0	0	255	1	1	1032	.	SPAN_NONE	944	.	61.5	509.9	.	62.9	178.79	NONE	LEFT	9.54	120	1495	.	[]
ouyangchuchu	normal	posttest	exercise	75	2	leftdot.PNG	27	left	experiment	299	1337	1	[]	[ 1]	299	1	.	1	1	CrossArea	25600	1	Fixation: 1038 ms	1	0.84	CrossArea	692	0	0	299	1	1	1038	.	SPAN_NONE	973.6	.	61.9	592.9	.	63.7	14.9	NONE	RIGHT	10.52	792	2192	.	[]
ouyangchuchu	normal	posttest	exercise	74	2	leftdot.PNG	12	left	experiment	244	1275	1	[]	[ 1]	244	1	.	1	1	CrossArea	25600	1	Fixation: 1031 ms	1	0.84	CrossArea	610	0	0	244	1	1	1031	.	SPAN_NONE	979.5	.	61.9	590.1	.	63.65	11.05	NONE	RIGHT	12.48	93	1439	.	[]
caixinchen	normal	posttest	exercise	74	2	leftdot.PNG	8	left	experiment	193	1230	1	[]	[ 1]	193	1	.	1	1	CrossArea	25600	1	Fixation: 1037 ms	1	0.67	CrossArea	866	0	0	193	1	1	1037	.	SPAN_NONE	978.6	.	61.8	578.6	.	63.5	-8.78	NONE	RIGHT	5.87	1252	2535	.	[]
caixinchen	normal	posttest	exercise	75	2	leftdot.PNG	11	left	experiment	209	1249	1	[]	[ 1]	209	1	.	1	1	CrossArea	25600	1	Fixation: 1040 ms	1	0.51	CrossArea	853	0	0	209	1	1	1040	.	SPAN_NONE	951.3	.	61.8	571.5	.	63.55	-7.9	NONE	RIGHT	6.73	1241	2538	.	[]
caixinchen	normal	posttest	exercise	25	2	rightdot.PNG	72	right	experiment	203	1234	1	[]	[ 1]	203	1	.	1	1	CrossArea	25600	1	Fixation: 1031 ms	1	0.83	CrossArea	780	0	0	203	1	1	1031	.	SPAN_NONE	960.4	.	61.85	593.5	.	63.55	-167.91	NONE	LEFT	8.18	1260	2530	.	[]
caixinchen	normal	posttest	exercise	73	2	rightdot.PNG	62	right	experiment	216	1246	1	[]	[ 1]	216	1	.	1	1	CrossArea	25600	1	Fixation: 1030 ms	1	0.57	CrossArea	835	0	0	216	1	1	1030	.	SPAN_NONE	961.3	.	61.95	576.3	.	63.8	178.34	NONE	LEFT	8.87	1233	2529	.	[]
caixinchen	normal	posttest	exercise	8	2	rightdot.PNG	69	right	experiment	152	1183	1	[]	[ 1]	152	1	.	1	1	CrossArea	25600	1	Fixation: 1031 ms	1	0.94	CrossArea	898	0	0	152	1	1	1031	.	SPAN_NONE	983.5	.	61.85	596.1	.	63.55	-166.14	NONE	LEFT	8.47	1250	2529	.	[]
caixinchen	normal	posttest	exercise	13	2	rightdot.PNG	71	right	experiment	208	1240	1	[]	[ 1]	208	1	.	1	1	CrossArea	25600	1	Fixation: 1032 ms	1	0.52	CrossArea	805	0	0	208	1	1	1032	.	SPAN_NONE	954.8	.	61.9	572.9	.	63.65	-165.7	NONE	LEFT	6.79	320	1629	.	[]
caixinchen	normal	posttest	exercise	53	2	leftdot.PNG	17	left	experiment	122	1157	1	[]	[ 1]	122	1	.	1	1	CrossArea	25600	1	Fixation: 1035 ms	1	0.66	CrossArea	864	0	0	122	1	1	1035	.	SPAN_NONE	970.1	.	61.9	581.3	.	63.65	-8.6	NONE	RIGHT	7.9	398	1612	.	[]
caixinchen	normal	posttest	exercise	27	2	leftdot.PNG	9	left	experiment	127	1157	1	[]	[ 1]	127	1	.	1	1	CrossArea	25600	1	Fixation: 1030 ms	1	0.85	CrossArea	815	0	0	127	1	1	1030	.	SPAN_NONE	958.8	.	61.95	595.2	.	63.75	-12.35	NONE	RIGHT	10	1274	2528	.	[]
caixinchen	normal	posttest	exercise	29	2	leftdot.PNG	36	left	experiment	288	1323	1	[]	[ 1]	288	1	.	1	1	CrossArea	25600	1	Fixation: 1035 ms	1	1.08	CrossArea	844	0	0	288	1	1	1035	.	SPAN_NONE	963.9	.	61.95	611.9	.	63.8	-13.34	NONE	RIGHT	9.01	546	1951	.	[]
caixinchen	normal	posttest	exercise	47	2	rightdot.PNG	61	right	experiment	224	1252	1	[]	[ 1]	224	1	.	1	1	CrossArea	25600	1	Fixation: 1028 ms	1	0.85	CrossArea	991	0	0	224	1	1	1028	.	SPAN_NONE	983.9	.	62.75	589.7	.	65.4	-173.65	NONE	LEFT	9.18	1208	2527	.	[]
caixinchen	normal	posttest	exercise	67	2	rightdot.PNG	59	right	experiment	214	1245	1	[]	[ 1]	214	1	.	1	1	CrossArea	25600	1	Fixation: 1031 ms	1	0.49	CrossArea	890	0	0	214	1	1	1031	.	SPAN_NONE	968.5	.	61.8	570	.	63.45	-173.69	NONE	LEFT	6.33	298	1588	.	[]
caixinchen	normal	posttest	exercise	72	2	rightdot.PNG	55	right	experiment	174	1204	1	[]	[ 1]	174	1	.	1	1	CrossArea	25600	1	Fixation: 1030 ms	1	1	CrossArea	871	0	0	174	1	1	1030	.	SPAN_NONE	964.5	.	61.9	603.9	.	63.7	-176.45	NONE	LEFT	7.61	370	1621	.	[]
caixinchen	normal	posttest	exercise	54	2	leftdot.PNG	22	left	experiment	133	1164	1	[]	[ 1]	133	1	.	1	1	CrossArea	25600	1	Fixation: 1031 ms	1	1.21	CrossArea	931	0	0	133	1	1	1031	.	SPAN_NONE	955.7	.	62.1	618.8	.	64.15	-13.37	NONE	RIGHT	9.12	1321	2530	.	[]
caixinchen	normal	posttest	exercise	57	2	leftdot.PNG	16	left	experiment	111	1140	1	[]	[ 1]	111	1	.	1	1	CrossArea	25600	1	Fixation: 1029 ms	1	0.3	CrossArea	904	0	0	111	1	1	1029	.	SPAN_NONE	944.1	.	61.7	549.8	.	63.25	-9.53	NONE	RIGHT	9.26	1336	2528	.	[]
caixinchen	normal	posttest	exercise	60	2	leftdot.PNG	35	left	experiment	154	1190	1	[]	[ 1]	154	1	.	1	1	CrossArea	25600	1	Fixation: 1036 ms	1	0.44	CrossArea	939	0	0	154	1	1	1036	.	SPAN_NONE	960	.	62.4	568.1	.	64.7	-8.49	NONE	RIGHT	7.16	1303	2533	.	[]
caixinchen	normal	posttest	exercise	61	2	rightdot.PNG	47	right	experiment	217	1255	1	[]	[ 1]	217	1	.	1	1	CrossArea	25600	1	Fixation: 1038 ms	1	1.09	CrossArea	904	0	0	217	1	1	1038	.	SPAN_NONE	957.4	.	62.05	610.2	.	64.05	-175.84	NONE	LEFT	9.18	1228	2536	.	[]
caixinchen	normal	posttest	exercise	64	2	rightdot.PNG	52	right	experiment	204	1241	1	[]	[ 1]	204	1	.	1	1	CrossArea	25600	1	Fixation: 1037 ms	1	0.19	CrossArea	899	0	0	204	1	1	1037	.	SPAN_NONE	960.3	.	61.65	552	.	63.2	-173.19	NONE	LEFT	7.61	472	1760	.	[]
dulin	normal	posttest	exercise	58	2	rightdot.PNG	51	right	experiment	317	1354	1	[]	[ 1]	317	1	.	1	1	CrossArea	25600	1	Fixation: 1037 ms	1	1.01	CrossArea	730	0	0	317	1	1	1037	.	SPAN_NONE	990.3	.	61.5	482.7	.	62.85	-173.26	NONE	LEFT	12.28	588	2006	.	[]
dulin	normal	posttest	exercise	56	2	leftdot.PNG	15	left	experiment	248	1279	1	[]	[ 1]	248	1	.	1	1	CrossArea	25600	1	Fixation: 1031 ms	1	0.32	CrossArea	854	0	0	248	1	1	1031	.	SPAN_NONE	978.8	.	61.75	547	.	63.35	-4.96	NONE	RIGHT	8.21	363	1690	.	[]
dulin	normal	posttest	exercise	57	2	leftdot.PNG	14	left	experiment	226	1256	1	[]	[ 1]	226	1	.	1	1	CrossArea	25600	1	Fixation: 1030 ms	1	0.74	CrossArea	856	0	0	226	1	1	1030	.	SPAN_NONE	997.8	.	61.6	512.4	.	63.05	-3.8	NONE	RIGHT	10.63	416	1733	.	[]
dulin	normal	posttest	exercise	72	2	leftdot.PNG	26	left	experiment	184	1254	2	[]	[ 1]	212	2	.	1	1	CrossArea	25600	1	Fixation: 1070 ms	1	0.52	CrossArea	451	0	0	212	2	2	1070	.	SPAN_NONE	936.8	.	61.6	516.3	.	63.05	-4.64	NONE	RIGHT	12.02	437	1812	.	[]
dulin	normal	posttest	exercise	59	2	rightdot.PNG	52	right	experiment	230	1267	1	[]	[ 1]	230	1	.	1	1	CrossArea	25600	1	Fixation: 1037 ms	1	0.52	CrossArea	721	0	0	230	1	1	1037	.	SPAN_NONE	960.6	.	61.55	507.2	.	63	178.96	NONE	LEFT	10.19	397	1718	.	[]
dulin	normal	posttest	exercise	61	2	rightdot.PNG	62	right	experiment	272	1306	1	[]	[ 1]	272	1	.	1	1	CrossArea	25600	1	Fixation: 1034 ms	1	0.5	CrossArea	638	0	0	272	1	1	1034	.	SPAN_NONE	950.8	.	61.65	509.3	.	63.1	177.59	BEFORE	LEFT	10.96	362	1831	.	[]
dulin	normal	posttest	exercise	71	2	rightdot.PNG	43	right	experiment	236	1273	1	[]	[ 1]	236	1	.	1	1	CrossArea	25600	1	Fixation: 1037 ms	1	0.63	CrossArea	542	0	0	236	1	1	1037	.	SPAN_NONE	960.8	.	61.55	499.8	.	62.95	-178.86	NONE	LEFT	11.19	1180	2528	.	[]
dulin	normal	posttest	exercise	62	2	rightdot.PNG	71	right	experiment	209	1244	1	[]	[ 1]	209	1	.	1	1	CrossArea	25600	1	Fixation: 1035 ms	1	0.4	CrossArea	720	0	0	209	1	1	1035	.	SPAN_NONE	962.6	.	61.6	514.8	.	63.1	178.47	NONE	LEFT	11.43	132	1462	.	[]
dulin	normal	posttest	exercise	73	2	rightdot.PNG	50	right	experiment	305	1335	1	[]	[ 1]	305	1	.	1	1	CrossArea	25600	1	Fixation: 1030 ms	1	0.59	CrossArea	635	0	0	305	1	1	1030	.	SPAN_NONE	957.4	.	61.55	502.3	.	63	-165.34	NONE	LEFT	13.31	113	1552	.	[]
dulin	normal	posttest	exercise	74	2	leftdot.PNG	10	left	experiment	228	1256	1	[]	[ 1]	228	1	.	1	1	CrossArea	25600	1	Fixation: 1028 ms	1	0.85	CrossArea	598	0	0	228	1	1	1028	.	SPAN_NONE	941.5	.	61.5	488.9	.	62.85	-4.52	NONE	RIGHT	12.95	1168	2526	.	[]
dulin	normal	posttest	exercise	75	2	rightdot.PNG	49	right	experiment	286	1323	1	[]	[ 1]	286	1	.	1	1	CrossArea	25600	1	Fixation: 1037 ms	1	0.33	CrossArea	880	0	0	286	1	1	1037	.	SPAN_NONE	965.5	.	61.65	519.8	.	63.15	171.85	NONE	LEFT	5.05	119	1485	.	[]
dulin	normal	posttest	exercise	67	2	leftdot.PNG	39	left	experiment	253	1285	1	[]	[ 1]	253	1	.	1	1	CrossArea	25600	1	Fixation: 1032 ms	1	0.71	CrossArea	691	0	0	253	1	1	1032	.	SPAN_NONE	952.3	.	61.5	495.4	.	62.9	-4.96	NONE	RIGHT	11.11	438	1789	.	[]
dulin	normal	posttest	exercise	63	2	leftdot.PNG	40	left	experiment	231	1269	1	[]	[ 1]	231	1	.	1	1	CrossArea	25600	1	Fixation: 1038 ms	1	0.62	CrossArea	571	0	0	231	1	1	1038	.	SPAN_NONE	959.1	.	61.5	500.6	.	62.9	-3.45	NONE	RIGHT	11.73	470	1810	.	[]
dulin	normal	posttest	exercise	64	2	leftdot.PNG	19	left	experiment	220	1251	1	[]	[ 1]	220	1	.	1	1	CrossArea	25600	1	Fixation: 1031 ms	1	0.58	CrossArea	678	0	0	220	1	1	1031	.	SPAN_NONE	960.5	.	61.6	503	.	63	-4.31	NONE	RIGHT	9.48	141	1441	.	[]
dulin	normal	posttest	exercise	65	2	rightdot.PNG	73	right	experiment	245	1275	1	[]	[ 1]	245	1	.	1	1	CrossArea	25600	1	Fixation: 1030 ms	1	0.57	CrossArea	726	0	0	245	1	1	1030	.	SPAN_NONE	948.2	.	61.6	505.5	.	63	-179.25	NONE	LEFT	11.49	1129	2481	.	[]
dulin	normal	posttest	exercise	55	2	rightdot.PNG	58	right	experiment	185	1224	1	[]	[ 1]	185	1	.	1	1	CrossArea	25600	1	Fixation: 1039 ms	1	0.75	CrossArea	763	0	0	185	1	1	1039	.	SPAN_NONE	994.1	.	62.2	506.4	.	64.35	-173.46	NONE	LEFT	13.5	272	1599	.	[]
dulin	normal	posttest	exercise	8	2	rightdot.PNG	69	right	experiment	282	1384	2	[]	[ 1]	340	2	.	1	1	CrossArea	25600	1	Fixation: 1102 ms	1	0.43	CrossArea	869	0	0	340	2	2	1102	.	SPAN_NONE	964	.	61.6	513.2	.	63	-179.12	NONE	LEFT	7.17	1104	2534	.	[]
dulin	normal	posttest	exercise	9	2	leftdot.PNG	9	left	experiment	247	1332	2	[]	[ 1]	293	2	.	1	1	CrossArea	25600	1	Fixation: 1085 ms	1	0.66	CrossArea	828	0	0	293	2	2	1085	.	SPAN_NONE	990.8	.	61.6	512.1	.	63.1	-8.12	NONE	RIGHT	8.87	1143	2525	.	[]
dulin	normal	posttest	exercise	10	2	rightdot.PNG	66	right	experiment	212	1253	1	[]	[ 1]	212	1	.	1	1	CrossArea	25600	1	Fixation: 1041 ms	1	0.36	CrossArea	889	0	0	212	1	1	1041	.	SPAN_NONE	941.6	.	62.6	553.1	.	65.2	175.2	NONE	LEFT	7.85	335	1636	.	[]
dulin	normal	posttest	exercise	11	2	rightdot.PNG	55	right	experiment	260	1286	1	[]	[ 1]	260	1	.	1	1	CrossArea	25600	1	Fixation: 1026 ms	1	0.14	CrossArea	870	0	0	260	1	1	1026	.	SPAN_NONE	968.8	.	61.75	541.3	.	63.3	178.75	NONE	LEFT	6.42	761	2090	.	[]
dulin	normal	posttest	exercise	28	2	leftdot.PNG	11	left	experiment	186	1219	1	[]	[ 1]	186	1	.	1	1	CrossArea	25600	1	Fixation: 1033 ms	1	0.73	CrossArea	920	0	0	186	1	1	1033	.	SPAN_NONE	983.8	.	61.55	500.2	.	62.95	-5.59	NONE	RIGHT	12.37	1163	2474	.	[]
dulin	normal	posttest	exercise	29	2	rightdot.PNG	61	right	experiment	216	1247	1	[]	[ 1]	216	1	.	1	1	CrossArea	25600	1	Fixation: 1031 ms	1	0.73	CrossArea	824	0	0	216	1	1	1031	.	SPAN_NONE	972.4	.	61.5	495.3	.	62.9	-178.89	NONE	LEFT	9.99	478	1795	.	[]
dulin	normal	posttest	exercise	30	2	rightdot.PNG	41	right	experiment	266	1296	1	[]	[ 1]	266	1	.	1	1	CrossArea	25600	1	Fixation: 1030 ms	1	0.25	CrossArea	775	0	0	266	1	1	1030	.	SPAN_NONE	954.7	.	61.65	525.3	.	63.15	175.91	NONE	LEFT	9.8	1182	2529	.	[]
dulin	normal	posttest	exercise	31	2	leftdot.PNG	17	left	experiment	187	1226	1	[]	[ 1]	187	1	.	1	1	CrossArea	25600	1	Fixation: 1039 ms	1	0.32	CrossArea	868	0	0	187	1	1	1039	.	SPAN_NONE	956.3	.	61.65	519.9	.	63.15	-3.08	NONE	RIGHT	12.11	232	1535	.	[]
dulin	normal	posttest	exercise	32	2	leftdot.PNG	28	left	experiment	237	1268	1	[]	[ 1]	237	1	.	1	1	CrossArea	25600	1	Fixation: 1031 ms	1	0.47	CrossArea	866	0	0	237	1	1	1031	.	SPAN_NONE	953.1	.	61.6	510.7	.	63.05	-3.95	NONE	RIGHT	9.1	676	1990	.	[]
dulin	normal	posttest	exercise	68	2	rightdot.PNG	63	right	experiment	290	1321	1	[]	[ 1]	290	1	.	1	1	CrossArea	25600	1	Fixation: 1031 ms	1	0.6	CrossArea	601	0	0	290	1	1	1031	.	SPAN_NONE	936.3	.	61.6	509.7	.	63	176.78	NONE	LEFT	11.48	361	1751	.	[]
dulin	normal	posttest	exercise	69	2	leftdot.PNG	38	left	experiment	332	1368	1	[]	[ 1]	332	1	.	1	1	CrossArea	25600	1	Fixation: 1036 ms	1	0.61	CrossArea	700	0	0	332	1	1	1036	.	SPAN_NONE	941.5	.	61.6	505.7	.	63.05	-5.61	NONE	RIGHT	13.66	131	1595	.	[]
dulin	normal	posttest	exercise	70	2	rightdot.PNG	56	right	experiment	287	1318	1	[]	[ 1]	287	1	.	1	1	CrossArea	25600	1	Fixation: 1031 ms	1	0.76	CrossArea	657	0	0	287	1	1	1031	.	SPAN_NONE	948.2	.	61.6	493.2	.	63	-176.77	NONE	LEFT	10.57	826	2199	.	[]
dulin	normal	posttest	exercise	20	2	rightdot.PNG	64	right	experiment	219	1248	1	[]	[ 1]	219	1	.	1	1	CrossArea	25600	1	Fixation: 1029 ms	1	0.21	CrossArea	801	0	0	219	1	1	1029	.	SPAN_NONE	971.3	.	61.65	533.1	.	63.2	179.79	NONE	LEFT	7.85	637	1930	.	[]
dulin	normal	posttest	exercise	22	2	leftdot.PNG	35	left	experiment	231	1259	1	[]	[ 1]	231	1	.	1	1	CrossArea	25600	1	Fixation: 1028 ms	1	0.33	CrossArea	884	0	0	231	1	1	1028	.	SPAN_NONE	969	.	61.6	521	.	63.1	-3.77	NONE	RIGHT	8.61	411	1726	.	[]
dulin	normal	posttest	exercise	24	2	leftdot.PNG	33	left	experiment	193	1225	1	[]	[ 1]	193	1	.	1	1	CrossArea	25600	1	Fixation: 1032 ms	1	0.38	CrossArea	923	0	0	193	1	1	1032	.	SPAN_NONE	965.9	.	61.65	516.3	.	63.15	-8.46	NONE	RIGHT	11.27	825	2115	.	[]
dulin	normal	posttest	exercise	25	2	leftdot.PNG	21	left	experiment	214	1252	1	[]	[ 1]	214	1	.	1	1	CrossArea	25600	1	Fixation: 1038 ms	1	0.76	CrossArea	861	0	0	214	1	1	1038	.	SPAN_NONE	974.7	.	61.55	493.5	.	62.9	-9.57	NONE	RIGHT	9.76	546	1851	.	[]
dulin	normal	posttest	exercise	26	2	rightdot.PNG	75	right	experiment	190	1222	1	[]	[ 1]	190	1	.	1	1	CrossArea	25600	1	Fixation: 1032 ms	1	0.36	CrossArea	869	0	0	190	1	1	1032	.	SPAN_NONE	957.9	.	61.7	517.3	.	63.2	179.31	NONE	LEFT	10.35	761	2053	.	[]
dulin	normal	posttest	exercise	12	2	leftdot.PNG	20	left	experiment	211	1239	1	[]	[ 1]	211	1	.	1	1	CrossArea	25600	1	Fixation: 1028 ms	1	0.39	CrossArea	834	0	0	211	1	1	1028	.	SPAN_NONE	973.9	.	61.6	519.6	.	63.1	-2.81	NONE	RIGHT	9.32	790	2081	.	[]
dulin	normal	posttest	exercise	13	2	leftdot.PNG	34	left	experiment	282	1318	1	[]	[ 1]	282	1	.	1	1	CrossArea	25600	1	Fixation: 1036 ms	1	0.25	CrossArea	865	0	0	282	1	1	1036	.	SPAN_NONE	969.4	.	61.7	526.8	.	63.25	-3.99	NONE	RIGHT	9.17	1166	2534	.	[]
dulin	normal	posttest	exercise	14	2	rightdot.PNG	74	right	experiment	236	1264	1	[]	[ 1]	236	1	.	1	1	CrossArea	25600	1	Fixation: 1028 ms	1	0.54	CrossArea	948	0	0	236	1	1	1028	.	SPAN_NONE	993	.	61.7	532	.	63.3	-176.03	NONE	LEFT	6.91	289	1595	.	[]
dulin	normal	posttest	exercise	15	2	leftdot.PNG	12	left	experiment	299	1333	1	[]	[ 1]	299	1	.	1	1	CrossArea	25600	1	Fixation: 1034 ms	1	0.28	CrossArea	831	0	0	299	1	1	1034	.	SPAN_NONE	976.5	.	61.75	533.2	.	63.3	-12.49	NONE	RIGHT	9.86	294	1685	.	[]
dulin	normal	posttest	exercise	16	2	rightdot.PNG	60	right	experiment	341	1390	2	[]	[ 1]	343	2	.	1	1	CrossArea	25600	1	Fixation: 1049 ms	1	1.14	CrossArea	852	0	0	343	2	2	1049	.	SPAN_NONE	1016.1	.	61.6	495.9	.	62.9	-175.02	NONE	LEFT	8.78	1087	2531	.	[]
dulin	normal	posttest	exercise	17	2	leftdot.PNG	25	left	experiment	241	1331	2	[]	[ 1]	279	2	.	1	1	CrossArea	25600	1	Fixation: 1090 ms	1	0.34	CrossArea	868	0	0	279	2	2	1090	.	SPAN_NONE	976.9	.	61.6	527.3	.	63.15	-4.63	NONE	RIGHT	7.1	462	1844	.	[]
dulin	normal	posttest	exercise	18	2	leftdot.PNG	6	left	experiment	301	1331	1	[]	[ 1]	301	1	.	1	1	CrossArea	25600	1	Fixation: 1030 ms	1	0.28	CrossArea	797	0	0	301	1	1	1030	.	SPAN_NONE	949.7	.	61.65	525.5	.	63.15	-2.33	NONE	RIGHT	7.52	207	1584	.	[]
dulin	normal	posttest	exercise	19	2	rightdot.PNG	53	right	experiment	299	1337	1	[]	[ 1]	299	1	.	1	1	CrossArea	25600	1	Fixation: 1038 ms	1	0.46	CrossArea	824	0	0	299	1	1	1038	.	SPAN_NONE	939.4	.	61.7	519.7	.	63.2	-177.47	NONE	LEFT	8.24	468	1853	.	[]
dulin	normal	posttest	exercise	35	2	rightdot.PNG	42	right	experiment	202	1241	1	[]	[ 1]	202	1	.	1	1	CrossArea	25600	1	Fixation: 1039 ms	1	0.29	CrossArea	947	0	0	202	1	1	1039	.	SPAN_NONE	966.3	.	61.65	522.8	.	63.15	-178.54	NONE	LEFT	11.77	1209	2538	.	[]
dulin	normal	posttest	exercise	37	2	leftdot.PNG	37	left	experiment	306	1332	1	[]	[ 1]	306	1	.	1	1	CrossArea	25600	1	Fixation: 1026 ms	1	0.41	CrossArea	800	0	0	306	1	1	1026	.	SPAN_NONE	972.6	.	61.65	517.1	.	63.1	-2.41	NONE	RIGHT	9.09	804	2187	.	[]
dulin	normal	posttest	exercise	38	2	leftdot.PNG	18	left	experiment	220	1261	1	[]	[ 1]	220	1	.	1	1	CrossArea	25600	1	Fixation: 1041 ms	1	0.75	CrossArea	870	0	0	220	1	1	1041	.	SPAN_NONE	967.1	.	61.8	492.7	.	63.55	-6.22	NONE	RIGHT	11.92	183	1520	.	[]
dulin	normal	posttest	exercise	41	2	leftdot.PNG	29	left	experiment	223	1264	1	[]	[ 1]	223	1	.	1	1	CrossArea	25600	1	Fixation: 1041 ms	1	0.61	CrossArea	807	0	0	223	1	1	1041	.	SPAN_NONE	962.8	.	61.55	501	.	62.95	-5.02	NONE	RIGHT	10.94	562	1894	.	[]
dulin	normal	posttest	exercise	42	2	rightdot.PNG	47	right	experiment	190	1216	1	[]	[ 1]	190	1	.	1	1	CrossArea	25600	1	Fixation: 1026 ms	1	0.28	CrossArea	736	0	0	190	1	1	1026	.	SPAN_NONE	971	.	61.65	526.1	.	63.2	178.11	NONE	LEFT	11.45	384	1670	.	[]
dulin	normal	posttest	exercise	27	2	leftdot.PNG	31	left	experiment	269	1297	1	[]	[ 1]	269	1	.	1	1	CrossArea	25600	1	Fixation: 1028 ms	1	0.79	CrossArea	810	0	0	269	1	1	1028	.	SPAN_NONE	928.8	.	61.55	501	.	62.95	-1.41	NONE	RIGHT	10.47	807	2161	.	[]
dulin	normal	posttest	exercise	43	2	leftdot.PNG	30	left	experiment	224	1252	1	[]	[ 1]	224	1	.	1	1	CrossArea	25600	1	Fixation: 1028 ms	1	0.42	CrossArea	845	0	0	224	1	1	1028	.	SPAN_NONE	951.5	.	61.65	514.3	.	63.1	-15.3	BEFORE	RIGHT	11.81	391	1784	.	[]
dulin	normal	posttest	exercise	44	2	rightdot.PNG	67	right	experiment	201	1227	1	[]	[ 1]	201	1	.	1	1	CrossArea	25600	1	Fixation: 1026 ms	1	0.25	CrossArea	766	0	0	201	1	1	1026	.	SPAN_NONE	946.5	.	61.65	531.3	.	63.2	179.66	NONE	LEFT	11.99	286	1587	.	[]
dulin	normal	posttest	exercise	45	2	rightdot.PNG	59	right	experiment	253	1293	1	[]	[ 1]	253	1	.	1	1	CrossArea	25600	1	Fixation: 1040 ms	1	0.61	CrossArea	703	0	0	253	1	1	1040	.	SPAN_NONE	954.7	.	61.5	501.2	.	62.9	-176.08	NONE	LEFT	11.05	195	1553	.	[]
dulin	normal	posttest	exercise	46	2	leftdot.PNG	8	left	experiment	215	1251	1	[]	[ 1]	215	1	.	1	1	CrossArea	25600	1	Fixation: 1036 ms	1	0.85	CrossArea	717	0	0	215	1	1	1036	.	SPAN_NONE	996.3	.	61.6	500.5	.	63.05	-6.56	NONE	RIGHT	8.96	101	1456	.	[]
dulin	normal	posttest	exercise	47	2	rightdot.PNG	65	right	experiment	80	1276	2	[]	[ 1]	80	1	.	1	1	CrossArea	25600	1	Fixation: 1196 ms	1	1.13	CrossArea	884	0	0	80	1	1	1196	.	SPAN_NONE	1032.2	.	61.85	536.9	.	63.6	178.67	NONE	LEFT	12.96	101	1446	.	[]
dulin	normal	posttest	exercise	33	2	rightdot.PNG	70	right	experiment	255	1295	1	[]	[ 1]	255	1	.	1	1	CrossArea	25600	1	Fixation: 1040 ms	1	0.63	CrossArea	845	0	0	255	1	1	1040	.	SPAN_NONE	926.8	.	61.65	517.9	.	63.1	-177.83	NONE	LEFT	10.26	246	1627	.	[]
dulin	normal	posttest	exercise	34	2	leftdot.PNG	32	left	experiment	212	1245	1	[]	[ 1]	212	1	.	1	1	CrossArea	25600	1	Fixation: 1033 ms	1	0.17	CrossArea	786	0	0	212	1	1	1033	.	SPAN_NONE	950.7	.	61.7	534.3	.	63.2	-1.52	NONE	RIGHT	11.73	205	1521	.	[]
dulin	normal	posttest	exercise	52	2	leftdot.PNG	23	left	experiment	220	1255	1	[]	[ 1]	220	1	.	1	1	CrossArea	25600	1	Fixation: 1035 ms	1	0.6	CrossArea	821	0	0	220	1	1	1035	.	SPAN_NONE	992	.	61.6	519.5	.	63.1	-4.32	NONE	RIGHT	9.49	333	1649	.	[]
dulin	normal	posttest	exercise	6	2	rightdot.PNG	44	right	experiment	246	1278	1	[]	[ 1]	246	1	.	1	1	CrossArea	25600	1	Fixation: 1032 ms	1	0.25	CrossArea	823	0	0	246	1	1	1032	.	SPAN_NONE	975.5	.	61.7	541.2	.	63.35	-176.73	NONE	LEFT	10.6	568	1904	.	[]
dulin	normal	posttest	exercise	7	2	leftdot.PNG	7	left	experiment	186	1215	1	[]	[ 1]	186	1	.	1	1	CrossArea	25600	1	Fixation: 1029 ms	1	0.2	CrossArea	907	0	0	186	1	1	1029	.	SPAN_NONE	972.3	.	61.75	538.6	.	63.35	-10.28	NONE	RIGHT	12	235	1550	.	[]
dulin	normal	posttest	exercise	48	2	rightdot.PNG	48	right	experiment	254	1279	1	[]	[ 1]	254	1	.	1	1	CrossArea	25600	1	Fixation: 1025 ms	1	0.56	CrossArea	871	0	0	254	1	1	1025	.	SPAN_NONE	981.7	.	61.55	511.9	.	63.05	-178.2	NONE	LEFT	11.69	446	1793	.	[]
dulin	normal	posttest	exercise	49	2	leftdot.PNG	13	left	experiment	205	1233	1	[]	[ 1]	205	1	.	1	1	CrossArea	25600	1	Fixation: 1028 ms	1	0.28	CrossArea	736	0	0	205	1	1	1028	.	SPAN_NONE	944.1	.	61.65	532.6	.	63.2	-5.75	NONE	RIGHT	12.61	1003	2325	.	[]
dulin	normal	posttest	exercise	50	2	rightdot.PNG	54	right	experiment	246	1282	1	[]	[ 1]	246	1	.	1	1	CrossArea	25600	1	Fixation: 1036 ms	1	0.69	CrossArea	758	0	0	246	1	1	1036	.	SPAN_NONE	996.3	.	61.65	515.8	.	63.15	-179.32	NONE	LEFT	12.21	374	1741	.	[]
dulin	normal	posttest	exercise	51	2	rightdot.PNG	57	right	experiment	269	1306	1	[]	[ 1]	269	1	.	1	1	CrossArea	25600	1	Fixation: 1037 ms	1	0.33	CrossArea	719	0	0	269	1	1	1037	.	SPAN_NONE	961.9	.	61.65	519.2	.	63.15	-177.93	NONE	LEFT	12.69	161	1545	.	[]
chenjingrong	normal	posttest	exercise	11	2	leftdot.PNG	31	left	experiment	178	1213	1	[]	[ 1]	178	1	.	1	1	CrossArea	25600	1	Fixation: 1035 ms	1	0.33	CrossArea	419	0	0	178	1	1	1035	.	SPAN_NONE	958.5	.	61.6	519.3	.	63.05	-6.41	NONE	RIGHT	9.68	327	1606	.	[]
chenjingrong	normal	posttest	exercise	9	2	leftdot.PNG	29	left	experiment	220	1252	1	[]	[ 1]	258	2	.	1	1	CrossArea	25600	1	Fixation: 1032 ms	1	0.17	CrossArea	467	0	0	220	1	1	1032	.	SPAN_NONE	951.7	.	61.7	533	.	63.3	-5.36	NONE	RIGHT	7.16	1107	2413	.	[]
chenjingrong	normal	posttest	exercise	10	2	rightdot.PNG	44	right	experiment	189	1228	1	[]	[ 1]	189	1	.	1	1	CrossArea	25600	1	Fixation: 1039 ms	1	0.17	CrossArea	463	0	0	189	1	1	1039	.	SPAN_NONE	954.8	.	61.65	530.8	.	63.25	-178.66	NONE	LEFT	9.37	1236	2537	.	[]
chenjingrong	normal	posttest	exercise	31	2	leftdot.PNG	17	left	experiment	162	1203	1	[]	[ 1]	272	2	.	1	1	CrossArea	25600	1	Fixation: 1041 ms	1	0.35	CrossArea	359	0	0	162	1	1	1041	.	SPAN_NONE	972.7	.	61.65	521.7	.	63.2	-4.38	NONE	RIGHT	8.17	1126	2376	.	[]
chenjingrong	normal	posttest	exercise	34	2	rightdot.PNG	61	right	experiment	255	1281	1	[]	[ 1]	351	2	.	1	1	CrossArea	25600	1	Fixation: 1026 ms	1	0.22	CrossArea	396	0	0	255	1	1	1026	.	SPAN_NONE	964.8	.	61.65	526.7	.	63.2	-178.04	NONE	LEFT	9.22	1019	2375	.	[]
chenjingrong	normal	posttest	exercise	36	2	rightdot.PNG	66	right	experiment	201	1233	1	[]	[ 1]	201	1	.	1	1	CrossArea	25600	1	Fixation: 1032 ms	1	0.35	CrossArea	359	0	0	201	1	1	1032	.	SPAN_NONE	975.9	.	61.7	524.6	.	63.2	-176.2	NONE	LEFT	10.18	502	1802	.	[]
chenjingrong	normal	posttest	exercise	37	2	leftdot.PNG	20	left	experiment	131	1159	1	[]	[ 1]	199	2	.	1	1	CrossArea	25600	1	Fixation: 1028 ms	1	0.16	CrossArea	389	0	0	131	1	1	1028	.	SPAN_NONE	958.6	.	61.65	529.6	.	63.1	-5.09	NONE	RIGHT	10.26	147	1368	.	[]
chenjingrong	normal	posttest	exercise	40	2	leftdot.PNG	26	left	experiment	134	1160	1	[]	[ 1]	134	1	.	1	1	CrossArea	25600	1	Fixation: 1026 ms	1	0.23	CrossArea	426	0	0	134	1	1	1026	.	SPAN_NONE	954.3	.	61.65	526.8	.	63.2	-4.85	NONE	RIGHT	10.15	110	1336	.	[]
chenjingrong	normal	posttest	exercise	6	2	rightdot.PNG	63	right	experiment	256	1288	1	[]	[ 1]	256	1	.	1	1	CrossArea	25600	1	Fixation: 1032 ms	1	0.13	CrossArea	477	0	0	256	1	1	1032	.	SPAN_NONE	952.2	.	61.7	541.3	.	63.3	-175.01	NONE	LEFT	7.56	1189	2530	.	[]
chenjingrong	normal	posttest	exercise	8	2	leftdot.PNG	7	left	experiment	173	1201	1	[]	[ 1]	173	1	.	1	1	CrossArea	25600	1	Fixation: 1028 ms	1	0.06	CrossArea	494	0	0	173	1	1	1028	.	SPAN_NONE	956.1	.	61.7	540.5	.	63.3	-6.29	NONE	RIGHT	8.45	1200	2464	.	[]
chenjingrong	normal	posttest	exercise	43	2	leftdot.PNG	8	left	experiment	173	1204	1	[]	[ 1]	418	3	.	1	1	CrossArea	25600	1	Fixation: 1031 ms	1	0.48	CrossArea	356	0	0	173	1	1	1031	.	SPAN_NONE	981.5	.	61.65	518.5	.	63.1	-3.46	NONE	RIGHT	10.4	260	1529	.	[]
chenjingrong	normal	posttest	exercise	44	2	leftdot.PNG	10	left	experiment	193	1222	1	[]	[ 1]	452	2	.	1	1	CrossArea	25600	1	Fixation: 1029 ms	1	0.36	CrossArea	346	0	0	193	1	1	1029	.	SPAN_NONE	964.4	.	61.75	517.4	.	63.3	-1	NONE	RIGHT	10.47	934	2211	.	[]
chenjingrong	normal	posttest	exercise	45	2	rightdot.PNG	47	right	experiment	128	1158	1	[]	[ 1]	253	2	.	1	1	CrossArea	25600	1	Fixation: 1030 ms	1	0.19	CrossArea	406	0	0	128	1	1	1030	.	SPAN_NONE	952.9	.	61.7	530.6	.	63.25	-178.1	NONE	LEFT	10.53	1110	2344	.	[]
chenjingrong	normal	posttest	exercise	46	2	leftdot.PNG	33	left	experiment	164	1201	1	[]	[ 1]	164	1	.	1	1	CrossArea	25600	1	Fixation: 1037 ms	1	0.09	CrossArea	394	0	0	164	1	1	1037	.	SPAN_NONE	963.2	.	61.75	535.6	.	63.3	-2.46	NONE	RIGHT	9.66	1279	2536	.	[]
chenjingrong	normal	posttest	exercise	47	2	leftdot.PNG	16	left	experiment	123	1148	1	[]	[ 1]	268	2	.	1	1	CrossArea	25600	1	Fixation: 1025 ms	1	0.32	CrossArea	400	0	0	123	1	1	1025	.	SPAN_NONE	973.7	.	61.7	525.4	.	63.2	-5.29	NONE	RIGHT	9.02	1111	2314	.	[]
chenjingrong	normal	posttest	exercise	49	2	leftdot.PNG	30	left	experiment	166	1204	1	[]	[ 1]	458	2	.	1	1	CrossArea	25600	1	Fixation: 1038 ms	1	0.41	CrossArea	384	0	0	166	1	1	1038	.	SPAN_NONE	972.4	.	61.6	517.1	.	63.05	-3.88	NONE	RIGHT	10.72	734	1993	.	[]
chenjingrong	normal	posttest	exercise	51	2	rightdot.PNG	75	right	experiment	235	1262	1	[]	[ 1]	302	2	.	1	1	CrossArea	25600	1	Fixation: 1027 ms	1	0.23	CrossArea	313	0	0	235	1	1	1027	.	SPAN_NONE	964.1	.	61.65	525.7	.	63.15	179.57	NONE	LEFT	7.98	1081	2395	.	[]
chenjingrong	normal	posttest	exercise	52	2	rightdot.PNG	41	right	experiment	176	1215	1	[]	[ 1]	295	2	.	1	1	CrossArea	25600	1	Fixation: 1039 ms	1	0.19	CrossArea	422	0	0	176	1	1	1039	.	SPAN_NONE	955.9	.	61.7	528.7	.	63.25	-176.95	NONE	LEFT	10.17	863	2150	.	[]
chenjingrong	normal	posttest	exercise	53	2	leftdot.PNG	14	left	experiment	152	1185	1	[]	[ 1]	152	1	.	1	1	CrossArea	25600	1	Fixation: 1033 ms	1	0.17	CrossArea	412	0	0	152	1	1	1033	.	SPAN_NONE	957.8	.	61.65	529.5	.	63.2	-3.95	NONE	RIGHT	10.37	1249	2488	.	[]
chenjingrong	normal	posttest	exercise	55	2	rightdot.PNG	60	right	experiment	193	1230	1	[]	[ 1]	207	2	.	1	1	CrossArea	25600	1	Fixation: 1037 ms	1	0.19	CrossArea	452	0	0	193	1	1	1037	.	SPAN_NONE	954.3	.	61.7	529.3	.	63.25	-176.19	NONE	LEFT	10.28	407	1703	.	[]
chenjingrong	normal	posttest	exercise	58	2	rightdot.PNG	51	right	experiment	225	1265	1	[]	[ 1]	459	2	.	1	1	CrossArea	25600	1	Fixation: 1040 ms	1	0.7	CrossArea	356	0	0	225	1	1	1040	.	SPAN_NONE	953.2	.	61.6	496.3	.	63.05	-177.31	NONE	LEFT	11.24	921	2248	.	[]
chenjingrong	normal	posttest	exercise	41	2	leftdot.PNG	24	left	experiment	139	1172	1	[]	[ 1]	258	2	.	1	1	CrossArea	25600	1	Fixation: 1033 ms	1	0.45	CrossArea	368	0	0	139	1	1	1033	.	SPAN_NONE	969.1	.	61.6	513.2	.	63.1	-6.48	NONE	RIGHT	10.39	153	1384	.	[]
chenjingrong	normal	posttest	exercise	42	2	rightdot.PNG	50	right	experiment	191	1225	1	[]	[ 1]	550	2	.	1	1	CrossArea	25600	1	Fixation: 1034 ms	1	0.22	CrossArea	410	0	0	191	1	1	1034	.	SPAN_NONE	952.1	.	61.7	528.5	.	63.25	-174.8	NONE	LEFT	10.23	128	1427	.	[]
chenjingrong	normal	posttest	exercise	63	2	rightdot.PNG	59	right	experiment	179	1218	1	[]	[ 1]	179	1	.	1	1	CrossArea	25600	1	Fixation: 1039 ms	1	0.12	CrossArea	423	0	0	179	1	1	1039	.	SPAN_NONE	959.9	.	61.65	532.3	.	63.2	-174.59	NONE	LEFT	11	894	2182	.	[]
chenjingrong	normal	posttest	exercise	65	2	leftdot.PNG	9	left	experiment	188	1218	1	[]	[ 1]	240	2	.	1	1	CrossArea	25600	1	Fixation: 1030 ms	1	0.19	CrossArea	383	0	0	188	1	1	1030	.	SPAN_NONE	960.1	.	61.65	527.9	.	63.2	-4.79	NONE	RIGHT	10.08	1126	2411	.	[]
chenjingrong	normal	posttest	exercise	66	2	rightdot.PNG	70	right	experiment	156	1194	1	[]	[ 1]	201	2	.	1	1	CrossArea	25600	1	Fixation: 1038 ms	1	0.52	CrossArea	492	0	0	156	1	1	1038	.	SPAN_NONE	930.2	.	61.8	553.5	.	63.45	-177.35	NONE	LEFT	10.7	360	1630	.	[]
chenjingrong	normal	posttest	exercise	67	2	leftdot.PNG	25	left	experiment	210	1251	1	[]	[ 1]	220	2	.	1	1	CrossArea	25600	1	Fixation: 1041 ms	1	0.27	CrossArea	400	0	0	210	1	1	1041	.	SPAN_NONE	958.1	.	61.65	522.7	.	63.15	-5.34	NONE	RIGHT	9.77	880	2196	.	[]
chenjingrong	normal	posttest	exercise	12	2	rightdot.PNG	49	right	experiment	212	1247	1	[]	[ 1]	212	1	.	1	1	CrossArea	25600	1	Fixation: 1035 ms	1	0.28	CrossArea	420	0	0	212	1	1	1035	.	SPAN_NONE	952.6	.	61.6	523.9	.	63.05	-177.08	NONE	LEFT	7.88	1171	2479	.	[]
chenjingrong	normal	posttest	exercise	13	2	leftdot.PNG	23	left	experiment	134	1174	1	[]	[ 1]	134	1	.	1	1	CrossArea	25600	1	Fixation: 1040 ms	1	0.24	CrossArea	445	0	0	134	1	1	1040	.	SPAN_NONE	967.1	.	61.7	526.1	.	63.25	-8.77	NONE	RIGHT	10.21	232	1470	.	[]
chenjingrong	normal	posttest	exercise	15	2	leftdot.PNG	32	left	experiment	164	1197	1	[]	[ 1]	164	1	.	1	1	CrossArea	25600	1	Fixation: 1033 ms	1	0.32	CrossArea	419	0	0	164	1	1	1033	.	SPAN_NONE	954.8	.	61.65	520.1	.	63.15	-5.85	NONE	RIGHT	9.62	1058	2303	.	[]
chenjingrong	normal	posttest	exercise	16	2	leftdot.PNG	15	left	experiment	207	1236	1	[]	[ 1]	207	1	.	1	1	CrossArea	25600	1	Fixation: 1029 ms	1	0.54	CrossArea	349	0	0	207	1	1	1029	.	SPAN_NONE	978.5	.	61.6	511.1	.	63.05	-6.45	NONE	RIGHT	8.61	1241	2527	.	[]
chenjingrong	normal	posttest	exercise	17	2	rightdot.PNG	56	right	experiment	169	1199	1	[]	[ 1]	169	1	.	1	1	CrossArea	25600	1	Fixation: 1030 ms	1	0.33	CrossArea	434	0	0	169	1	1	1030	.	SPAN_NONE	968.8	.	61.6	520.9	.	63.1	-174.84	NONE	LEFT	8.31	257	1500	.	[]
chenjingrong	normal	posttest	exercise	18	2	rightdot.PNG	57	right	experiment	250	1289	1	[]	[ 1]	250	1	.	1	1	CrossArea	25600	1	Fixation: 1039 ms	1	0.29	CrossArea	451	0	0	250	1	1	1039	.	SPAN_NONE	955.6	.	61.65	522.2	.	63.1	-176.47	NONE	LEFT	8.76	228	1583	.	[]
chenjingrong	normal	posttest	exercise	19	2	leftdot.PNG	18	left	experiment	190	1222	1	[]	[ 1]	190	1	.	1	1	CrossArea	25600	1	Fixation: 1032 ms	1	0.17	CrossArea	405	0	0	190	1	1	1032	.	SPAN_NONE	955.5	.	61.65	529.9	.	63.15	-5.68	NONE	RIGHT	8.41	1226	2514	.	[]
chenjingrong	normal	posttest	exercise	61	2	rightdot.PNG	52	right	experiment	208	1247	1	[]	[ 1]	407	2	.	1	1	CrossArea	25600	1	Fixation: 1039 ms	1	0.05	CrossArea	460	0	0	208	1	1	1039	.	SPAN_NONE	962.3	.	61.7	542	.	63.3	-176.62	NONE	LEFT	10.34	984	2288	.	[]
chenjingrong	normal	posttest	exercise	62	2	leftdot.PNG	35	left	experiment	199	1233	1	[]	[ 1]	552	3	.	1	1	CrossArea	25600	1	Fixation: 1034 ms	1	0.12	CrossArea	443	0	0	199	1	1	1034	.	SPAN_NONE	954.7	.	61.65	534.6	.	63.2	-7.18	NONE	RIGHT	8.67	803	2096	.	[]
chenjingrong	normal	posttest	exercise	22	2	rightdot.PNG	69	right	experiment	235	1276	1	[]	[ 1]	235	1	.	1	1	CrossArea	25600	1	Fixation: 1041 ms	1	0.23	CrossArea	404	0	0	235	1	1	1041	.	SPAN_NONE	970.9	.	61.7	531	.	63.3	-176.64	NONE	LEFT	8.41	206	1538	.	[]
chenjingrong	normal	posttest	exercise	23	2	leftdot.PNG	13	left	experiment	172	1207	1	[]	[ 1]	172	1	.	1	1	CrossArea	25600	1	Fixation: 1035 ms	1	0.3	CrossArea	389	0	0	172	1	1	1035	.	SPAN_NONE	960.4	.	61.7	520.9	.	63.2	-7.67	NONE	RIGHT	9.31	1276	2534	.	[]
chenjingrong	normal	posttest	exercise	24	2	leftdot.PNG	6	left	experiment	219	1252	1	[]	[ 1]	277	2	.	1	1	CrossArea	25600	1	Fixation: 1033 ms	1	0.29	CrossArea	388	0	0	219	1	1	1033	.	SPAN_NONE	961.7	.	61.6	521.3	.	63.1	-6.7	NONE	RIGHT	8.85	1107	2410	.	[]
chenjingrong	normal	posttest	exercise	27	2	leftdot.PNG	38	left	experiment	158	1185	1	[]	[ 1]	158	1	.	1	1	CrossArea	25600	1	Fixation: 1027 ms	1	0.11	CrossArea	465	0	0	158	1	1	1027	.	SPAN_NONE	960.4	.	61.65	533.2	.	63.25	-1.07	NONE	RIGHT	9.5	1284	2525	.	[]
chenjingrong	normal	posttest	exercise	28	2	leftdot.PNG	21	left	experiment	217	1251	1	[]	[ 1]	217	1	.	1	1	CrossArea	25600	1	Fixation: 1034 ms	1	0.24	CrossArea	428	0	0	217	1	1	1034	.	SPAN_NONE	948.4	.	61.65	530.9	.	63.2	-4.22	NONE	RIGHT	7.19	1226	2533	.	[]
chenjingrong	normal	posttest	exercise	29	2	rightdot.PNG	74	right	experiment	214	1248	1	[]	[ 1]	214	1	.	1	1	CrossArea	25600	1	Fixation: 1034 ms	1	0.13	CrossArea	434	0	0	214	1	1	1034	.	SPAN_NONE	958	.	61.7	531.7	.	63.2	-178.77	NONE	LEFT	9.81	162	1469	.	[]
chenjingrong	normal	posttest	exercise	30	2	rightdot.PNG	64	right	experiment	209	1239	1	[]	[ 1]	248	2	.	1	1	CrossArea	25600	1	Fixation: 1030 ms	1	0.31	CrossArea	413	0	0	209	1	1	1030	.	SPAN_NONE	965.2	.	61.65	521.1	.	63.15	-177	NONE	LEFT	9.43	1152	2436	.	[]
chenjingrong	normal	posttest	exercise	69	2	rightdot.PNG	53	right	experiment	159	1199	1	[]	[ 1]	159	1	.	1	1	CrossArea	25600	1	Fixation: 1040 ms	1	0.33	CrossArea	358	0	0	159	1	1	1040	.	SPAN_NONE	968.3	.	61.65	520.6	.	63.15	-175.4	NONE	LEFT	11.41	131	1389	.	[]
chenjingrong	normal	posttest	exercise	71	2	leftdot.PNG	37	left	experiment	130	1157	1	[]	[ 1]	130	1	.	1	1	CrossArea	25600	1	Fixation: 1027 ms	1	0.21	CrossArea	381	0	0	130	1	1	1027	.	SPAN_NONE	971	.	61.7	532.3	.	63.3	-5.84	NONE	RIGHT	9.52	445	1659	.	[]
chenjingrong	normal	posttest	exercise	72	2	rightdot.PNG	58	right	experiment	187	1222	1	[]	[ 1]	202	2	.	1	1	CrossArea	25600	1	Fixation: 1035 ms	1	0.1	CrossArea	408	0	0	187	1	1	1035	.	SPAN_NONE	958.5	.	61.65	533.7	.	63.2	-175.71	NONE	LEFT	12.21	139	1437	.	[]
chenjingrong	normal	posttest	exercise	73	2	leftdot.PNG	22	left	experiment	185	1212	1	[]	[ 1]	185	1	.	1	1	CrossArea	25600	1	Fixation: 1027 ms	1	0.16	CrossArea	441	0	0	185	1	1	1027	.	SPAN_NONE	951.9	.	61.65	534	.	63.2	-5.14	NONE	RIGHT	10.75	299	1572	.	[]
chenjingrong	normal	posttest	exercise	74	2	rightdot.PNG	68	right	experiment	198	1239	1	[]	[ 1]	327	2	.	1	1	CrossArea	25600	1	Fixation: 1041 ms	1	0.14	CrossArea	405	0	0	198	1	1	1041	.	SPAN_NONE	952.7	.	61.7	534.9	.	63.25	-177.4	NONE	LEFT	11.97	407	1714	.	[]
chenjingrong	normal	posttest	exercise	20	2	leftdot.PNG	12	left	experiment	201	1241	1	[]	[ 1]	348	2	.	1	1	CrossArea	25600	1	Fixation: 1040 ms	1	0.21	CrossArea	450	0	0	201	1	1	1040	.	SPAN_NONE	956.2	.	61.7	527.1	.	63.25	-8.72	NONE	RIGHT	8.08	1044	2336	.	[]
chenjingrong	normal	posttest	exercise	21	2	rightdot.PNG	42	right	experiment	164	1200	1	[]	[ 1]	164	1	.	1	1	CrossArea	25600	1	Fixation: 1036 ms	1	0.28	CrossArea	402	0	0	164	1	1	1036	.	SPAN_NONE	960.1	.	61.65	522	.	63.1	-173.66	NONE	LEFT	9.31	156	1421	.	[]
chenjingrong	normal	posttest	exercise	68	2	leftdot.PNG	40	left	experiment	208	1237	1	[]	[ 1]	255	2	.	1	1	CrossArea	25600	1	Fixation: 1029 ms	1	0.37	CrossArea	372	0	0	208	1	1	1029	.	SPAN_NONE	953.5	.	61.65	517.7	.	63.15	-3.73	NONE	RIGHT	9.26	623	1912	.	[]
chennan	normal	posttest	exercise	63	2	rightdot.PNG	75	right	experiment	201	1234	1	[]	[ 1]	201	1	.	1	1	CrossArea	25600	1	Fixation: 1033 ms	1	0.95	CrossArea	465	0	0	201	1	1	1033	.	SPAN_NONE	1014.5	.	61.75	564.2	.	63.4	-177.99	NONE	LEFT	8.9	1241	2531	.	[]
chennan	normal	posttest	exercise	64	2	leftdot.PNG	34	left	experiment	279	1311	1	[]	[ 1]	279	1	.	1	1	CrossArea	25600	1	Fixation: 1032 ms	1	0.86	CrossArea	427	0	0	279	1	1	1032	.	SPAN_NONE	1008.8	.	61.85	564.7	.	63.55	4.2	NONE	RIGHT	7.29	147	1504	.	[]
chennan	normal	posttest	exercise	65	2	leftdot.PNG	36	left	experiment	270	1304	1	[]	[ 1]	270	1	.	1	1	CrossArea	25600	1	Fixation: 1034 ms	1	0.86	CrossArea	409	0	0	270	1	1	1034	.	SPAN_NONE	1007	.	61.85	567.5	.	63.5	4.55	NONE	RIGHT	8.44	475	1836	.	[]
chennan	normal	posttest	exercise	67	2	leftdot.PNG	10	left	experiment	174	1212	1	[]	[ 1]	174	1	.	1	1	CrossArea	25600	1	Fixation: 1038 ms	1	1.05	CrossArea	423	0	0	174	1	1	1038	.	SPAN_NONE	1022.8	.	61.85	560.8	.	63.55	3.38	NONE	RIGHT	9.58	716	1977	.	[]
chennan	normal	posttest	exercise	68	2	rightdot.PNG	73	right	experiment	209	1236	1	[]	[ 1]	209	1	.	1	1	CrossArea	25600	1	Fixation: 1027 ms	1	0.88	CrossArea	464	0	0	209	1	1	1027	.	SPAN_NONE	1002.4	.	61.8	575.4	.	63.45	-177.75	AFTER	LEFT	7.27	1140	2466	.	[]
chennan	normal	posttest	exercise	69	2	leftdot.PNG	6	left	experiment	193	1225	1	[]	[ 1]	193	1	.	1	1	CrossArea	25600	1	Fixation: 1032 ms	1	1.14	CrossArea	394	0	0	193	1	1	1032	.	SPAN_NONE	1015.6	.	61.85	587.6	.	63.55	5.32	NONE	RIGHT	11.41	361	1640	.	[]
chennan	normal	posttest	exercise	66	2	rightdot.PNG	49	right	experiment	174	1210	1	[]	[ 1]	174	1	.	1	1	CrossArea	25600	1	Fixation: 1036 ms	1	1.12	CrossArea	440	0	0	174	1	1	1036	.	SPAN_NONE	1027.4	.	61.8	559.7	.	63.4	-175.38	NONE	LEFT	8.54	1265	2535	.	[]
chennan	normal	posttest	exercise	71	2	rightdot.PNG	59	right	experiment	188	1219	1	[]	[ 1]	188	1	.	1	1	CrossArea	25600	1	Fixation: 1031 ms	1	0.73	CrossArea	592	0	0	188	1	1	1031	.	SPAN_NONE	1005	.	61.8	548.6	.	63.4	-179.01	NONE	LEFT	7.51	506	1778	.	[]
chennan	normal	posttest	exercise	72	2	rightdot.PNG	50	right	experiment	199	1239	1	[]	[ 1]	199	1	.	1	1	CrossArea	25600	1	Fixation: 1040 ms	1	0.97	CrossArea	534	0	0	199	1	1	1040	.	SPAN_NONE	1019.7	.	61.75	549.8	.	63.35	-175.82	NONE	LEFT	7.61	390	1677	.	[]
chennan	normal	posttest	exercise	74	2	rightdot.PNG	62	right	experiment	231	1266	1	[]	[ 1]	231	1	.	1	1	CrossArea	25600	1	Fixation: 1035 ms	1	0.96	CrossArea	421	0	0	231	1	1	1035	.	SPAN_NONE	1013.2	.	61.9	569	.	63.65	-176.68	NONE	LEFT	8.97	1213	2534	.	[]
chennan	normal	posttest	exercise	70	2	leftdot.PNG	28	left	experiment	215	1246	1	[]	[ 1]	215	1	.	1	1	CrossArea	25600	1	Fixation: 1031 ms	1	0.81	CrossArea	443	0	0	215	1	1	1031	.	SPAN_NONE	1008.9	.	61.8	556	.	63.4	3.4	NONE	RIGHT	11.41	1087	2406	.	[]
chennan	normal	posttest	exercise	62	2	rightdot.PNG	51	right	experiment	197	1228	1	[]	[ 1]	197	1	.	1	1	CrossArea	25600	1	Fixation: 1031 ms	1	1.14	CrossArea	391	0	0	197	1	1	1031	.	SPAN_NONE	1029	.	61.85	558.5	.	63.5	-176.06	NONE	LEFT	8.75	1246	2529	.	[]
chennan	normal	posttest	exercise	29	2	rightdot.PNG	46	right	experiment	203	1239	1	[]	[ 1]	203	1	.	1	1	CrossArea	25600	1	Fixation: 1036 ms	1	1.3	CrossArea	430	0	0	203	1	1	1036	.	SPAN_NONE	1032.8	.	61.85	576.4	.	63.55	-178	NONE	LEFT	9.2	1240	2535	.	[]
chennan	normal	posttest	exercise	30	2	leftdot.PNG	22	left	experiment	184	1220	1	[]	[ 1]	184	1	.	1	1	CrossArea	25600	1	Fixation: 1036 ms	1	1.13	CrossArea	407	0	0	184	1	1	1036	.	SPAN_NONE	1007.7	.	61.95	593.2	.	63.75	3.95	NONE	RIGHT	8.08	1047	2315	.	[]
chennan	normal	posttest	exercise	31	2	leftdot.PNG	39	left	experiment	220	1251	1	[]	[ 1]	220	1	.	1	1	CrossArea	25600	1	Fixation: 1031 ms	1	1.47	CrossArea	415	0	0	220	1	1	1031	.	SPAN_NONE	1036.8	.	61.95	591.8	.	63.7	8.11	NONE	RIGHT	5.82	445	1736	.	[]
chennan	normal	posttest	exercise	32	2	rightdot.PNG	53	right	experiment	133	1168	1	[]	[ 1]	133	1	.	1	1	CrossArea	25600	1	Fixation: 1035 ms	1	1.28	CrossArea	417	0	0	133	1	1	1035	.	SPAN_NONE	1019.6	.	61.9	594.6	.	63.7	178.35	NONE	LEFT	7.2	443	1664	.	[]
chennan	normal	posttest	exercise	33	2	rightdot.PNG	67	right	experiment	193	1223	1	[]	[ 1]	193	1	.	1	1	CrossArea	25600	1	Fixation: 1030 ms	1	1.1	CrossArea	493	0	0	193	1	1	1030	.	SPAN_NONE	1023.9	.	61.85	566.7	.	63.6	-177.25	NONE	LEFT	9.35	1252	2529	.	[]
chennan	normal	posttest	exercise	34	2	leftdot.PNG	40	left	experiment	186	1221	1	[]	[ 1]	186	1	.	1	1	CrossArea	25600	1	Fixation: 1035 ms	1	0.87	CrossArea	477	0	0	186	1	1	1035	.	SPAN_NONE	1011.9	.	61.8	556.1	.	63.4	1.8	NONE	RIGHT	8.43	1267	2533	.	[]
chennan	normal	posttest	exercise	35	2	leftdot.PNG	9	left	experiment	196	1232	1	[]	[ 1]	196	1	.	1	1	CrossArea	25600	1	Fixation: 1036 ms	1	1.12	CrossArea	473	0	0	196	1	1	1036	.	SPAN_NONE	1015.3	.	62	584.5	.	63.75	4.49	NONE	RIGHT	9.55	402	1681	.	[]
chennan	normal	posttest	exercise	36	2	rightdot.PNG	54	right	experiment	231	1262	1	[]	[ 1]	231	1	.	1	1	CrossArea	25600	1	Fixation: 1031 ms	1	1.41	CrossArea	385	0	0	231	1	1	1031	.	SPAN_NONE	1029.8	.	61.9	595.3	.	63.65	179.1	NONE	LEFT	6.4	233	1541	.	[]
chennan	normal	posttest	exercise	37	2	leftdot.PNG	30	left	experiment	202	1234	1	[]	[ 1]	202	1	.	1	1	CrossArea	25600	1	Fixation: 1032 ms	1	1.34	CrossArea	345	0	0	202	1	1	1032	.	SPAN_NONE	1037.5	.	61.9	573.8	.	63.65	4.06	NONE	RIGHT	8.86	1248	2530	.	[]
chennan	normal	posttest	exercise	38	2	rightdot.PNG	64	right	experiment	213	1241	1	[]	[ 1]	213	1	.	1	1	CrossArea	25600	1	Fixation: 1028 ms	1	1.14	CrossArea	366	0	0	213	1	1	1028	.	SPAN_NONE	1026.4	.	61.85	565.4	.	63.55	-173.33	NONE	LEFT	6.46	390	1676	.	[]
chennan	normal	posttest	exercise	39	2	rightdot.PNG	72	right	experiment	196	1237	1	[]	[ 1]	196	1	.	1	1	CrossArea	25600	1	Fixation: 1041 ms	1	0.97	CrossArea	453	0	0	196	1	1	1041	.	SPAN_NONE	1020.4	.	61.7	545.7	.	63.3	-177.96	NONE	LEFT	8.86	622	1914	.	[]
chennan	normal	posttest	exercise	75	2	rightdot.PNG	55	right	experiment	219	1256	1	[]	[ 1]	219	1	.	1	1	CrossArea	25600	1	Fixation: 1037 ms	1	1.31	CrossArea	405	0	0	219	1	1	1037	.	SPAN_NONE	1027.1	.	61.9	587.4	.	63.7	179.11	NONE	LEFT	8.3	439	1755	.	[]
chennan	normal	posttest	exercise	28	2	leftdot.PNG	26	left	experiment	195	1227	1	[]	[ 1]	195	1	.	1	1	CrossArea	25600	1	Fixation: 1032 ms	1	1.07	CrossArea	459	0	0	195	1	1	1032	.	SPAN_NONE	1010.6	.	61.9	585.1	.	63.6	5.46	NONE	RIGHT	7.69	1257	2530	.	[]
chennan	normal	posttest	exercise	15	2	leftdot.PNG	35	left	experiment	194	1229	1	[]	[ 1]	194	1	.	1	1	CrossArea	25600	1	Fixation: 1035 ms	1	0.87	CrossArea	625	0	0	194	1	1	1035	.	SPAN_NONE	988.3	.	61.9	587.3	.	63.7	4.53	NONE	RIGHT	8.65	1259	2534	.	[]
chennan	normal	posttest	exercise	16	2	rightdot.PNG	74	right	experiment	181	1207	1	[]	[ 1]	181	1	.	1	1	CrossArea	25600	1	Fixation: 1026 ms	1	1.05	CrossArea	571	0	0	181	1	1	1026	.	SPAN_NONE	992.1	.	61.9	598.4	.	63.75	176.09	NONE	LEFT	9.83	965	2230	.	[]
chennan	normal	posttest	exercise	17	2	rightdot.PNG	48	right	experiment	174	1210	1	[]	[ 1]	174	1	.	1	1	CrossArea	25600	1	Fixation: 1036 ms	1	1.04	CrossArea	597	0	0	174	1	1	1036	.	SPAN_NONE	1012.6	.	61.85	579.2	.	63.55	-179.14	NONE	LEFT	8.83	392	1656	.	[]
chennan	normal	posttest	exercise	18	2	leftdot.PNG	17	left	experiment	122	1150	1	[]	[ 1]	122	1	.	1	1	CrossArea	25600	1	Fixation: 1028 ms	1	0.5	CrossArea	702	0	0	122	1	1	1028	.	SPAN_NONE	991.2	.	61.75	541.6	.	63.3	0.25	NONE	RIGHT	8.67	1332	2527	.	[]
chennan	normal	posttest	exercise	19	2	rightdot.PNG	61	right	experiment	187	1227	1	[]	[ 1]	187	1	.	1	1	CrossArea	25600	1	Fixation: 1040 ms	1	0.77	CrossArea	559	0	0	187	1	1	1040	.	SPAN_NONE	977.7	.	61.9	585.6	.	63.7	-178.68	NONE	LEFT	7.24	201	1480	.	[]
chennan	normal	posttest	exercise	20	2	leftdot.PNG	27	left	experiment	265	1300	1	[]	[ 1]	265	1	.	1	1	CrossArea	25600	1	Fixation: 1035 ms	1	0.62	CrossArea	715	0	0	265	1	1	1035	.	SPAN_NONE	994.2	.	61.8	558	.	63.45	0.24	NONE	RIGHT	7.55	457	1802	.	[]
chennan	normal	posttest	exercise	21	2	rightdot.PNG	63	right	experiment	196	1236	1	[]	[ 1]	196	1	.	1	1	CrossArea	25600	1	Fixation: 1040 ms	1	0.92	CrossArea	513	0	0	196	1	1	1040	.	SPAN_NONE	999	.	61.9	583	.	63.65	-178.39	NONE	LEFT	7.84	523	1807	.	[]
chennan	normal	posttest	exercise	22	2	leftdot.PNG	21	left	experiment	198	1227	1	[]	[ 1]	198	1	.	1	1	CrossArea	25600	1	Fixation: 1029 ms	1	0.91	CrossArea	516	0	0	198	1	1	1029	.	SPAN_NONE	1008.4	.	61.85	570.3	.	63.65	3.25	NONE	RIGHT	8.45	907	2181	.	[]
chennan	normal	posttest	exercise	23	2	rightdot.PNG	44	right	experiment	195	1236	1	[]	[ 1]	195	1	.	1	1	CrossArea	25600	1	Fixation: 1041 ms	1	0.65	CrossArea	570	0	0	195	1	1	1041	.	SPAN_NONE	994.6	.	61.75	561.6	.	63.45	-179.27	NONE	LEFT	8.7	1253	2541	.	[]
chennan	normal	posttest	exercise	24	2	leftdot.PNG	19	left	experiment	195	1221	1	[]	[ 1]	195	1	.	1	1	CrossArea	25600	1	Fixation: 1026 ms	1	0.45	CrossArea	610	0	0	195	1	1	1026	.	SPAN_NONE	968.4	.	61.85	567.6	.	63.55	4.64	NONE	RIGHT	8.24	448	1714	.	[]
chennan	normal	posttest	exercise	25	2	leftdot.PNG	32	left	experiment	199	1230	1	[]	[ 1]	199	1	.	1	1	CrossArea	25600	1	Fixation: 1031 ms	1	0.94	CrossArea	482	0	0	199	1	1	1031	.	SPAN_NONE	992.9	.	61.9	590.1	.	63.7	5.55	NONE	RIGHT	8.88	1252	2531	.	[]
chennan	normal	posttest	exercise	26	2	rightdot.PNG	71	right	experiment	226	1255	1	[]	[ 1]	226	1	.	1	1	CrossArea	25600	1	Fixation: 1029 ms	1	0.93	CrossArea	467	0	0	226	1	1	1029	.	SPAN_NONE	1002.6	.	61.85	580.6	.	63.6	-176.34	NONE	LEFT	7.85	527	1830	.	[]
chennan	normal	posttest	exercise	27	2	leftdot.PNG	18	left	experiment	205	1237	1	[]	[ 1]	205	1	.	1	1	CrossArea	25600	1	Fixation: 1032 ms	1	1.15	CrossArea	416	0	0	205	1	1	1032	.	SPAN_NONE	1014.9	.	61.95	587.5	.	63.75	5.11	NONE	RIGHT	9.05	1249	2532	.	[]
chennan	normal	posttest	exercise	41	2	rightdot.PNG	69	right	experiment	206	1236	1	[]	[ 1]	206	1	.	1	1	CrossArea	25600	1	Fixation: 1030 ms	1	1.23	CrossArea	438	0	0	206	1	1	1030	.	SPAN_NONE	1031.9	.	61.85	566.8	.	63.55	-179.03	NONE	LEFT	6.85	1249	2529	.	[]
chennan	normal	posttest	exercise	42	2	rightdot.PNG	41	right	experiment	222	1260	1	[]	[ 1]	222	1	.	1	1	CrossArea	25600	1	Fixation: 1038 ms	1	1.13	CrossArea	418	0	0	222	1	1	1038	.	SPAN_NONE	1028	.	61.85	559.8	.	63.55	-174.63	NONE	LEFT	8.11	1228	2537	.	[]
chennan	normal	posttest	exercise	43	2	leftdot.PNG	20	left	experiment	246	1277	1	[]	[ 1]	246	1	.	1	1	CrossArea	25600	1	Fixation: 1031 ms	1	1.05	CrossArea	357	0	0	246	1	1	1031	.	SPAN_NONE	1020.1	.	61.8	567.2	.	63.45	2.5	NONE	RIGHT	8.28	687	2011	.	[]
chennan	normal	posttest	exercise	46	2	rightdot.PNG	66	right	experiment	185	1216	1	[]	[ 1]	185	1	.	1	1	CrossArea	25600	1	Fixation: 1031 ms	1	1.04	CrossArea	492	0	0	185	1	1	1031	.	SPAN_NONE	1020.3	.	61.85	564.8	.	63.55	-177.78	NONE	LEFT	9.73	1255	2529	.	[]
chennan	normal	posttest	exercise	49	2	leftdot.PNG	23	left	experiment	178	1212	1	[]	[ 1]	178	1	.	1	1	CrossArea	25600	1	Fixation: 1034 ms	1	1.22	CrossArea	393	0	0	178	1	1	1034	.	SPAN_NONE	1032.4	.	61.85	565.3	.	63.5	4.15	NONE	RIGHT	8.99	742	2007	.	[]
chennan	normal	posttest	exercise	51	2	rightdot.PNG	43	right	experiment	178	1210	1	[]	[ 1]	178	1	.	1	1	CrossArea	25600	1	Fixation: 1032 ms	1	1.2	CrossArea	364	0	0	178	1	1	1032	.	SPAN_NONE	1030.9	.	61.85	565.5	.	63.5	-176.45	NONE	LEFT	8.07	1270	2530	.	[]
chennan	normal	posttest	exercise	53	2	leftdot.PNG	15	left	experiment	212	1247	1	[]	[ 1]	212	1	.	1	1	CrossArea	25600	1	Fixation: 1035 ms	1	0.99	CrossArea	399	0	0	212	1	1	1035	.	SPAN_NONE	1013.8	.	61.8	572.1	.	63.5	2.99	NONE	RIGHT	6.9	293	1585	.	[]
chennan	normal	posttest	exercise	54	2	rightdot.PNG	70	right	experiment	197	1231	1	[]	[ 1]	197	1	.	1	1	CrossArea	25600	1	Fixation: 1034 ms	1	1.18	CrossArea	407	0	0	197	1	1	1034	.	SPAN_NONE	1026.6	.	61.85	572.5	.	63.5	-179.78	NONE	LEFT	9.82	182	1470	.	[]
chennan	normal	posttest	exercise	55	2	leftdot.PNG	11	left	experiment	174	1208	1	[]	[ 1]	174	1	.	1	1	CrossArea	25600	1	Fixation: 1034 ms	1	1.21	CrossArea	359	0	0	174	1	1	1034	.	SPAN_NONE	1034.1	.	61.8	558.3	.	63.45	1.22	NONE	RIGHT	9.8	589	1854	.	[]
chennan	normal	posttest	exercise	56	2	leftdot.PNG	37	left	experiment	175	1214	1	[]	[ 1]	175	1	.	1	1	CrossArea	25600	1	Fixation: 1039 ms	1	0.68	CrossArea	422	0	0	175	1	1	1039	.	SPAN_NONE	998.9	.	61.8	557.5	.	63.4	3.27	NONE	RIGHT	9.72	343	1610	.	[]
chennan	normal	posttest	exercise	57	2	rightdot.PNG	57	right	experiment	204	1232	1	[]	[ 1]	204	1	.	1	1	CrossArea	25600	1	Fixation: 1028 ms	1	1.18	CrossArea	439	0	0	204	1	1	1028	.	SPAN_NONE	1032.2	.	61.8	555.5	.	63.5	-176.38	NONE	LEFT	8.9	1237	2527	.	[]
chennan	normal	posttest	exercise	58	2	rightdot.PNG	60	right	experiment	243	1273	1	[]	[ 1]	243	1	.	1	1	CrossArea	25600	1	Fixation: 1030 ms	1	1.06	CrossArea	447	0	0	243	1	1	1030	.	SPAN_NONE	1019.2	.	61.8	569.6	.	63.35	-177.72	NONE	LEFT	7.6	1205	2529	.	[]
chennan	normal	posttest	exercise	40	2	leftdot.PNG	7	left	experiment	219	1251	1	[]	[ 1]	219	1	.	1	1	CrossArea	25600	1	Fixation: 1032 ms	1	1.13	CrossArea	525	0	0	219	1	1	1032	.	SPAN_NONE	1028.4	.	61.8	559.3	.	63.5	3.7	NONE	RIGHT	8.06	1225	2530	.	[]
chennan	normal	posttest	exercise	60	2	rightdot.PNG	45	right	experiment	208	1234	1	[]	[ 1]	208	1	.	1	1	CrossArea	25600	1	Fixation: 1026 ms	1	1.3	CrossArea	372	0	0	208	1	1	1026	.	SPAN_NONE	1038.8	.	61.75	558.9	.	63.4	-178.25	NONE	LEFT	6.8	144	1426	.	[]
chennan	normal	posttest	exercise	61	2	leftdot.PNG	16	left	experiment	179	1211	1	[]	[ 1]	179	1	.	1	1	CrossArea	25600	1	Fixation: 1032 ms	1	0.97	CrossArea	440	0	0	179	1	1	1032	.	SPAN_NONE	1019.4	.	61.75	553	.	63.35	1.51	NONE	RIGHT	7.21	259	1517	.	[]
chennan	normal	posttest	exercise	14	2	leftdot.PNG	8	left	experiment	177	1203	1	[]	[ 1]	177	1	.	1	1	CrossArea	25600	1	Fixation: 1026 ms	1	0.79	CrossArea	620	0	0	177	1	1	1026	.	SPAN_NONE	995.3	.	61.9	575.7	.	63.6	4.4	NONE	RIGHT	8.6	564	1816	.	[]
chennan	normal	posttest	exercise	6	2	leftdot.PNG	31	left	experiment	239	1265	1	[]	[ 1]	239	1	.	1	1	CrossArea	25600	1	Fixation: 1026 ms	1	0.66	CrossArea	826	0	0	239	1	1	1026	.	SPAN_NONE	973.6	.	61.9	579.6	.	63.65	0.64	NONE	RIGHT	8.51	1213	2525	.	[]
chennan	normal	posttest	exercise	7	2	rightdot.PNG	42	right	experiment	218	1251	1	[]	[ 1]	218	1	.	1	1	CrossArea	25600	1	Fixation: 1033 ms	1	0.57	CrossArea	873	0	0	218	1	1	1033	.	SPAN_NONE	992.1	.	61.8	555.2	.	63.5	-179.79	NONE	LEFT	7.64	199	1507	.	[]
chennan	normal	posttest	exercise	8	2	leftdot.PNG	24	left	experiment	214	1252	1	[]	[ 1]	214	1	.	1	1	CrossArea	25600	1	Fixation: 1038 ms	1	0.68	CrossArea	717	0	0	214	1	1	1038	.	SPAN_NONE	987.8	.	61.85	572.6	.	63.55	-0.15	NONE	RIGHT	7.08	268	1566	.	[]
chennan	normal	posttest	exercise	9	2	rightdot.PNG	58	right	experiment	181	1216	1	[]	[ 1]	181	1	.	1	1	CrossArea	25600	1	Fixation: 1035 ms	1	0.82	CrossArea	738	0	0	181	1	1	1035	.	SPAN_NONE	979.9	.	61.9	588.7	.	63.7	178.72	NONE	LEFT	10.33	1257	2534	.	[]
chennan	normal	posttest	exercise	10	2	leftdot.PNG	29	left	experiment	191	1225	1	[]	[ 1]	191	1	.	1	1	CrossArea	25600	1	Fixation: 1034 ms	1	0.82	CrossArea	774	0	0	191	1	1	1034	.	SPAN_NONE	997.6	.	61.85	575.3	.	63.6	3.22	NONE	RIGHT	9.18	1259	2533	.	[]
chennan	normal	posttest	exercise	59	2	leftdot.PNG	12	left	experiment	186	1221	1	[]	[ 1]	186	1	.	1	1	CrossArea	25600	1	Fixation: 1035 ms	1	1.11	CrossArea	415	0	0	186	1	1	1035	.	SPAN_NONE	1021.8	.	61.8	572	.	63.45	5.11	NONE	RIGHT	7.98	1263	2533	.	[]
chennan	normal	posttest	exercise	12	2	leftdot.PNG	13	left	experiment	202	1233	1	[]	[ 1]	202	1	.	1	1	CrossArea	25600	1	Fixation: 1031 ms	1	0.77	CrossArea	728	0	0	202	1	1	1031	.	SPAN_NONE	987.1	.	61.9	580.8	.	63.65	2.76	NONE	RIGHT	7.74	1249	2529	.	[]
chennan	normal	posttest	exercise	13	2	rightdot.PNG	47	right	experiment	176	1214	1	[]	[ 1]	176	1	.	1	1	CrossArea	25600	1	Fixation: 1038 ms	1	0.98	CrossArea	673	0	0	176	1	1	1038	.	SPAN_NONE	1010.7	.	61.85	575.6	.	63.6	-177.9	NONE	LEFT	9.73	1261	2536	.	[]
chennan	normal	posttest	exercise	11	2	rightdot.PNG	56	right	experiment	195	1227	1	[]	[ 1]	195	1	.	1	1	CrossArea	25600	1	Fixation: 1032 ms	1	0.98	CrossArea	675	0	0	195	1	1	1032	.	SPAN_NONE	982.4	.	62	598.8	.	63.8	179.38	NONE	LEFT	9.79	1238	2531	.	[]
caiziyan	normal	posttest	exercise	9	2	leftdot.PNG	23	left	experiment	212	1246	1	[]	[ 1]	212	1	.	1	1	CrossArea	25600	1	Fixation: 1034 ms	1	0.54	CrossArea	511	0	0	212	1	1	1034	.	SPAN_NONE	928.2	.	61.7	527.4	.	63.25	-2.37	NONE	RIGHT	11.74	769	2089	.	[]
caiziyan	normal	posttest	exercise	10	2	rightdot.PNG	47	right	experiment	186	1220	1	[]	[ 1]	186	1	.	1	1	CrossArea	25600	1	Fixation: 1034 ms	1	0.26	CrossArea	480	0	0	186	1	1	1034	.	SPAN_NONE	951.4	.	61.7	525.9	.	63.25	-177.83	NONE	LEFT	10.35	1244	2533	.	[]
caiziyan	normal	posttest	exercise	12	2	leftdot.PNG	27	left	experiment	176	1208	1	[]	[ 1]	176	1	.	1	1	CrossArea	25600	1	Fixation: 1032 ms	1	0.23	CrossArea	521	0	0	176	1	1	1032	.	SPAN_NONE	949.6	.	61.65	529.6	.	63.15	-3.15	NONE	RIGHT	10.45	1260	2530	.	[]
caiziyan	normal	posttest	exercise	8	2	leftdot.PNG	30	left	experiment	180	1206	1	[]	[ 1]	180	1	.	1	1	CrossArea	25600	1	Fixation: 1026 ms	1	0.46	CrossArea	448	0	0	180	1	1	1026	.	SPAN_NONE	938	.	61.65	520.7	.	63.1	-0.65	NONE	RIGHT	11.01	1251	2524	.	[]
caiziyan	normal	posttest	exercise	35	2	leftdot.PNG	37	left	experiment	180	1212	1	[]	[ 1]	180	1	.	1	1	CrossArea	25600	1	Fixation: 1032 ms	1	0.79	CrossArea	362	0	0	180	1	1	1032	.	SPAN_NONE	944.8	.	61.5	492.5	.	62.9	-1.22	NONE	RIGHT	11.02	1236	2530	.	[]
caiziyan	normal	posttest	exercise	11	2	leftdot.PNG	29	left	experiment	158	1187	1	[]	[ 1]	158	1	.	1	1	CrossArea	25600	1	Fixation: 1029 ms	1	0.29	CrossArea	530	0	0	158	1	1	1029	.	SPAN_NONE	943.2	.	61.65	532.6	.	63.15	-1.71	NONE	RIGHT	9.71	1289	2527	.	[]
caiziyan	normal	posttest	exercise	37	2	rightdot.PNG	58	right	experiment	182	1214	1	[]	[ 1]	182	1	.	1	1	CrossArea	25600	1	Fixation: 1032 ms	1	0.97	CrossArea	376	0	0	182	1	1	1032	.	SPAN_NONE	930.7	.	61.5	485.6	.	62.85	-173.05	NONE	LEFT	9.81	1253	2530	.	[]
caiziyan	normal	posttest	exercise	38	2	rightdot.PNG	64	right	experiment	209	1242	1	[]	[ 1]	209	1	.	1	1	CrossArea	25600	1	Fixation: 1033 ms	1	1.12	CrossArea	339	0	0	209	1	1	1033	.	SPAN_NONE	943.1	.	61.4	471.1	.	62.65	-175.28	NONE	LEFT	9.19	1230	2531	.	[]
caiziyan	normal	posttest	exercise	13	2	rightdot.PNG	52	right	experiment	230	1266	1	[]	[ 1]	230	1	.	1	1	CrossArea	25600	1	Fixation: 1036 ms	1	0.24	CrossArea	482	0	0	230	1	1	1036	.	SPAN_NONE	952.5	.	61.65	527.1	.	63.15	-175.74	NONE	LEFT	8.6	1208	2534	.	[]
caiziyan	normal	posttest	exercise	36	2	leftdot.PNG	38	left	experiment	215	1250	1	[]	[ 1]	215	1	.	1	1	CrossArea	25600	1	Fixation: 1035 ms	1	0.96	CrossArea	339	0	0	215	1	1	1035	.	SPAN_NONE	931.2	.	61.45	486.3	.	62.75	-2.45	NONE	RIGHT	11.11	1208	2534	.	[]
caiziyan	normal	posttest	exercise	15	2	rightdot.PNG	51	right	experiment	204	1236	1	[]	[ 1]	204	1	.	1	1	CrossArea	25600	1	Fixation: 1032 ms	1	0.39	CrossArea	487	0	0	204	1	1	1032	.	SPAN_NONE	941.7	.	61.6	523.6	.	63.05	-178.59	NONE	LEFT	7.51	1241	2531	.	[]
caiziyan	normal	posttest	exercise	16	2	rightdot.PNG	44	right	experiment	532	1564	1	[]	[ 1]	532	1	.	1	1	CrossArea	25600	1	Fixation: 1032 ms	1	0.67	CrossArea	407	0	0	532	1	1	1032	.	SPAN_NONE	947.4	.	61.5	499.6	.	62.9	-173.5	NONE	LEFT	4.8	927	2531	.	[]
caiziyan	normal	posttest	exercise	17	2	leftdot.PNG	14	left	experiment	209	1237	1	[]	[ 1]	209	1	.	1	1	CrossArea	25600	1	Fixation: 1028 ms	1	0.78	CrossArea	505	0	0	209	1	1	1028	.	SPAN_NONE	940.5	.	61.55	494.4	.	62.95	-2.78	NONE	RIGHT	14.13	1227	2526	.	[]
caiziyan	normal	posttest	exercise	14	2	leftdot.PNG	9	left	experiment	205	1236	1	[]	[ 1]	205	1	.	1	1	CrossArea	25600	1	Fixation: 1031 ms	1	0.58	CrossArea	501	0	0	205	1	1	1031	.	SPAN_NONE	955.9	.	61.55	503.6	.	63	-1.94	NONE	RIGHT	10.02	1235	2529	.	[]
caiziyan	normal	posttest	exercise	6	2	leftdot.PNG	28	left	experiment	195	1227	1	[]	[ 1]	195	1	.	1	1	CrossArea	25600	1	Fixation: 1032 ms	1	0.3	CrossArea	523	0	0	195	1	1	1032	.	SPAN_NONE	970.5	.	61.65	524.3	.	63.15	-1.76	NONE	RIGHT	9.59	1249	2531	.	[]
caiziyan	normal	posttest	exercise	7	2	rightdot.PNG	68	right	experiment	175	1205	1	[]	[ 1]	175	1	.	1	1	CrossArea	25600	1	Fixation: 1030 ms	1	0.29	CrossArea	492	0	0	175	1	1	1030	.	SPAN_NONE	949.7	.	61.65	524.7	.	63.2	-177.7	NONE	LEFT	9.59	1266	2529	.	[]
caiziyan	normal	posttest	exercise	34	2	rightdot.PNG	67	right	experiment	213	1239	1	[]	[ 1]	213	1	.	1	1	CrossArea	25600	1	Fixation: 1026 ms	1	0.77	CrossArea	361	0	0	213	1	1	1026	.	SPAN_NONE	930.7	.	61.55	501.6	.	62.95	-176.73	NONE	LEFT	8.82	1223	2524	.	[]
caiziyan	normal	posttest	exercise	48	2	rightdot.PNG	57	right	experiment	191	1225	1	[]	[ 1]	191	1	.	1	1	CrossArea	25600	1	Fixation: 1034 ms	1	0.96	CrossArea	345	0	0	191	1	1	1034	.	SPAN_NONE	931.5	.	61.5	486.2	.	62.8	-176.6	AFTER	LEFT	9.27	202	1521	.	[]
caiziyan	normal	posttest	exercise	49	2	leftdot.PNG	7	left	experiment	177	1207	1	[]	[ 1]	177	1	.	1	1	CrossArea	25600	1	Fixation: 1030 ms	1	0.39	CrossArea	447	0	0	177	1	1	1030	.	SPAN_NONE	950	.	61.6	517.5	.	63.1	-3.02	NONE	RIGHT	11.06	1261	2529	.	[]
caiziyan	normal	posttest	exercise	50	2	rightdot.PNG	50	right	experiment	183	1214	1	[]	[ 1]	183	1	.	1	1	CrossArea	25600	1	Fixation: 1031 ms	1	0.78	CrossArea	382	0	0	183	1	1	1031	.	SPAN_NONE	935.7	.	61.5	497.3	.	62.9	-176.01	NONE	LEFT	9.53	1243	2530	.	[]
caiziyan	normal	posttest	exercise	51	2	leftdot.PNG	22	left	experiment	168	1193	1	[]	[ 1]	168	1	.	1	1	CrossArea	25600	1	Fixation: 1025 ms	1	0.68	CrossArea	364	0	0	168	1	1	1025	.	SPAN_NONE	933.5	.	61.6	506.4	.	63.05	1.37	NONE	RIGHT	11.23	1262	2524	.	[]
caiziyan	normal	posttest	exercise	39	2	leftdot.PNG	32	left	experiment	175	1209	1	[]	[ 1]	175	1	.	1	1	CrossArea	25600	1	Fixation: 1034 ms	1	0.56	CrossArea	369	0	0	175	1	1	1034	.	SPAN_NONE	940.9	.	61.65	510.3	.	63.1	1.52	NONE	RIGHT	12.55	41	1320	.	[]
caiziyan	normal	posttest	exercise	40	2	leftdot.PNG	20	left	experiment	185	1218	1	[]	[ 1]	185	1	.	1	1	CrossArea	25600	1	Fixation: 1033 ms	1	0.83	CrossArea	339	0	0	185	1	1	1033	.	SPAN_NONE	937.7	.	61.5	492.1	.	62.9	0.6	NONE	RIGHT	11.82	1247	2531	.	[]
caiziyan	normal	posttest	exercise	41	2	rightdot.PNG	71	right	experiment	211	1250	1	[]	[ 1]	211	1	.	1	1	CrossArea	25600	1	Fixation: 1039 ms	1	0.81	CrossArea	308	0	0	211	1	1	1039	.	SPAN_NONE	938.5	.	61.5	493.2	.	62.9	-176.07	NONE	LEFT	9.53	1229	2538	.	[]
caiziyan	normal	posttest	exercise	42	2	leftdot.PNG	24	left	experiment	165	1196	1	[]	[ 1]	165	1	.	1	1	CrossArea	25600	1	Fixation: 1031 ms	1	0.85	CrossArea	305	0	0	165	1	1	1031	.	SPAN_NONE	938.5	.	61.5	490.4	.	62.85	0.03	NONE	RIGHT	11.17	1259	2530	.	[]
caiziyan	normal	posttest	exercise	43	2	leftdot.PNG	12	left	experiment	186	1212	1	[]	[ 1]	186	1	.	1	1	CrossArea	25600	1	Fixation: 1026 ms	1	0.98	CrossArea	335	0	0	186	1	1	1026	.	SPAN_NONE	929	.	61.4	486.6	.	62.7	-0.29	NONE	RIGHT	10.7	1251	2525	.	[]
caiziyan	normal	posttest	exercise	44	2	rightdot.PNG	73	right	experiment	166	1196	1	[]	[ 1]	166	1	.	1	1	CrossArea	25600	1	Fixation: 1030 ms	1	1.19	CrossArea	312	0	0	166	1	1	1030	.	SPAN_NONE	928.4	.	61.4	471.8	.	62.65	-173.69	NONE	LEFT	10.34	1267	2528	.	[]
caiziyan	normal	posttest	exercise	45	2	rightdot.PNG	43	right	experiment	225	1261	1	[]	[ 1]	225	1	.	1	1	CrossArea	25600	1	Fixation: 1036 ms	1	1.01	CrossArea	326	0	0	225	1	1	1036	.	SPAN_NONE	932.7	.	61.5	481.7	.	62.85	-169.81	AFTER	LEFT	10.27	979	2298	.	[]
caiziyan	normal	posttest	exercise	46	2	leftdot.PNG	39	left	experiment	180	1217	1	[]	[ 1]	180	1	.	1	1	CrossArea	25600	1	Fixation: 1037 ms	1	0.51	CrossArea	370	0	0	180	1	1	1037	.	SPAN_NONE	931	.	61.6	527	.	63.05	-0.52	NONE	RIGHT	10.4	574	1846	.	[]
caiziyan	normal	posttest	exercise	47	2	leftdot.PNG	15	left	experiment	164	1197	1	[]	[ 1]	164	1	.	1	1	CrossArea	25600	1	Fixation: 1033 ms	1	0.5	CrossArea	393	0	0	164	1	1	1033	.	SPAN_NONE	940.8	.	61.65	514.8	.	63.1	1.05	NONE	RIGHT	10.74	867	2126	.	[]
caiziyan	normal	posttest	exercise	21	2	leftdot.PNG	33	left	experiment	172	1202	1	[]	[ 1]	172	1	.	1	1	CrossArea	25600	1	Fixation: 1030 ms	1	0.66	CrossArea	427	0	0	172	1	1	1030	.	SPAN_NONE	942.2	.	61.6	502.1	.	63	0.04	NONE	RIGHT	9.9	1278	2528	.	[]
caiziyan	normal	posttest	exercise	22	2	rightdot.PNG	48	right	experiment	173	1205	1	[]	[ 1]	173	1	.	1	1	CrossArea	25600	1	Fixation: 1032 ms	1	0.68	CrossArea	421	0	0	173	1	1	1032	.	SPAN_NONE	934.6	.	61.55	505	.	63	-174.22	NONE	LEFT	9.05	1262	2531	.	[]
caiziyan	normal	posttest	exercise	23	2	rightdot.PNG	41	right	experiment	230	1263	1	[]	[ 1]	230	1	.	1	1	CrossArea	25600	1	Fixation: 1033 ms	1	0.58	CrossArea	450	0	0	230	1	1	1033	.	SPAN_NONE	939.2	.	61.5	510.2	.	62.9	-177.48	NONE	LEFT	8.01	1211	2531	.	[]
caiziyan	normal	posttest	exercise	24	2	leftdot.PNG	19	left	experiment	173	1198	1	[]	[ 1]	173	1	.	1	1	CrossArea	25600	1	Fixation: 1025 ms	1	0.77	CrossArea	403	0	0	173	1	1	1025	.	SPAN_NONE	929.1	.	61.55	502.3	.	62.95	-0.95	NONE	RIGHT	11.52	1255	2524	.	[]
caiziyan	normal	posttest	exercise	52	2	leftdot.PNG	8	left	experiment	182	1208	1	[]	[ 1]	182	1	.	1	1	CrossArea	25600	1	Fixation: 1026 ms	1	0.78	CrossArea	375	0	0	182	1	1	1026	.	SPAN_NONE	936.3	.	61.5	496.5	.	62.8	0.94	NONE	RIGHT	11.22	1254	2525	.	[]
caiziyan	normal	posttest	exercise	53	2	rightdot.PNG	62	right	experiment	190	1229	1	[]	[ 1]	190	1	.	1	1	CrossArea	25600	1	Fixation: 1039 ms	1	0.97	CrossArea	371	0	0	190	1	1	1039	.	SPAN_NONE	938.9	.	61.5	481.9	.	62.85	-174.15	NONE	LEFT	10.72	1249	2539	.	[]
caiziyan	normal	posttest	exercise	54	2	leftdot.PNG	31	left	experiment	197	1233	1	[]	[ 1]	197	1	.	1	1	CrossArea	25600	1	Fixation: 1036 ms	1	1.02	CrossArea	328	0	0	197	1	1	1036	.	SPAN_NONE	924.3	.	61.4	486.6	.	62.7	0.1	NONE	RIGHT	11.13	1244	2535	.	[]
caiziyan	normal	posttest	exercise	55	2	rightdot.PNG	42	right	experiment	188	1222	1	[]	[ 1]	188	1	.	1	1	CrossArea	25600	1	Fixation: 1034 ms	1	1.3	CrossArea	308	0	0	188	1	1	1034	.	SPAN_NONE	922.3	.	61.4	466.5	.	62.65	-174.33	NONE	LEFT	10.14	1235	2533	.	[]
caiziyan	normal	posttest	exercise	56	2	leftdot.PNG	18	left	experiment	398	1425	1	[]	[ 1]	398	1	.	1	1	CrossArea	25600	1	Fixation: 1027 ms	1	1.26	CrossArea	321	0	0	398	1	1	1027	.	SPAN_NONE	929.3	.	61.4	467	.	62.7	0.67	NONE	RIGHT	11.29	1037	2526	.	[]
caiziyan	normal	posttest	exercise	57	2	leftdot.PNG	36	left	experiment	201	1231	1	[]	[ 1]	201	1	.	1	1	CrossArea	25600	1	Fixation: 1030 ms	1	1.14	CrossArea	278	0	0	201	1	1	1030	.	SPAN_NONE	936.5	.	61.45	471.8	.	62.75	-0.65	NONE	RIGHT	11.35	1224	2529	.	[]
caiziyan	normal	posttest	exercise	18	2	leftdot.PNG	25	left	experiment	179	1217	1	[]	[ 1]	179	1	.	1	1	CrossArea	25600	1	Fixation: 1038 ms	1	0.6	CrossArea	514	0	0	179	1	1	1038	.	SPAN_NONE	930.9	.	61.6	515.3	.	63.05	-1.71	NONE	RIGHT	12.63	1251	2536	.	[]
caiziyan	normal	posttest	exercise	19	2	rightdot.PNG	61	right	experiment	180	1211	1	[]	[ 1]	180	1	.	1	1	CrossArea	25600	1	Fixation: 1031 ms	1	0.61	CrossArea	388	0	0	180	1	1	1031	.	SPAN_NONE	933.4	.	61.55	512.2	.	63	-176.12	NONE	LEFT	9.82	1263	2529	.	[]
caiziyan	normal	posttest	exercise	20	2	rightdot.PNG	72	right	experiment	178	1213	1	[]	[ 1]	178	1	.	1	1	CrossArea	25600	1	Fixation: 1035 ms	1	0.85	CrossArea	429	0	0	178	1	1	1035	.	SPAN_NONE	923.8	.	61.55	500.3	.	63	-173.8	NONE	LEFT	10.43	1236	2533	.	[]
caiziyan	normal	posttest	exercise	74	2	rightdot.PNG	54	right	experiment	173	1209	1	[]	[ 1]	173	1	.	1	1	CrossArea	25600	1	Fixation: 1036 ms	1	0.75	CrossArea	331	0	0	173	1	1	1036	.	SPAN_NONE	934.9	.	61.5	499.3	.	62.9	-176.12	NONE	LEFT	10.83	952	2252	.	[]
caiziyan	normal	posttest	exercise	75	2	rightdot.PNG	65	right	experiment	271	1301	1	[]	[ 1]	271	1	.	1	1	CrossArea	25600	1	Fixation: 1030 ms	1	0.81	CrossArea	310	0	0	271	1	1	1030	.	SPAN_NONE	945.8	.	61.4	490.5	.	62.7	-174.67	NONE	LEFT	9.19	1169	2528	.	[]
caiziyan	normal	posttest	exercise	61	2	leftdot.PNG	40	left	experiment	187	1220	1	[]	[ 1]	187	1	.	1	1	CrossArea	25600	1	Fixation: 1033 ms	1	0.78	CrossArea	297	0	0	187	1	1	1033	.	SPAN_NONE	940.9	.	61.5	494.3	.	62.8	0.13	NONE	RIGHT	11.85	1235	2532	.	[]
caiziyan	normal	posttest	exercise	62	2	rightdot.PNG	53	right	experiment	182	1210	1	[]	[ 1]	182	1	.	1	1	CrossArea	25600	1	Fixation: 1028 ms	1	0.96	CrossArea	285	0	0	182	1	1	1028	.	SPAN_NONE	927	.	61.45	488.8	.	62.75	-174.68	NONE	LEFT	9.32	1257	2526	.	[]
caiziyan	normal	posttest	exercise	63	2	rightdot.PNG	59	right	experiment	268	1309	1	[]	[ 1]	268	1	.	1	1	CrossArea	25600	1	Fixation: 1041 ms	1	1.13	CrossArea	287	0	0	268	1	1	1041	.	SPAN_NONE	914.3	.	61.5	485.7	.	62.85	-174.96	NONE	LEFT	9.48	1171	2539	.	[]
caiziyan	normal	posttest	exercise	25	2	rightdot.PNG	74	right	experiment	196	1223	1	[]	[ 1]	196	1	.	1	1	CrossArea	25600	1	Fixation: 1027 ms	1	1.03	CrossArea	384	0	0	196	1	1	1027	.	SPAN_NONE	923.3	.	61.5	486.1	.	62.85	-175.09	NONE	LEFT	9.82	1241	2525	.	[]
caiziyan	normal	posttest	exercise	26	2	rightdot.PNG	46	right	experiment	139	1173	1	[]	[ 1]	139	1	.	1	1	CrossArea	25600	1	Fixation: 1034 ms	1	0.75	CrossArea	391	0	0	139	1	1	1034	.	SPAN_NONE	929.2	.	61.55	504	.	62.95	-175.53	NONE	LEFT	9.49	1300	2532	.	[]
caiziyan	normal	posttest	exercise	27	2	leftdot.PNG	21	left	experiment	127	1153	1	[]	[ 1]	127	1	.	1	1	CrossArea	25600	1	Fixation: 1026 ms	1	0.63	CrossArea	412	0	0	127	1	1	1026	.	SPAN_NONE	932.2	.	61.6	511.7	.	63.05	-0.83	NONE	RIGHT	10.7	1309	2524	.	[]
caiziyan	normal	posttest	exercise	28	2	leftdot.PNG	34	left	experiment	195	1222	1	[]	[ 1]	195	1	.	1	1	CrossArea	25600	1	Fixation: 1027 ms	1	1.02	CrossArea	324	0	0	195	1	1	1027	.	SPAN_NONE	926.9	.	61.45	484.5	.	62.75	-2.76	AFTER	RIGHT	11.17	630	1920	.	[]
caiziyan	normal	posttest	exercise	29	2	rightdot.PNG	69	right	experiment	188	1216	1	[]	[ 1]	188	1	.	1	1	CrossArea	25600	1	Fixation: 1028 ms	1	0.86	CrossArea	337	0	0	188	1	1	1028	.	SPAN_NONE	926.4	.	61.55	497.1	.	62.9	-175.73	NONE	LEFT	9.89	1254	2527	.	[]
caiziyan	normal	posttest	exercise	30	2	rightdot.PNG	75	right	experiment	191	1220	1	[]	[ 1]	191	1	.	1	1	CrossArea	25600	1	Fixation: 1029 ms	1	0.54	CrossArea	409	0	0	191	1	1	1029	.	SPAN_NONE	937	.	61.6	514.8	.	63.05	-174.3	NONE	LEFT	9.25	1251	2527	.	[]
caiziyan	normal	posttest	exercise	31	2	leftdot.PNG	6	left	experiment	175	1204	1	[]	[ 1]	175	1	.	1	1	CrossArea	25600	1	Fixation: 1029 ms	1	0.84	CrossArea	382	0	0	175	1	1	1029	.	SPAN_NONE	925.2	.	61.55	499.7	.	62.95	0.85	NONE	RIGHT	10.43	839	2108	.	[]
caiziyan	normal	posttest	exercise	58	2	rightdot.PNG	66	right	experiment	160	1200	1	[]	[ 1]	160	1	.	1	1	CrossArea	25600	1	Fixation: 1040 ms	1	0.9	CrossArea	332	0	0	160	1	1	1040	.	SPAN_NONE	945.5	.	61.5	484.5	.	62.8	-174.61	NONE	LEFT	9.5	1291	2540	.	[]
caiziyan	normal	posttest	exercise	59	2	rightdot.PNG	56	right	experiment	189	1232	1	[]	[ 1]	189	1	.	1	1	CrossArea	25600	1	Fixation: 1043 ms	1	0.91	CrossArea	316	0	0	189	1	1	1043	.	SPAN_NONE	934.5	.	61.5	488.1	.	62.85	-173.45	NONE	LEFT	9.25	1228	2541	.	[]
caiziyan	normal	posttest	exercise	60	2	leftdot.PNG	11	left	experiment	175	1213	1	[]	[ 1]	175	1	.	1	1	CrossArea	25600	1	Fixation: 1038 ms	1	0.93	CrossArea	291	0	0	175	1	1	1038	.	SPAN_NONE	934.3	.	61.55	486.8	.	62.9	0.78	NONE	RIGHT	11.07	1263	2537	.	[]
caiziyan	normal	posttest	exercise	68	2	rightdot.PNG	60	right	experiment	220	1258	1	[]	[ 1]	220	1	.	1	1	CrossArea	25600	1	Fixation: 1038 ms	1	0.65	CrossArea	340	0	0	220	1	1	1038	.	SPAN_NONE	940.5	.	61.5	504	.	62.9	-175.41	NONE	LEFT	9.84	1205	2536	.	[]
caiziyan	normal	posttest	exercise	64	2	leftdot.PNG	35	left	experiment	177	1208	1	[]	[ 1]	177	1	.	1	1	CrossArea	25600	1	Fixation: 1031 ms	1	0.9	CrossArea	316	0	0	177	1	1	1031	.	SPAN_NONE	936.6	.	61.55	487.8	.	62.95	0.44	NONE	RIGHT	11.18	1253	2529	.	[]
caiziyan	normal	posttest	exercise	65	2	leftdot.PNG	13	left	experiment	179	1219	1	[]	[ 1]	179	1	.	1	1	CrossArea	25600	1	Fixation: 1040 ms	1	0.88	CrossArea	310	0	0	179	1	1	1040	.	SPAN_NONE	930	.	61.55	493	.	62.95	-0.34	NONE	RIGHT	11.5	1253	2538	.	[]
caiziyan	normal	posttest	exercise	66	2	rightdot.PNG	63	right	experiment	237	1271	1	[]	[ 1]	237	1	.	1	1	CrossArea	25600	1	Fixation: 1034 ms	1	0.82	CrossArea	307	0	0	237	1	1	1034	.	SPAN_NONE	934.4	.	61.5	494.6	.	62.9	-172.3	NONE	LEFT	9.33	627	1951	.	[]
caiziyan	normal	posttest	exercise	73	2	leftdot.PNG	26	left	experiment	175	1206	1	[]	[ 1]	175	1	.	1	1	CrossArea	25600	1	Fixation: 1031 ms	1	0.43	CrossArea	350	0	0	175	1	1	1031	.	SPAN_NONE	938.3	.	61.6	524	.	63.05	2.8	NONE	RIGHT	11.61	1261	2530	.	[]
caiziyan	normal	posttest	exercise	69	2	rightdot.PNG	70	right	experiment	196	1226	1	[]	[ 1]	196	1	.	1	1	CrossArea	25600	1	Fixation: 1030 ms	1	0.84	CrossArea	289	0	0	196	1	1	1030	.	SPAN_NONE	953	.	61.5	487.2	.	62.85	-177.31	NONE	LEFT	9.46	1240	2528	.	[]
caiziyan	normal	posttest	exercise	32	2	leftdot.PNG	17	left	experiment	195	1234	1	[]	[ 1]	195	1	.	1	1	CrossArea	25600	1	Fixation: 1039 ms	1	0.76	CrossArea	339	0	0	195	1	1	1039	.	SPAN_NONE	931	.	61.5	501.8	.	62.85	0.17	NONE	RIGHT	10.72	1247	2537	.	[]
caiziyan	normal	posttest	exercise	33	2	rightdot.PNG	45	right	experiment	207	1234	1	[]	[ 1]	207	1	.	1	1	CrossArea	25600	1	Fixation: 1027 ms	1	0.82	CrossArea	360	0	0	207	1	1	1027	.	SPAN_NONE	937.5	.	61.6	493.2	.	63	-175.34	NONE	LEFT	8.15	1231	2525	.	[]
caiziyan	normal	posttest	exercise	71	2	rightdot.PNG	55	right	experiment	189	1227	1	[]	[ 1]	189	1	.	1	1	CrossArea	25600	1	Fixation: 1038 ms	1	0.75	CrossArea	309	0	0	189	1	1	1038	.	SPAN_NONE	941.8	.	61.55	495.9	.	62.95	-176.64	NONE	LEFT	10.11	1227	2537	.	[]
caiziyan	normal	posttest	exercise	72	2	rightdot.PNG	49	right	experiment	191	1222	1	[]	[ 1]	191	1	.	1	1	CrossArea	25600	1	Fixation: 1031 ms	1	0.85	CrossArea	266	0	0	191	1	1	1031	.	SPAN_NONE	943.9	.	61.5	488.6	.	62.85	-174.05	NONE	LEFT	8.97	813	2095	.	[]
caiziyan	normal	posttest	exercise	70	2	leftdot.PNG	16	left	experiment	161	1197	1	[]	[ 1]	161	1	.	1	1	CrossArea	25600	1	Fixation: 1036 ms	1	0.78	CrossArea	292	0	0	161	1	1	1036	.	SPAN_NONE	942.8	.	61.45	494	.	62.75	2.12	NONE	RIGHT	11.6	1260	2535	.	[]
caijiaqi	normal	posttest	exercise	50	2	rightdot.PNG	56	right	experiment	188	1227	1	[]	[ 1]	188	1	.	1	1	CrossArea	25600	1	Fixation: 1039 ms	1	1.23	CrossArea	1205	0	0	188	1	1	1039	.	SPAN_NONE	883.4	.	62	549.8	.	63.85	-174.04	NONE	LEFT	7.7	1265	2538	.	[]
caijiaqi	normal	posttest	exercise	51	2	leftdot.PNG	9	left	experiment	194	1223	1	[]	[ 1]	194	1	.	1	1	CrossArea	25600	1	Fixation: 1029 ms	1	1.03	CrossArea	1199	0	0	194	1	1	1029	.	SPAN_NONE	897.3	.	61.65	526.5	.	63.15	-3.37	NONE	RIGHT	9.1	192	1470	.	[]
caijiaqi	normal	posttest	exercise	55	2	rightdot.PNG	46	right	experiment	213	1239	1	[]	[ 1]	213	1	.	1	1	CrossArea	25600	1	Fixation: 1026 ms	1	1.62	CrossArea	1135	0	0	213	1	1	1026	.	SPAN_NONE	885	.	62.1	610.2	.	64	-177.35	NONE	LEFT	7.7	1242	2525	.	[]
caijiaqi	normal	posttest	exercise	57	2	leftdot.PNG	11	left	experiment	173	1199	1	[]	[ 1]	173	1	.	1	1	CrossArea	25600	1	Fixation: 1026 ms	1	1.51	CrossArea	1221	0	0	173	1	1	1026	.	SPAN_NONE	883.9	.	61.95	597.1	.	63.65	-1.72	NONE	RIGHT	9.2	146	1395	.	[]
caijiaqi	normal	posttest	exercise	52	2	leftdot.PNG	13	left	experiment	184	1217	1	[]	[ 1]	184	1	.	1	1	CrossArea	25600	1	Fixation: 1033 ms	1	0.4	CrossArea	1367	0	0	184	1	1	1033	.	SPAN_NONE	948.6	.	61.75	562.6	.	63.35	-4.23	AFTER	RIGHT	8.21	365	1628	.	[]
caijiaqi	normal	posttest	exercise	75	2	leftdot.PNG	31	left	experiment	263	1291	1	[]	[ 1]	263	1	.	1	1	CrossArea	25600	1	Fixation: 1028 ms	1	1.35	CrossArea	1226	0	0	263	1	1	1028	.	SPAN_NONE	882.9	.	61.85	574.5	.	63.6	1.27	NONE	RIGHT	5.72	323	1653	.	[]
caijiaqi	normal	posttest	exercise	60	2	leftdot.PNG	35	left	experiment	227	1254	1	[]	[ 1]	227	1	.	1	1	CrossArea	25600	1	Fixation: 1027 ms	1	1.09	CrossArea	1163	0	0	227	1	1	1027	.	SPAN_NONE	902	.	61.9	576.4	.	63.65	-3.12	NONE	RIGHT	8.96	213	1521	.	[]
caijiaqi	normal	posttest	exercise	61	2	leftdot.PNG	36	left	experiment	197	1233	1	[]	[ 1]	197	1	.	1	1	CrossArea	25600	1	Fixation: 1036 ms	1	0.95	CrossArea	1238	0	0	197	1	1	1036	.	SPAN_NONE	901.7	.	61.8	549.4	.	63.45	-1.84	NONE	RIGHT	8.98	87	1377	.	[]
caijiaqi	normal	posttest	exercise	62	2	rightdot.PNG	59	right	experiment	201	1231	1	[]	[ 1]	201	1	.	1	1	CrossArea	25600	1	Fixation: 1030 ms	1	1.3	CrossArea	1176	0	0	201	1	1	1030	.	SPAN_NONE	891	.	61.9	584.7	.	63.65	-175.31	NONE	LEFT	8.8	149	1433	.	[]
caijiaqi	normal	posttest	exercise	53	2	rightdot.PNG	45	right	experiment	201	1226	1	[]	[ 1]	201	1	.	1	1	CrossArea	25600	1	Fixation: 1025 ms	1	0.82	CrossArea	1338	0	0	201	1	1	1025	.	SPAN_NONE	910.7	.	61.75	554.8	.	63.35	-176.06	NONE	LEFT	8.62	239	1516	.	[]
caijiaqi	normal	posttest	exercise	64	2	leftdot.PNG	26	left	experiment	197	1235	1	[]	[ 1]	197	1	.	1	1	CrossArea	25600	1	Fixation: 1038 ms	1	1.42	CrossArea	1128	0	0	197	1	1	1038	.	SPAN_NONE	885.6	.	61.95	589	.	63.75	-1.83	NONE	RIGHT	6.72	450	1727	.	[]
caijiaqi	normal	posttest	exercise	67	2	rightdot.PNG	48	right	experiment	181	1208	1	[]	[ 1]	181	1	.	1	1	CrossArea	25600	1	Fixation: 1027 ms	1	1.31	CrossArea	1124	0	0	181	1	1	1027	.	SPAN_NONE	880.9	.	61.8	562.3	.	63.45	-177.92	NONE	LEFT	8	161	1413	.	[]
caijiaqi	normal	posttest	exercise	68	2	leftdot.PNG	12	left	experiment	193	1219	1	[]	[ 1]	193	1	.	1	1	CrossArea	25600	1	Fixation: 1026 ms	1	1.21	CrossArea	1060	0	0	193	1	1	1026	.	SPAN_NONE	914.6	.	61.95	601.5	.	63.8	-2.21	NONE	RIGHT	8.33	186	1456	.	[]
caijiaqi	normal	posttest	exercise	69	2	leftdot.PNG	17	left	experiment	214	1247	1	[]	[ 1]	214	1	.	1	1	CrossArea	25600	1	Fixation: 1033 ms	1	1.42	CrossArea	1107	0	0	214	1	1	1033	.	SPAN_NONE	898.4	.	61.95	605	.	63.8	-1.32	NONE	RIGHT	9.62	165	1472	.	[]
caijiaqi	normal	posttest	exercise	70	2	rightdot.PNG	72	right	experiment	207	1234	1	[]	[ 1]	207	1	.	1	1	CrossArea	25600	1	Fixation: 1027 ms	1	1.3	CrossArea	1243	0	0	207	1	1	1027	.	SPAN_NONE	886.7	.	61.95	576.2	.	63.7	-175.3	NONE	LEFT	8.24	143	1426	.	[]
caijiaqi	normal	posttest	exercise	73	2	rightdot.PNG	60	right	experiment	138	1165	1	[]	[ 1]	138	1	.	1	1	CrossArea	25600	1	Fixation: 1027 ms	1	1.31	CrossArea	1247	0	0	138	1	1	1027	.	SPAN_NONE	902.4	.	61.95	599.8	.	63.75	-178.47	NONE	LEFT	8.35	137	1353	.	[]
caijiaqi	normal	posttest	exercise	74	2	rightdot.PNG	52	right	experiment	222	1260	1	[]	[ 1]	222	1	.	1	1	CrossArea	25600	1	Fixation: 1038 ms	1	1.34	CrossArea	1227	0	0	222	1	1	1038	.	SPAN_NONE	884	.	61.9	576.4	.	63.6	-174.93	NONE	LEFT	6.99	197	1506	.	[]
caijiaqi	normal	posttest	exercise	58	2	rightdot.PNG	69	right	experiment	177	1209	1	[]	[ 1]	177	1	.	1	1	CrossArea	25600	1	Fixation: 1032 ms	1	1.17	CrossArea	1208	0	0	177	1	1	1032	.	SPAN_NONE	887.2	.	61.8	549.1	.	63.45	-177.05	NONE	LEFT	8.94	116	1375	.	[]
caijiaqi	normal	posttest	exercise	59	2	rightdot.PNG	49	right	experiment	236	1266	1	[]	[ 1]	236	1	.	1	1	CrossArea	25600	1	Fixation: 1030 ms	1	1.3	CrossArea	1112	0	0	236	1	1	1030	.	SPAN_NONE	888.9	.	62.2	580.2	.	64.25	-177.25	NONE	LEFT	6.13	686	2000	.	[]
caijiaqi	normal	posttest	exercise	27	2	rightdot.PNG	61	right	experiment	191	1217	1	[]	[ 1]	191	1	.	1	1	CrossArea	25600	1	Fixation: 1026 ms	1	1.31	CrossArea	1093	0	0	191	1	1	1026	.	SPAN_NONE	890.2	.	61.9	584.2	.	63.65	-177.37	NONE	LEFT	7.74	744	2010	.	[]
caijiaqi	normal	posttest	exercise	28	2	rightdot.PNG	55	right	experiment	199	1233	1	[]	[ 1]	199	1	.	1	1	CrossArea	25600	1	Fixation: 1034 ms	1	1.19	CrossArea	1117	0	0	199	1	1	1034	.	SPAN_NONE	886.2	.	61.8	546.3	.	63.45	-175.08	NONE	LEFT	6.03	205	1476	.	[]
caijiaqi	normal	posttest	exercise	29	2	leftdot.PNG	33	left	experiment	265	1305	1	[]	[ 1]	265	1	.	1	1	CrossArea	25600	1	Fixation: 1040 ms	1	1.32	CrossArea	1177	0	0	265	1	1	1040	.	SPAN_NONE	884.2	.	61.85	572.3	.	63.5	1.63	NONE	RIGHT	5.93	401	1749	.	[]
caijiaqi	normal	posttest	exercise	63	2	rightdot.PNG	70	right	experiment	179	1207	1	[]	[ 1]	179	1	.	1	1	CrossArea	25600	1	Fixation: 1028 ms	1	1.55	CrossArea	1160	0	0	179	1	1	1028	.	SPAN_NONE	886.9	.	62.05	605.9	.	63.9	-177.61	NONE	LEFT	8.65	111	1369	.	[]
caijiaqi	normal	posttest	exercise	48	2	rightdot.PNG	47	right	experiment	199	1228	1	[]	[ 1]	199	1	.	1	1	CrossArea	25600	1	Fixation: 1029 ms	1	0.98	CrossArea	1086	0	0	199	1	1	1029	.	SPAN_NONE	913	.	61.85	580	.	63.65	-179.74	NONE	LEFT	8.19	1255	2528	.	[]
caijiaqi	normal	posttest	exercise	49	2	leftdot.PNG	15	left	experiment	178	1213	1	[]	[ 1]	178	1	.	1	1	CrossArea	25600	1	Fixation: 1035 ms	1	0.92	CrossArea	1280	0	0	178	1	1	1035	.	SPAN_NONE	908.5	.	61.85	566.4	.	63.55	-5.47	AFTER	RIGHT	7.7	638	1902	.	[]
caijiaqi	normal	posttest	exercise	6	2	rightdot.PNG	63	right	experiment	193	1227	1	[]	[ 1]	193	1	.	1	1	CrossArea	25600	1	Fixation: 1034 ms	1	0.62	CrossArea	1521	0	0	193	1	1	1034	.	SPAN_NONE	928.5	.	61.65	516.6	.	63.1	-172.1	NONE	LEFT	11.81	79	1370	.	[]
caijiaqi	normal	posttest	exercise	7	2	leftdot.PNG	34	left	experiment	196	1221	1	[]	[ 1]	196	1	.	1	1	CrossArea	25600	1	Fixation: 1025 ms	1	0.6	CrossArea	1545	0	0	196	1	1	1025	.	SPAN_NONE	955.2	.	61.55	502.7	.	62.95	0.81	NONE	RIGHT	7.21	563	1832	.	[]
caijiaqi	normal	posttest	exercise	8	2	leftdot.PNG	32	left	experiment	258	1296	1	[]	[ 1]	258	1	.	1	1	CrossArea	25600	1	Fixation: 1038 ms	1	0.54	CrossArea	1394	0	0	258	1	1	1038	.	SPAN_NONE	927.2	.	61.7	533.9	.	63.25	-0.21	NONE	RIGHT	6	232	1570	.	[]
caijiaqi	normal	posttest	exercise	9	2	rightdot.PNG	57	right	experiment	206	1235	1	[]	[ 1]	206	1	.	1	1	CrossArea	25600	1	Fixation: 1029 ms	1	0.27	CrossArea	1382	0	0	206	1	1	1029	.	SPAN_NONE	943	.	61.95	536.3	.	63.75	-177.08	NONE	LEFT	9.93	756	2043	.	[]
caijiaqi	normal	posttest	exercise	10	2	rightdot.PNG	51	right	experiment	217	1246	1	[]	[ 1]	217	1	.	1	1	CrossArea	25600	1	Fixation: 1029 ms	1	0.71	CrossArea	1273	0	0	217	1	1	1029	.	SPAN_NONE	915.8	.	61.7	539.7	.	63.25	-177.2	NONE	LEFT	8.23	1232	2528	.	[]
caijiaqi	normal	posttest	exercise	25	2	rightdot.PNG	74	right	experiment	196	1233	1	[]	[ 1]	196	1	.	1	1	CrossArea	25600	1	Fixation: 1037 ms	1	1.36	CrossArea	1326	0	0	196	1	1	1037	.	SPAN_NONE	885.7	.	61.95	582.1	.	63.7	-177.32	NONE	LEFT	8.25	119	1402	.	[]
caijiaqi	normal	posttest	exercise	26	2	leftdot.PNG	14	left	experiment	196	1222	1	[]	[ 1]	196	1	.	1	1	CrossArea	25600	1	Fixation: 1026 ms	1	1.13	CrossArea	1212	0	0	196	1	1	1026	.	SPAN_NONE	909.1	.	62	590.1	.	63.8	-0.7	NONE	RIGHT	7.36	150	1424	.	[]
caijiaqi	normal	posttest	exercise	13	2	rightdot.PNG	54	right	experiment	240	1265	1	[]	[ 1]	240	1	.	1	1	CrossArea	25600	1	Fixation: 1025 ms	1	1.03	CrossArea	1256	0	0	240	1	1	1025	.	SPAN_NONE	901.4	.	61.85	567	.	63.55	-177.91	NONE	LEFT	8.11	207	1518	.	[]
caijiaqi	normal	posttest	exercise	14	2	rightdot.PNG	67	right	experiment	227	1265	1	[]	[ 1]	227	1	.	1	1	CrossArea	25600	1	Fixation: 1038 ms	1	0.92	CrossArea	1351	0	0	227	1	1	1038	.	SPAN_NONE	903.9	.	61.7	527.7	.	63.25	-177.63	NONE	LEFT	8.73	1222	2536	.	[]
caijiaqi	normal	posttest	exercise	15	2	leftdot.PNG	18	left	experiment	293	1325	1	[]	[ 1]	293	1	.	1	1	CrossArea	25600	1	Fixation: 1032 ms	1	0.79	CrossArea	1308	0	0	293	1	1	1032	.	SPAN_NONE	911.2	.	61.75	540.4	.	63.35	1.19	NONE	RIGHT	5.39	285	1649	.	[]
caijiaqi	normal	posttest	exercise	16	2	leftdot.PNG	29	left	experiment	168	1205	1	[]	[ 1]	168	1	.	1	1	CrossArea	25600	1	Fixation: 1037 ms	1	0.96	CrossArea	1418	0	0	168	1	1	1037	.	SPAN_NONE	906.2	.	61.65	512.1	.	63.1	1.69	AFTER	RIGHT	6.99	1003	2250	.	[]
caijiaqi	normal	posttest	exercise	17	2	rightdot.PNG	43	right	experiment	217	1251	1	[]	[ 1]	217	1	.	1	1	CrossArea	25600	1	Fixation: 1034 ms	1	0.82	CrossArea	1404	0	0	217	1	1	1034	.	SPAN_NONE	908.6	.	61.75	536.7	.	63.3	-175.36	NONE	LEFT	7.42	208	1504	.	[]
caijiaqi	normal	posttest	exercise	18	2	leftdot.PNG	37	left	experiment	194	1234	1	[]	[ 1]	194	1	.	1	1	CrossArea	25600	1	Fixation: 1040 ms	1	0.73	CrossArea	1417	0	0	194	1	1	1040	.	SPAN_NONE	915	.	61.8	548.1	.	63.35	-3.86	NONE	RIGHT	7.61	253	1534	.	[]
caijiaqi	normal	posttest	exercise	19	2	leftdot.PNG	30	left	experiment	183	1213	1	[]	[ 1]	183	1	.	1	1	CrossArea	25600	1	Fixation: 1030 ms	1	0.98	CrossArea	1337	0	0	183	1	1	1030	.	SPAN_NONE	902.1	.	61.8	560.4	.	63.5	-4.81	NONE	RIGHT	8.1	158	1414	.	[]
caijiaqi	normal	posttest	exercise	20	2	rightdot.PNG	64	right	experiment	214	1247	1	[]	[ 1]	214	1	.	1	1	CrossArea	25600	1	Fixation: 1033 ms	1	0.95	CrossArea	1329	0	0	214	1	1	1033	.	SPAN_NONE	901.9	.	61.75	553.2	.	63.35	-178.28	NONE	LEFT	5.87	119	1404	.	[]
caijiaqi	normal	posttest	exercise	21	2	leftdot.PNG	20	left	experiment	191	1225	1	[]	[ 1]	191	1	.	1	1	CrossArea	25600	1	Fixation: 1034 ms	1	0.61	CrossArea	1320	0	0	191	1	1	1034	.	SPAN_NONE	926.8	.	61.9	558.6	.	63.65	-5.65	NONE	RIGHT	6.96	435	1704	.	[]
caijiaqi	normal	posttest	exercise	22	2	rightdot.PNG	65	right	experiment	268	1301	1	[]	[ 1]	268	1	.	1	1	CrossArea	25600	1	Fixation: 1033 ms	1	0.78	CrossArea	1406	0	0	268	1	1	1033	.	SPAN_NONE	923.3	.	61.8	572.5	.	63.5	-179.1	NONE	LEFT	8.43	1182	2532	.	[]
caijiaqi	normal	posttest	exercise	23	2	leftdot.PNG	21	left	experiment	194	1228	1	[]	[ 1]	194	1	.	1	1	CrossArea	25600	1	Fixation: 1034 ms	1	0.67	CrossArea	1437	0	0	194	1	1	1034	.	SPAN_NONE	928.5	.	61.9	568.3	.	63.6	-1.55	NONE	RIGHT	7.07	451	1725	.	[]
caijiaqi	normal	posttest	exercise	11	2	leftdot.PNG	24	left	experiment	217	1256	1	[]	[ 1]	217	1	.	1	1	CrossArea	25600	1	Fixation: 1039 ms	1	0.54	CrossArea	1277	0	0	217	1	1	1039	.	SPAN_NONE	932.7	.	61.6	519.8	.	63.1	-0.92	NONE	RIGHT	8.64	192	1499	.	[]
caijiaqi	normal	posttest	exercise	12	2	leftdot.PNG	28	left	experiment	213	1238	1	[]	[ 1]	213	1	.	1	1	CrossArea	25600	1	Fixation: 1025 ms	1	0.88	CrossArea	1269	0	0	213	1	1	1025	.	SPAN_NONE	905.7	.	61.8	547	.	63.45	1.18	NONE	RIGHT	7.19	193	1474	.	[]
caijiaqi	normal	posttest	exercise	40	2	rightdot.PNG	73	right	experiment	193	1222	1	[]	[ 1]	193	1	.	1	1	CrossArea	25600	1	Fixation: 1029 ms	1	1.04	CrossArea	1275	0	0	193	1	1	1029	.	SPAN_NONE	949.5	.	62.05	605.7	.	63.9	-178.62	NONE	LEFT	9	336	1604	.	[]
caijiaqi	normal	posttest	exercise	41	2	rightdot.PNG	58	right	experiment	194	1229	1	[]	[ 1]	194	1	.	1	1	CrossArea	25600	1	Fixation: 1035 ms	1	0.84	CrossArea	1485	0	0	194	1	1	1035	.	SPAN_NONE	954.7	.	61.95	593.7	.	63.75	-178.44	NONE	LEFT	9.01	307	1591	.	[]
caijiaqi	normal	posttest	exercise	42	2	leftdot.PNG	39	left	experiment	181	1206	1	[]	[ 1]	181	1	.	1	1	CrossArea	25600	1	Fixation: 1025 ms	1	0.97	CrossArea	1414	0	0	181	1	1	1025	.	SPAN_NONE	968.4	.	62	601.8	.	63.8	-0.62	NONE	RIGHT	8.35	150	1410	.	[]
caijiaqi	normal	posttest	exercise	43	2	leftdot.PNG	38	left	experiment	171	1201	1	[]	[ 1]	171	1	.	1	1	CrossArea	25600	1	Fixation: 1030 ms	1	0.79	CrossArea	1311	0	0	171	1	1	1030	.	SPAN_NONE	933.4	.	61.9	582.2	.	63.65	-3.78	NONE	RIGHT	7.65	155	1431	.	[]
caijiaqi	normal	posttest	exercise	30	2	rightdot.PNG	41	right	experiment	151	1181	1	[]	[ 1]	151	1	.	1	1	CrossArea	25600	1	Fixation: 1030 ms	1	1.12	CrossArea	1186	0	0	151	1	1	1030	.	SPAN_NONE	895.4	.	61.85	567	.	63.55	-176.82	NONE	LEFT	7.02	557	1783	.	[]
caijiaqi	normal	posttest	exercise	32	2	leftdot.PNG	19	left	experiment	169	1198	1	[]	[ 1]	169	1	.	1	1	CrossArea	25600	1	Fixation: 1029 ms	1	1.14	CrossArea	1306	0	0	169	1	1	1029	.	SPAN_NONE	892.3	.	61.75	562	.	63.4	-1.12	NONE	RIGHT	7.61	1007	2249	.	[]
caijiaqi	normal	posttest	exercise	33	2	rightdot.PNG	71	right	experiment	165	1205	1	[]	[ 1]	165	1	.	1	1	CrossArea	25600	1	Fixation: 1040 ms	1	0.52	CrossArea	1364	0	0	165	1	1	1040	.	SPAN_NONE	927.8	.	61.75	542.9	.	63.4	-175.29	NONE	LEFT	9.59	114	1370	.	[]
caijiaqi	normal	posttest	exercise	34	2	rightdot.PNG	44	right	experiment	195	1231	1	[]	[ 1]	195	1	.	1	1	CrossArea	25600	1	Fixation: 1036 ms	1	0.83	CrossArea	1372	0	0	195	1	1	1036	.	SPAN_NONE	918.5	.	61.85	572.2	.	63.5	-177.01	NONE	LEFT	6.36	160	1437	.	[]
caijiaqi	normal	posttest	exercise	35	2	leftdot.PNG	10	left	experiment	182	1221	1	[]	[ 1]	182	1	.	1	1	CrossArea	25600	1	Fixation: 1039 ms	1	0.9	CrossArea	1107	0	0	182	1	1	1039	.	SPAN_NONE	925.1	.	61.9	585.2	.	63.65	0.45	NONE	RIGHT	7.62	433	1708	.	[]
caijiaqi	normal	posttest	exercise	36	2	leftdot.PNG	23	left	experiment	183	1217	1	[]	[ 1]	183	1	.	1	1	CrossArea	25600	1	Fixation: 1034 ms	1	1.07	CrossArea	1205	0	0	183	1	1	1034	.	SPAN_NONE	922.3	.	61.95	596.7	.	63.85	1.63	NONE	RIGHT	8.9	472	1741	.	[]
caijiaqi	normal	posttest	exercise	37	2	rightdot.PNG	50	right	experiment	217	1241	1	[]	[ 1]	217	1	.	1	1	CrossArea	25600	1	Fixation: 1024 ms	1	0.73	CrossArea	1242	0	0	217	1	1	1024	.	SPAN_NONE	921.9	.	61.85	565.4	.	63.55	-176.56	NONE	LEFT	7.78	1233	2523	.	[]
caijiaqi	normal	posttest	exercise	24	2	leftdot.PNG	16	left	experiment	190	1216	1	[]	[ 1]	190	1	.	1	1	CrossArea	25600	1	Fixation: 1026 ms	1	0.94	CrossArea	1399	0	0	190	1	1	1026	.	SPAN_NONE	931.7	.	61.9	593.6	.	63.75	-3.36	NONE	RIGHT	7.2	232	1490	.	[]
caijiaqi	normal	posttest	exercise	38	2	leftdot.PNG	8	left	experiment	185	1225	1	[]	[ 1]	185	1	.	1	1	CrossArea	25600	1	Fixation: 1040 ms	1	1.03	CrossArea	1122	0	0	185	1	1	1040	.	SPAN_NONE	921.5	.	61.95	593.1	.	63.8	-1.31	NONE	RIGHT	7.67	207	1483	.	[]
caijiaqi	normal	posttest	exercise	39	2	leftdot.PNG	40	left	experiment	233	1267	1	[]	[ 1]	233	1	.	1	1	CrossArea	25600	1	Fixation: 1034 ms	1	0.73	CrossArea	1162	0	0	233	1	1	1034	.	SPAN_NONE	933	.	61.8	577.5	.	63.5	2.77	NONE	RIGHT	6.92	1025	2334	.	[]
caijiaqi	normal	posttest	exercise	45	2	leftdot.PNG	6	left	experiment	156	1192	1	[]	[ 1]	156	1	.	1	1	CrossArea	25600	1	Fixation: 1036 ms	1	1.13	CrossArea	1290	0	0	156	1	1	1036	.	SPAN_NONE	894.1	.	61.8	566	.	63.5	-1.35	NONE	RIGHT	8.69	149	1390	.	[]
caijiaqi	normal	posttest	exercise	46	2	leftdot.PNG	25	left	experiment	192	1225	1	[]	[ 1]	192	1	.	1	1	CrossArea	25600	1	Fixation: 1033 ms	1	1.09	CrossArea	1186	0	0	192	1	1	1033	.	SPAN_NONE	913.5	.	62	590.9	.	63.8	-3.81	NONE	RIGHT	6.94	1259	2531	.	[]
caijiaqi	normal	posttest	exercise	44	2	rightdot.PNG	66	right	experiment	159	1185	1	[]	[ 1]	159	1	.	1	1	CrossArea	25600	1	Fixation: 1026 ms	1	1.26	CrossArea	1241	0	0	159	1	1	1026	.	SPAN_NONE	906.7	.	61.95	599.5	.	63.75	-179.91	NONE	LEFT	9.28	135	1371	.	[]
wubingqian	normal	posttest	exercise	41	2	rightdot.PNG	42	right	experiment	147	1176	1	[]	[ 1]	147	1	.	1	1	CrossArea	25600	1	Fixation: 1029 ms	1	0.44	CrossArea	317	0	0	147	1	1	1029	.	SPAN_NONE	968.8	.	61.6	513.8	.	63.05	-178.02	NONE	LEFT	9.87	1270	2528	.	[]
wubingqian	normal	posttest	exercise	55	2	rightdot.PNG	47	right	experiment	178	1214	1	[]	[ 1]	178	1	.	1	1	CrossArea	25600	1	Fixation: 1036 ms	1	0.66	CrossArea	251	0	0	178	1	1	1036	.	SPAN_NONE	963.4	.	61.5	498	.	62.9	-179.42	NONE	LEFT	10.63	1253	2534	.	[]
wubingqian	normal	posttest	exercise	39	2	rightdot.PNG	53	right	experiment	157	1198	1	[]	[ 1]	157	1	.	1	1	CrossArea	25600	1	Fixation: 1041 ms	1	0.43	CrossArea	334	0	0	157	1	1	1041	.	SPAN_NONE	946	.	61.6	516.3	.	63.15	179.79	NONE	LEFT	10.55	1260	2539	.	[]
wubingqian	normal	posttest	exercise	40	2	leftdot.PNG	39	left	experiment	158	1186	1	[]	[ 1]	158	1	.	1	1	CrossArea	25600	1	Fixation: 1028 ms	1	0.43	CrossArea	344	0	0	158	1	1	1028	.	SPAN_NONE	944	.	61.6	517.5	.	63	-1.79	NONE	RIGHT	11.72	1251	2527	.	[]
wubingqian	normal	posttest	exercise	52	2	rightdot.PNG	45	right	experiment	175	1205	1	[]	[ 1]	175	1	.	1	1	CrossArea	25600	1	Fixation: 1030 ms	1	0.67	CrossArea	280	0	0	175	1	1	1030	.	SPAN_NONE	955.7	.	61.55	497.5	.	62.95	-179.16	NONE	LEFT	9.65	1266	2528	.	[]
wubingqian	normal	posttest	exercise	54	2	leftdot.PNG	21	left	experiment	183	1219	1	[]	[ 1]	183	1	.	1	1	CrossArea	25600	1	Fixation: 1036 ms	1	0.75	CrossArea	280	0	0	183	1	1	1036	.	SPAN_NONE	956.6	.	61.55	492.6	.	62.9	-0.29	NONE	RIGHT	11.21	1233	2534	.	[]
wubingqian	normal	posttest	exercise	20	2	leftdot.PNG	30	left	experiment	195	1236	1	[]	[ 1]	195	1	.	1	1	CrossArea	25600	1	Fixation: 1041 ms	1	0.51	CrossArea	377	0	0	195	1	1	1041	.	SPAN_NONE	951.7	.	61.6	509	.	63.1	-0.33	NONE	RIGHT	11.15	1220	2539	.	[]
wubingqian	normal	posttest	exercise	22	2	rightdot.PNG	69	right	experiment	168	1208	1	[]	[ 1]	168	1	.	1	1	CrossArea	25600	1	Fixation: 1040 ms	1	0.11	CrossArea	411	0	0	168	1	1	1040	.	SPAN_NONE	956.2	.	61.6	533.9	.	63.1	179.98	NONE	LEFT	10.84	1242	2539	.	[]
wubingqian	normal	posttest	exercise	23	2	leftdot.PNG	11	left	experiment	188	1230	1	[]	[ 1]	188	1	.	1	1	CrossArea	25600	1	Fixation: 1042 ms	1	0.48	CrossArea	333	0	0	188	1	1	1042	.	SPAN_NONE	943.4	.	61.6	514.6	.	63.05	-0.39	NONE	RIGHT	12.18	1218	2541	.	[]
wubingqian	normal	posttest	exercise	56	2	leftdot.PNG	35	left	experiment	142	1207	2	[]	[ 1]	165	2	.	1	1	CrossArea	25600	1	Fixation: 1065 ms	1	0.21	CrossArea	305	0	0	165	2	2	1065	.	SPAN_NONE	960.6	.	61.65	526.4	.	63.15	1.9	NONE	RIGHT	12.17	1249	2530	.	[]
wubingqian	normal	posttest	exercise	43	2	leftdot.PNG	33	left	experiment	170	1202	1	[]	[ 1]	170	1	.	1	1	CrossArea	25600	1	Fixation: 1032 ms	1	0.46	CrossArea	315	0	0	170	1	1	1032	.	SPAN_NONE	952.7	.	61.6	511.4	.	63.05	0.87	NONE	RIGHT	12.31	1244	2530	.	[]
wubingqian	normal	posttest	exercise	45	2	leftdot.PNG	26	left	experiment	127	1164	1	[]	[ 1]	127	1	.	1	1	CrossArea	25600	1	Fixation: 1037 ms	1	0.64	CrossArea	322	0	0	127	1	1	1037	.	SPAN_NONE	949.1	.	61.55	501	.	63	2.35	NONE	RIGHT	10.46	1313	2536	.	[]
wubingqian	normal	posttest	exercise	46	2	rightdot.PNG	58	right	experiment	139	1165	1	[]	[ 1]	139	1	.	1	1	CrossArea	25600	1	Fixation: 1026 ms	1	0.6	CrossArea	312	0	0	139	1	1	1026	.	SPAN_NONE	946.4	.	61.6	504.3	.	63	179.78	NONE	LEFT	9.71	1306	2525	.	[]
wubingqian	normal	posttest	exercise	47	2	leftdot.PNG	23	left	experiment	149	1181	1	[]	[ 1]	149	1	.	1	1	CrossArea	25600	1	Fixation: 1032 ms	1	0.66	CrossArea	298	0	0	149	1	1	1032	.	SPAN_NONE	944.1	.	61.6	501.2	.	63	0.54	NONE	RIGHT	11.22	1292	2531	.	[]
wubingqian	normal	posttest	exercise	48	2	leftdot.PNG	13	left	experiment	205	1230	1	[]	[ 1]	205	1	.	1	1	CrossArea	25600	1	Fixation: 1025 ms	1	0.56	CrossArea	277	0	0	205	1	1	1025	.	SPAN_NONE	950.8	.	61.6	505.9	.	63	-1.04	NONE	RIGHT	10.82	1209	2523	.	[]
wubingqian	normal	posttest	exercise	49	2	rightdot.PNG	43	right	experiment	184	1219	1	[]	[ 1]	184	1	.	1	1	CrossArea	25600	1	Fixation: 1035 ms	1	0.51	CrossArea	288	0	0	184	1	1	1035	.	SPAN_NONE	955.7	.	61.6	507.7	.	63.1	-179.14	NONE	LEFT	8.2	409	1681	.	[]
wubingqian	normal	posttest	exercise	50	2	rightdot.PNG	59	right	experiment	210	1241	1	[]	[ 1]	210	1	.	1	1	CrossArea	25600	1	Fixation: 1031 ms	1	0.51	CrossArea	287	0	0	210	1	1	1031	.	SPAN_NONE	960.3	.	61.6	507.4	.	63.1	-179	NONE	LEFT	10.04	1235	2530	.	[]
wubingqian	normal	posttest	exercise	51	2	leftdot.PNG	12	left	experiment	163	1201	1	[]	[ 1]	163	1	.	1	1	CrossArea	25600	1	Fixation: 1038 ms	1	0.57	CrossArea	279	0	0	163	1	1	1038	.	SPAN_NONE	951.5	.	61.55	504.6	.	63.05	0.83	NONE	RIGHT	11.14	1271	2537	.	[]
wubingqian	normal	posttest	exercise	19	2	rightdot.PNG	41	right	experiment	178	1218	1	[]	[ 1]	178	1	.	1	1	CrossArea	25600	1	Fixation: 1040 ms	1	0.42	CrossArea	365	0	0	178	1	1	1040	.	SPAN_NONE	954.7	.	61.6	514	.	63.05	178.91	NONE	LEFT	9.8	1243	2538	.	[]
wubingqian	normal	posttest	exercise	37	2	rightdot.PNG	55	right	experiment	170	1200	1	[]	[ 1]	170	1	.	1	1	CrossArea	25600	1	Fixation: 1030 ms	1	0.94	CrossArea	307	0	0	170	1	1	1030	.	SPAN_NONE	954.1	.	61.5	480.3	.	62.85	-179.41	NONE	LEFT	12.09	1251	2528	.	[]
wubingqian	normal	posttest	exercise	38	2	leftdot.PNG	9	left	experiment	125	1167	1	[]	[ 1]	125	1	.	1	1	CrossArea	25600	1	Fixation: 1042 ms	1	0.93	CrossArea	280	0	0	125	1	1	1042	.	SPAN_NONE	953.5	.	61.5	481.4	.	62.85	-2.76	NONE	RIGHT	10.5	1294	2540	.	[]
wubingqian	normal	posttest	exercise	69	2	leftdot.PNG	14	left	experiment	220	1248	1	[]	[ 1]	220	1	.	1	1	CrossArea	25600	1	Fixation: 1028 ms	1	0.7	CrossArea	297	0	0	220	1	1	1028	.	SPAN_NONE	946	.	61.55	498.2	.	62.95	1.32	NONE	RIGHT	10.49	1213	2526	.	[]
wubingqian	normal	posttest	exercise	24	2	leftdot.PNG	19	left	experiment	184	1212	1	[]	[ 1]	184	1	.	1	1	CrossArea	25600	1	Fixation: 1028 ms	1	0.6	CrossArea	341	0	0	184	1	1	1028	.	SPAN_NONE	945.7	.	61.6	504.3	.	63	-3.43	NONE	RIGHT	12.44	1217	2527	.	[]
wubingqian	normal	posttest	exercise	6	2	leftdot.PNG	31	left	experiment	179	1219	1	[]	[ 1]	179	1	.	1	1	CrossArea	25600	1	Fixation: 1040 ms	1	0.33	CrossArea	427	0	0	179	1	1	1040	.	SPAN_NONE	964.5	.	61.65	519.3	.	63.15	-0.99	NONE	RIGHT	12.18	1234	2538	.	[]
wubingqian	normal	posttest	exercise	7	2	rightdot.PNG	44	right	experiment	199	1234	1	[]	[ 1]	199	1	.	1	1	CrossArea	25600	1	Fixation: 1035 ms	1	0.33	CrossArea	426	0	0	199	1	1	1035	.	SPAN_NONE	949	.	61.65	522.1	.	63.15	-178.69	NONE	LEFT	9.68	1235	2534	.	[]
wubingqian	normal	posttest	exercise	8	2	rightdot.PNG	72	right	experiment	213	1243	1	[]	[ 1]	213	1	.	1	1	CrossArea	25600	1	Fixation: 1030 ms	1	0.24	CrossArea	417	0	0	213	1	1	1030	.	SPAN_NONE	950.6	.	61.65	528.1	.	63.2	-179.04	NONE	LEFT	9.8	1216	2528	.	[]
wubingqian	normal	posttest	exercise	9	2	leftdot.PNG	17	left	experiment	163	1193	1	[]	[ 1]	163	1	.	1	1	CrossArea	25600	1	Fixation: 1030 ms	1	0.18	CrossArea	497	0	0	163	1	1	1030	.	SPAN_NONE	955.9	.	61.75	550.6	.	63.35	-3.3	NONE	RIGHT	10.04	1246	2528	.	[]
wubingqian	normal	posttest	exercise	13	2	leftdot.PNG	37	left	experiment	190	1220	1	[]	[ 1]	190	1	.	1	1	CrossArea	25600	1	Fixation: 1030 ms	1	0.69	CrossArea	431	0	0	190	1	1	1030	.	SPAN_NONE	931	.	61.6	507.5	.	63.1	-4.27	NONE	RIGHT	9.42	1226	2529	.	[]
wubingqian	normal	posttest	exercise	14	2	rightdot.PNG	71	right	experiment	135	1162	1	[]	[ 1]	135	1	.	1	1	CrossArea	25600	1	Fixation: 1027 ms	1	0.42	CrossArea	399	0	0	135	1	1	1027	.	SPAN_NONE	941.4	.	61.6	520.6	.	63.05	-177.08	NONE	LEFT	10.56	1261	2525	.	[]
wubingqian	normal	posttest	exercise	15	2	rightdot.PNG	73	right	experiment	182	1217	1	[]	[ 1]	182	1	.	1	1	CrossArea	25600	1	Fixation: 1035 ms	1	0.41	CrossArea	393	0	0	182	1	1	1035	.	SPAN_NONE	942.8	.	61.6	520.4	.	63.2	-176.05	NONE	LEFT	7.7	1247	2534	.	[]
wubingqian	normal	posttest	exercise	16	2	leftdot.PNG	18	left	experiment	206	1241	1	[]	[ 1]	206	1	.	1	1	CrossArea	25600	1	Fixation: 1035 ms	1	0.08	CrossArea	394	0	0	206	1	1	1035	.	SPAN_NONE	955.3	.	61.7	537.7	.	63.2	-2.74	NONE	RIGHT	11.48	1219	2534	.	[]
wubingqian	normal	posttest	exercise	65	2	leftdot.PNG	8	left	experiment	225	1253	1	[]	[ 1]	225	1	.	1	1	CrossArea	25600	1	Fixation: 1028 ms	1	0.65	CrossArea	291	0	0	225	1	1	1028	.	SPAN_NONE	957.3	.	61.5	498.8	.	62.9	1.12	NONE	RIGHT	9.62	77	1406	.	[]
wubingqian	normal	posttest	exercise	66	2	leftdot.PNG	40	left	experiment	172	1203	1	[]	[ 1]	172	1	.	1	1	CrossArea	25600	1	Fixation: 1031 ms	1	0.79	CrossArea	304	0	0	172	1	1	1031	.	SPAN_NONE	920.5	.	61.6	509.5	.	63.05	-0.78	NONE	RIGHT	11.02	881	2173	.	[]
wubingqian	normal	posttest	exercise	67	2	rightdot.PNG	52	right	experiment	180	1207	1	[]	[ 1]	180	1	.	1	1	CrossArea	25600	1	Fixation: 1027 ms	1	0.76	CrossArea	279	0	0	180	1	1	1027	.	SPAN_NONE	950.6	.	61.55	492.9	.	63	-179.63	NONE	LEFT	11.55	624	1914	.	[]
wubingqian	normal	posttest	exercise	58	2	rightdot.PNG	54	right	experiment	153	1183	1	[]	[ 1]	153	1	.	1	1	CrossArea	25600	1	Fixation: 1030 ms	1	0.48	CrossArea	267	0	0	153	1	1	1030	.	SPAN_NONE	959.5	.	61.6	509.6	.	63	-179.49	NONE	LEFT	10.3	1264	2528	.	[]
wubingqian	normal	posttest	exercise	70	2	rightdot.PNG	62	right	experiment	157	1182	1	[]	[ 1]	157	1	.	1	1	CrossArea	25600	1	Fixation: 1025 ms	1	0.56	CrossArea	285	0	0	157	1	1	1025	.	SPAN_NONE	948.8	.	61.55	506.3	.	62.95	178.65	NONE	LEFT	10.01	1266	2524	.	[]
wubingqian	normal	posttest	exercise	74	2	leftdot.PNG	32	left	experiment	81	1113	1	[]	[ 1]	81	1	.	1	1	CrossArea	25600	1	Fixation: 1032 ms	1	0.51	CrossArea	304	0	0	81	1	1	1032	.	SPAN_NONE	932.2	.	61.65	524.5	.	63.2	14.34	NONE	RIGHT	5.83	38	1193	.	[]
wubingqian	normal	posttest	exercise	57	2	leftdot.PNG	7	left	experiment	175	1204	1	[]	[ 1]	175	1	.	1	1	CrossArea	25600	1	Fixation: 1029 ms	1	0.48	CrossArea	283	0	0	175	1	1	1029	.	SPAN_NONE	955.3	.	61.55	509.6	.	63	-1.89	NONE	RIGHT	13.44	117	1421	.	[]
wubingqian	normal	posttest	exercise	63	2	rightdot.PNG	67	right	experiment	132	1166	1	[]	[ 1]	132	1	.	1	1	CrossArea	25600	1	Fixation: 1034 ms	1	0.55	CrossArea	304	0	0	132	1	1	1034	.	SPAN_NONE	946.9	.	61.55	507.9	.	63.05	-178.98	NONE	LEFT	8.85	1308	2532	.	[]
wubingqian	normal	posttest	exercise	59	2	leftdot.PNG	15	left	experiment	161	1202	1	[]	[ 1]	161	1	.	1	1	CrossArea	25600	1	Fixation: 1041 ms	1	0.68	CrossArea	384	0	0	161	1	1	1041	.	SPAN_NONE	931.3	.	61.6	507.7	.	63.05	-0.4	AFTER	RIGHT	12.95	938	2232	.	[]
wubingqian	normal	posttest	exercise	60	2	rightdot.PNG	66	right	experiment	155	1184	1	[]	[ 1]	155	1	.	1	1	CrossArea	25600	1	Fixation: 1029 ms	1	0.67	CrossArea	339	0	0	155	1	1	1029	.	SPAN_NONE	951.4	.	61.55	498.6	.	62.95	-179.96	NONE	LEFT	10.76	1262	2528	.	[]
wubingqian	normal	posttest	exercise	62	2	leftdot.PNG	20	left	experiment	175	1208	1	[]	[ 1]	175	1	.	1	1	CrossArea	25600	1	Fixation: 1033 ms	1	0.75	CrossArea	309	0	0	175	1	1	1033	.	SPAN_NONE	940.5	.	61.55	497	.	63	1.95	NONE	RIGHT	8.64	1246	2532	.	[]
wubingqian	normal	posttest	exercise	26	2	rightdot.PNG	75	right	experiment	181	1212	1	[]	[ 1]	181	1	.	1	1	CrossArea	25600	1	Fixation: 1031 ms	1	0.55	CrossArea	394	0	0	181	1	1	1031	.	SPAN_NONE	943.3	.	61.6	509.5	.	63	-177.93	NONE	LEFT	9.48	1265	2529	.	[]
wubingqian	normal	posttest	exercise	64	2	rightdot.PNG	57	right	experiment	212	1253	1	[]	[ 1]	212	1	.	1	1	CrossArea	25600	1	Fixation: 1041 ms	1	0.79	CrossArea	304	0	0	212	1	1	1041	.	SPAN_NONE	951.4	.	61.55	490.4	.	62.95	-178.16	NONE	LEFT	9.94	1211	2539	.	[]
wubingqian	normal	posttest	exercise	35	2	leftdot.PNG	28	left	experiment	189	1230	1	[]	[ 1]	189	1	.	1	1	CrossArea	25600	1	Fixation: 1041 ms	1	0.66	CrossArea	312	0	0	189	1	1	1041	.	SPAN_NONE	946.8	.	61.6	500.3	.	63	-3.14	NONE	RIGHT	9.52	454	1763	.	[]
wubingqian	normal	posttest	exercise	36	2	rightdot.PNG	56	right	experiment	141	1167	1	[]	[ 1]	141	1	.	1	1	CrossArea	25600	1	Fixation: 1026 ms	1	0.63	CrossArea	298	0	0	141	1	1	1026	.	SPAN_NONE	951.5	.	61.55	500.5	.	62.95	-177.36	NONE	LEFT	10.93	1265	2524	.	[]
wubingqian	normal	posttest	exercise	32	2	leftdot.PNG	27	left	experiment	139	1180	1	[]	[ 1]	139	1	.	1	1	CrossArea	25600	1	Fixation: 1041 ms	1	0.75	CrossArea	310	0	0	139	1	1	1041	.	SPAN_NONE	944.4	.	61.5	495	.	62.9	-3.33	NONE	RIGHT	10.75	1282	2540	.	[]
wubingqian	normal	posttest	exercise	27	2	leftdot.PNG	24	left	experiment	168	1197	1	[]	[ 1]	168	1	.	1	1	CrossArea	25600	1	Fixation: 1029 ms	1	0.37	CrossArea	334	0	0	168	1	1	1029	.	SPAN_NONE	958.5	.	61.65	516.4	.	63.15	-0.74	NONE	RIGHT	10.05	1250	2527	.	[]
wubingqian	normal	posttest	exercise	29	2	rightdot.PNG	70	right	experiment	180	1207	1	[]	[ 1]	180	1	.	1	1	CrossArea	25600	1	Fixation: 1027 ms	1	0.47	CrossArea	336	0	0	180	1	1	1027	.	SPAN_NONE	945.2	.	61.65	513.9	.	63.1	-178.54	NONE	LEFT	11.23	875	2171	.	[]
wubingqian	normal	posttest	exercise	31	2	rightdot.PNG	50	right	experiment	155	1189	1	[]	[ 1]	155	1	.	1	1	CrossArea	25600	1	Fixation: 1034 ms	1	0.44	CrossArea	344	0	0	155	1	1	1034	.	SPAN_NONE	948.5	.	61.6	514.3	.	63.05	-178.9	NONE	LEFT	11.48	1274	2532	.	[]
wubingqian	normal	posttest	exercise	33	2	rightdot.PNG	74	right	experiment	165	1192	1	[]	[ 1]	165	1	.	1	1	CrossArea	25600	1	Fixation: 1027 ms	1	0.46	CrossArea	355	0	0	165	1	1	1027	.	SPAN_NONE	955.5	.	61.6	510.9	.	63.05	-178.48	NONE	LEFT	14.07	289	1584	.	[]
wubingqian	normal	posttest	exercise	34	2	leftdot.PNG	29	left	experiment	133	1174	1	[]	[ 1]	133	1	.	1	1	CrossArea	25600	1	Fixation: 1041 ms	1	0.57	CrossArea	303	0	0	133	1	1	1041	.	SPAN_NONE	956.2	.	61.55	504	.	62.95	-2.96	NONE	RIGHT	9.89	441	1693	.	[]
zhanhuisi	normal	posttest	exercise	29	2	rightdot.PNG	45	right	experiment	531	1561	1	[]	[ 1]	531	1	.	1	1	CrossArea	25600	1	Fixation: 1030 ms	1	0.45	CrossArea	626	0	0	531	1	1	1030	.	SPAN_NONE	972.2	.	61.6	514.2	.	63	175.13	NONE	LEFT	2.99	287	1881	.	[]
zhanhuisi	normal	posttest	exercise	30	2	rightdot.PNG	50	right	experiment	416	1444	1	[]	[ 1]	416	1	.	1	1	CrossArea	25600	1	Fixation: 1028 ms	1	0.8	CrossArea	579	0	0	416	1	1	1028	.	SPAN_NONE	999.1	.	61.6	509.4	.	63.05	-179.41	NONE	LEFT	5.07	654	2137	.	[]
zhanhuisi	normal	posttest	exercise	60	2	rightdot.PNG	44	right	experiment	389	1424	1	[]	[ 1]	389	1	.	1	1	CrossArea	25600	1	Fixation: 1035 ms	1	0.79	CrossArea	583	0	0	389	1	1	1035	.	SPAN_NONE	986.7	.	61.55	498	.	62.95	176.54	NONE	LEFT	6.68	1047	2534	.	[]
zhanhuisi	normal	posttest	exercise	61	2	leftdot.PNG	17	left	experiment	413	1449	1	[]	[ 1]	413	1	.	1	1	CrossArea	25600	1	Fixation: 1036 ms	1	0.64	CrossArea	554	0	0	413	1	1	1036	.	SPAN_NONE	994.5	.	61.65	520.2	.	63.15	3.89	NONE	RIGHT	6.89	1037	2535	.	[]
zhanhuisi	normal	posttest	exercise	62	2	leftdot.PNG	15	left	experiment	307	1338	1	[]	[ 1]	307	1	.	1	1	CrossArea	25600	1	Fixation: 1031 ms	1	0.74	CrossArea	559	0	0	307	1	1	1031	.	SPAN_NONE	989.4	.	61.55	504.6	.	63	6.69	NONE	RIGHT	4.69	544	1952	.	[]
zhanhuisi	normal	posttest	exercise	59	2	leftdot.PNG	25	left	experiment	419	1450	1	[]	[ 1]	419	1	.	1	1	CrossArea	25600	1	Fixation: 1031 ms	1	0.79	CrossArea	507	0	0	419	1	1	1031	.	SPAN_NONE	1000.9	.	61.6	513	.	63	4.5	NONE	RIGHT	7.37	1025	2530	.	[]
zhanhuisi	normal	posttest	exercise	24	2	rightdot.PNG	53	right	experiment	543	1581	1	[]	[ 1]	543	1	.	1	1	CrossArea	25600	1	Fixation: 1038 ms	1	0.57	CrossArea	584	0	0	543	1	1	1038	.	SPAN_NONE	992.4	.	61.65	525.7	.	63.1	-176.67	NONE	LEFT	3.79	375	1988	.	[]
zhanhuisi	normal	posttest	exercise	26	2	leftdot.PNG	22	left	experiment	476	1509	1	[]	[ 1]	476	1	.	1	1	CrossArea	25600	1	Fixation: 1033 ms	1	0.76	CrossArea	586	0	0	476	1	1	1033	.	SPAN_NONE	999.8	.	61.6	514.3	.	63	3.95	NONE	RIGHT	6.17	754	2310	.	[]
zhanhuisi	normal	posttest	exercise	27	2	rightdot.PNG	49	right	experiment	291	1322	1	[]	[ 1]	291	1	.	1	1	CrossArea	25600	1	Fixation: 1031 ms	1	0.68	CrossArea	639	0	0	291	1	1	1031	.	SPAN_NONE	993.6	.	61.6	514.6	.	63.05	179.12	NONE	LEFT	5.69	1160	2530	.	[]
zhanhuisi	normal	posttest	exercise	63	2	rightdot.PNG	75	right	experiment	491	1520	1	[]	[ 1]	491	1	.	1	1	CrossArea	25600	1	Fixation: 1029 ms	1	0.68	CrossArea	587	0	0	491	1	1	1029	.	SPAN_NONE	998.9	.	61.65	523.9	.	63.15	179.59	NONE	LEFT	5.31	475	2054	.	[]
zhanhuisi	normal	posttest	exercise	12	2	rightdot.PNG	66	right	experiment	584	1615	1	[]	[ 1]	584	1	.	1	1	CrossArea	25600	1	Fixation: 1031 ms	1	0.44	CrossArea	750	0	0	584	1	1	1031	.	SPAN_NONE	973.7	.	61.6	516.3	.	63.05	-176.66	NONE	LEFT	5.4	875	2530	.	[]
zhanhuisi	normal	posttest	exercise	64	2	rightdot.PNG	42	right	experiment	549	1584	1	[]	[ 1]	549	1	.	1	1	CrossArea	25600	1	Fixation: 1035 ms	1	0.48	CrossArea	581	0	0	549	1	1	1035	.	SPAN_NONE	989.2	.	61.65	535.7	.	63.2	168.18	NONE	LEFT	4.15	916	2534	.	[]
zhanhuisi	normal	posttest	exercise	66	2	leftdot.PNG	28	left	experiment	618	1646	1	[]	[ 1]	618	1	.	1	1	CrossArea	25600	1	Fixation: 1028 ms	1	1.07	CrossArea	653	0	0	618	1	1	1028	.	SPAN_NONE	1022.2	.	61.65	516.4	.	63.15	1.5	NONE	RIGHT	4.89	818	2527	.	[]
zhanhuisi	normal	posttest	exercise	28	2	leftdot.PNG	38	left	experiment	626	1659	1	[]	[ 1]	626	1	.	1	1	CrossArea	25600	1	Fixation: 1033 ms	1	0.99	CrossArea	580	0	0	626	1	1	1033	.	SPAN_NONE	999	.	61.5	491	.	62.9	-0.66	NONE	RIGHT	6.76	822	2531	.	[]
zhanhuisi	normal	posttest	exercise	70	2	leftdot.PNG	18	left	experiment	639	1675	1	[]	[ 1]	639	1	.	1	1	CrossArea	25600	1	Fixation: 1036 ms	1	0.93	CrossArea	447	0	0	639	1	1	1036	.	SPAN_NONE	1007.8	.	61.6	508.1	.	63	9.67	NONE	RIGHT	5.26	819	2534	.	[]
zhanhuisi	normal	posttest	exercise	72	2	rightdot.PNG	65	right	experiment	581	1616	1	[]	[ 1]	581	1	.	1	1	CrossArea	25600	1	Fixation: 1035 ms	1	1.05	CrossArea	445	0	0	581	1	1	1035	.	SPAN_NONE	1017.9	.	61.65	509.8	.	63.2	-172.68	NONE	LEFT	4.13	450	2126	.	[]
zhanhuisi	normal	posttest	exercise	73	2	leftdot.PNG	37	left	experiment	602	1637	1	[]	[ 1]	602	1	.	1	1	CrossArea	25600	1	Fixation: 1035 ms	1	0.9	CrossArea	590	0	0	602	1	1	1035	.	SPAN_NONE	1006.9	.	61.6	509.5	.	63.1	4.82	NONE	RIGHT	4.11	460	2138	.	[]
zhanhuisi	normal	posttest	exercise	67	2	rightdot.PNG	41	right	experiment	481	1511	1	[]	[ 1]	481	1	.	1	1	CrossArea	25600	1	Fixation: 1030 ms	1	0.66	CrossArea	726	0	0	481	1	1	1030	.	SPAN_NONE	993.2	.	61.6	515.9	.	63.05	176.44	AFTER	LEFT	6.16	850	2431	.	[]
zhanhuisi	normal	posttest	exercise	23	2	leftdot.PNG	23	left	experiment	529	1560	1	[]	[ 1]	529	1	.	1	1	CrossArea	25600	1	Fixation: 1031 ms	1	1.02	CrossArea	716	0	0	529	1	1	1031	.	SPAN_NONE	916.2	.	61.5	493.6	.	62.9	2.37	NONE	RIGHT	6.33	25	1629	.	[]
zhanhuisi	normal	posttest	exercise	57	2	leftdot.PNG	10	left	experiment	637	1682	2	[]	[ 1]	638	2	.	1	1	CrossArea	25600	1	Fixation: 1045 ms	1	0.83	CrossArea	503	0	0	638	2	2	1045	.	SPAN_NONE	1011.2	.	61.65	531.8	.	63.15	6.2	NONE	RIGHT	6.16	640	2373	.	[]
zhanhuisi	normal	posttest	exercise	9	2	rightdot.PNG	73	right	experiment	560	1588	1	[]	[ 1]	560	1	.	1	1	CrossArea	25600	1	Fixation: 1028 ms	1	0.63	CrossArea	767	0	0	560	1	1	1028	.	SPAN_NONE	996.7	.	61.7	526.2	.	63.2	-177.83	NONE	LEFT	7.4	882	2526	.	[]
zhanhuisi	normal	posttest	exercise	10	2	leftdot.PNG	40	left	experiment	641	1671	1	[]	[ 1]	641	1	.	1	1	CrossArea	25600	1	Fixation: 1030 ms	1	0.52	CrossArea	835	0	0	641	1	1	1030	.	SPAN_NONE	990.7	.	61.7	529.8	.	63.25	-1.43	NONE	RIGHT	6.51	818	2528	.	[]
zhanhuisi	normal	posttest	exercise	11	2	leftdot.PNG	39	left	experiment	518	1558	1	[]	[ 1]	518	1	.	1	1	CrossArea	25600	1	Fixation: 1040 ms	1	0.58	CrossArea	853	0	0	518	1	1	1040	.	SPAN_NONE	982.8	.	61.6	510.7	.	63	2.09	BEFORE	RIGHT	5.39	689	2538	.	[]
zhanhuisi	normal	posttest	exercise	43	2	rightdot.PNG	67	right	experiment	461	1486	1	[]	[ 1]	461	1	.	1	1	CrossArea	25600	1	Fixation: 1025 ms	1	0.74	CrossArea	573	0	0	461	1	1	1025	.	SPAN_NONE	999.4	.	61.6	515.8	.	63.05	179.46	NONE	LEFT	3.83	121	1644	.	[]
zhanhuisi	normal	posttest	exercise	13	2	leftdot.PNG	6	left	experiment	770	1802	1	[]	[ 1]	770	1	.	1	1	CrossArea	25600	1	Fixation: 1032 ms	1	0.76	CrossArea	645	0	0	770	1	1	1032	.	SPAN_NONE	987.9	.	61.55	501.2	.	62.95	-0.33	NONE	RIGHT	6.95	682	2530	.	[]
zhanhuisi	normal	posttest	exercise	31	2	leftdot.PNG	29	left	experiment	494	1534	1	[]	[ 1]	494	1	.	1	1	CrossArea	25600	1	Fixation: 1040 ms	1	0.47	CrossArea	676	0	0	494	1	1	1040	.	SPAN_NONE	985.1	.	61.65	525.1	.	63.15	1.04	NONE	RIGHT	6.55	959	2538	.	[]
zhanhuisi	normal	posttest	exercise	32	2	rightdot.PNG	52	right	experiment	375	1403	1	[]	[ 1]	375	1	.	1	1	CrossArea	25600	1	Fixation: 1028 ms	1	0.79	CrossArea	648	0	0	375	1	1	1028	.	SPAN_NONE	1003	.	61.6	516.1	.	63.05	177.86	NONE	LEFT	4.15	1090	2526	.	[]
zhanhuisi	normal	posttest	exercise	33	2	leftdot.PNG	19	left	experiment	255	1283	1	[]	[ 1]	255	1	.	1	1	CrossArea	25600	1	Fixation: 1028 ms	1	0.63	CrossArea	631	0	0	255	1	1	1028	.	SPAN_NONE	995.8	.	61.65	523.5	.	63.15	3.16	NONE	RIGHT	8.46	1191	2527	.	[]
zhanhuisi	normal	posttest	exercise	34	2	leftdot.PNG	20	left	experiment	302	1340	1	[]	[ 1]	302	1	.	1	1	CrossArea	25600	1	Fixation: 1038 ms	1	0.69	CrossArea	559	0	0	302	1	1	1038	.	SPAN_NONE	990.8	.	61.65	509.3	.	63.15	4.2	NONE	RIGHT	6.63	1157	2537	.	[]
zhanhuisi	normal	posttest	exercise	35	2	rightdot.PNG	43	right	experiment	437	1476	1	[]	[ 1]	437	1	.	1	1	CrossArea	25600	1	Fixation: 1039 ms	1	0.57	CrossArea	622	0	0	437	1	1	1039	.	SPAN_NONE	987.9	.	61.65	518.2	.	63.15	-177.23	NONE	LEFT	4.86	276	1787	.	[]
zhanhuisi	normal	posttest	exercise	74	2	leftdot.PNG	7	left	experiment	396	1429	1	[]	[ 1]	396	1	.	1	1	CrossArea	25600	1	Fixation: 1033 ms	1	1.21	CrossArea	453	0	0	396	1	1	1033	.	SPAN_NONE	1030.3	.	61.6	513.6	.	63.05	7.16	NONE	RIGHT	5.19	1059	2531	.	[]
zhanhuisi	normal	posttest	exercise	56	2	rightdot.PNG	54	right	experiment	125	1662	2	[]	[ 1]	612	2	.	1	1	CrossArea	25600	1	Fixation: 1537 ms	1	0.76	CrossArea	526	0	0	612	2	2	1537	.	SPAN_NONE	921.8	.	61.6	511.9	.	63.1	177.82	NONE	LEFT	3.66	559	2255	.	[]
zhanhuisi	normal	posttest	exercise	37	2	leftdot.PNG	12	left	experiment	524	1556	1	[]	[ 1]	524	1	.	1	1	CrossArea	25600	1	Fixation: 1032 ms	1	0.68	CrossArea	563	0	0	524	1	1	1032	.	SPAN_NONE	995.8	.	61.6	516.8	.	63.05	7.15	AFTER	RIGHT	6.06	179	1787	.	[]
zhanhuisi	normal	posttest	exercise	38	2	rightdot.PNG	72	right	experiment	328	1356	1	[]	[ 1]	328	1	.	1	1	CrossArea	25600	1	Fixation: 1028 ms	1	0.68	CrossArea	522	0	0	328	1	1	1028	.	SPAN_NONE	1001.6	.	61.7	533.7	.	63.3	-178.63	NONE	LEFT	5.07	800	2186	.	[]
zhanhuisi	normal	posttest	exercise	39	2	rightdot.PNG	46	right	experiment	232	1267	1	[]	[ 1]	232	1	.	1	1	CrossArea	25600	1	Fixation: 1035 ms	1	0.72	CrossArea	490	0	0	232	1	1	1035	.	SPAN_NONE	1002.8	.	61.65	527.2	.	63.15	178.82	BEFORE	LEFT	5.96	429	1887	.	[]
zhanhuisi	normal	posttest	exercise	41	2	rightdot.PNG	63	right	experiment	185	1213	1	[]	[ 1]	185	1	.	1	1	CrossArea	25600	1	Fixation: 1028 ms	1	0.52	CrossArea	593	0	0	185	1	1	1028	.	SPAN_NONE	987.1	.	61.6	522.1	.	63.1	-178.5	NONE	LEFT	7.6	1237	2526	.	[]
zhanhuisi	normal	posttest	exercise	16	2	leftdot.PNG	24	left	experiment	485	1513	1	[]	[ 1]	485	1	.	1	1	CrossArea	25600	1	Fixation: 1028 ms	1	0.71	CrossArea	541	0	0	485	1	1	1028	.	SPAN_NONE	985.3	.	61.55	503	.	62.95	2.75	NONE	RIGHT	4.99	302	1858	.	[]
zhanhuisi	normal	posttest	exercise	18	2	leftdot.PNG	33	left	experiment	440	1482	1	[]	[ 1]	440	1	.	1	1	CrossArea	25600	1	Fixation: 1042 ms	1	0.63	CrossArea	797	0	0	440	1	1	1042	.	SPAN_NONE	990	.	61.6	514.9	.	63.1	-3.38	NONE	RIGHT	5.55	1015	2540	.	[]
zhanhuisi	normal	posttest	exercise	14	2	rightdot.PNG	57	right	experiment	592	1622	1	[]	[ 1]	592	1	.	1	1	CrossArea	25600	1	Fixation: 1030 ms	1	0.7	CrossArea	657	0	0	592	1	1	1030	.	SPAN_NONE	979.7	.	61.55	500.3	.	62.95	-178.9	NONE	LEFT	6.76	867	2528	.	[]
zhanhuisi	normal	posttest	exercise	15	2	leftdot.PNG	11	left	experiment	503	1533	1	[]	[ 1]	503	1	.	1	1	CrossArea	25600	1	Fixation: 1030 ms	1	0.78	CrossArea	723	0	0	503	1	1	1030	.	SPAN_NONE	1001.5	.	61.65	515.3	.	63.05	3.64	NONE	RIGHT	6.7	950	2528	.	[]
zhanhuisi	normal	posttest	exercise	22	2	leftdot.PNG	14	left	experiment	399	1430	1	[]	[ 1]	399	1	.	1	1	CrossArea	25600	1	Fixation: 1031 ms	1	0.52	CrossArea	815	0	0	399	1	1	1031	.	SPAN_NONE	979.9	.	61.6	514	.	63.05	-0.53	NONE	RIGHT	6.63	1062	2530	.	[]
zhanhuisi	normal	posttest	exercise	55	2	leftdot.PNG	26	left	experiment	525	1565	1	[]	[ 1]	525	1	.	1	1	CrossArea	25600	1	Fixation: 1040 ms	1	0.73	CrossArea	480	0	0	525	1	1	1040	.	SPAN_NONE	1004.9	.	61.65	532.2	.	63.15	0.7	NONE	RIGHT	9.36	172	1800	.	[]
zhanhuisi	normal	posttest	exercise	19	2	leftdot.PNG	36	left	experiment	555	1595	1	[]	[ 1]	555	1	.	1	1	CrossArea	25600	1	Fixation: 1040 ms	1	1.11	CrossArea	751	0	0	555	1	1	1040	.	SPAN_NONE	1028.6	.	61.65	532.9	.	63.2	-0.91	NONE	RIGHT	5.59	908	2539	.	[]
zhanhuisi	normal	posttest	exercise	20	2	rightdot.PNG	47	right	experiment	497	1536	1	[]	[ 1]	497	1	.	1	1	CrossArea	25600	1	Fixation: 1039 ms	1	0.71	CrossArea	730	0	0	497	1	1	1039	.	SPAN_NONE	973.2	.	61.6	497.2	.	63	-179.51	NONE	LEFT	3.16	263	1831	.	[]
zhanhuisi	normal	posttest	exercise	45	2	leftdot.PNG	27	left	experiment	659	1684	1	[]	[ 1]	659	1	.	1	1	CrossArea	25600	1	Fixation: 1025 ms	1	0.54	CrossArea	635	0	0	659	1	1	1025	.	SPAN_NONE	979.4	.	61.6	512.1	.	63	4.45	NONE	RIGHT	5.73	514	2246	.	[]
zhanhuisi	normal	posttest	exercise	46	2	rightdot.PNG	74	right	experiment	364	1624	2	[]	[ 1]	364	1	.	1	1	CrossArea	25600	1	Fixation: 1260 ms	1	0.85	CrossArea	605	0	0	364	1	1	1260	.	SPAN_NONE	974.9	.	61.55	488.3	.	62.95	-176.75	AFTER	LEFT	5.2	465	2129	.	[]
zhanhuisi	normal	posttest	exercise	7	2	leftdot.PNG	16	left	experiment	542	1575	1	[]	[ 1]	542	1	.	1	1	CrossArea	25600	1	Fixation: 1033 ms	1	0.51	CrossArea	787	0	0	542	1	1	1033	.	SPAN_NONE	991.7	.	61.75	537.9	.	63.35	0.8	AFTER	RIGHT	9.74	22	1647	.	[]
zhanhuisi	normal	posttest	exercise	8	2	rightdot.PNG	61	right	experiment	402	1442	1	[]	[ 1]	402	1	.	1	1	CrossArea	25600	1	Fixation: 1040 ms	1	0.47	CrossArea	795	0	0	402	1	1	1040	.	SPAN_NONE	983.6	.	61.65	522.8	.	63.15	-179.84	NONE	LEFT	8.38	1027	2538	.	[]
zhanhuisi	normal	posttest	exercise	52	2	rightdot.PNG	62	right	experiment	395	1420	1	[]	[ 1]	395	1	.	1	1	CrossArea	25600	1	Fixation: 1025 ms	1	0.74	CrossArea	554	0	0	395	1	1	1025	.	SPAN_NONE	989.9	.	61.55	504.9	.	62.95	-179.41	NONE	LEFT	3.88	1067	2523	.	[]
zhanhuisi	normal	posttest	exercise	36	2	leftdot.PNG	34	left	experiment	520	1562	1	[]	[ 1]	520	1	.	1	1	CrossArea	25600	1	Fixation: 1042 ms	1	0.65	CrossArea	533	0	0	520	1	1	1042	.	SPAN_NONE	999.7	.	61.7	531.7	.	63.2	6.15	NONE	RIGHT	5.42	180	1787	.	[]
zhanhuisi	normal	posttest	exercise	48	2	leftdot.PNG	21	left	experiment	483	1523	1	[]	[ 1]	483	1	.	1	1	CrossArea	25600	1	Fixation: 1040 ms	1	0.67	CrossArea	471	0	0	483	1	1	1040	.	SPAN_NONE	999	.	61.6	525.6	.	63.1	3.04	NONE	RIGHT	8.15	957	2538	.	[]
zhanhuisi	normal	posttest	exercise	44	2	rightdot.PNG	56	right	experiment	450	1486	1	[]	[ 1]	450	1	.	1	1	CrossArea	25600	1	Fixation: 1036 ms	1	0.52	CrossArea	589	0	0	450	1	1	1036	.	SPAN_NONE	990.3	.	61.65	528.2	.	63.15	179.68	NONE	LEFT	4.58	1011	2534	.	[]
zhanhuisi	normal	posttest	exercise	54	2	rightdot.PNG	59	right	experiment	468	1505	1	[]	[ 1]	468	1	.	1	1	CrossArea	25600	1	Fixation: 1037 ms	1	0.61	CrossArea	511	0	0	468	1	1	1037	.	SPAN_NONE	994.6	.	61.6	524	.	63.1	176.07	AFTER	LEFT	4.07	204	1766	.	[]
zhanhuisi	normal	posttest	exercise	50	2	leftdot.PNG	13	left	experiment	484	1520	1	[]	[ 1]	484	1	.	1	1	CrossArea	25600	1	Fixation: 1036 ms	1	0.67	CrossArea	544	0	0	484	1	1	1036	.	SPAN_NONE	995.3	.	61.65	518.2	.	63.1	4.73	NONE	RIGHT	6.4	577	2145	.	[]
zhanhuisi	normal	posttest	exercise	53	2	leftdot.PNG	8	left	experiment	574	1606	1	[]	[ 1]	574	1	.	1	1	CrossArea	25600	1	Fixation: 1032 ms	1	0.72	CrossArea	451	0	0	574	1	1	1032	.	SPAN_NONE	1002.3	.	61.65	525.4	.	63.15	8.77	NONE	RIGHT	5.81	871	2530	.	[]
zhanhuisi	normal	posttest	exercise	6	2	rightdot.PNG	55	right	experiment	319	1353	1	[]	[ 1]	319	1	.	1	1	CrossArea	25600	1	Fixation: 1034 ms	1	0.62	CrossArea	746	0	0	319	1	1	1034	.	SPAN_NONE	997.1	.	61.65	530.4	.	63.15	179.84	NONE	LEFT	7.44	1125	2532	.	[]
huangtianqi	normal	posttest	exercise	13	2	rightdot.PNG	66	right	experiment	204	1243	1	[]	[ 1]	204	1	.	1	1	CrossArea	25600	1	Fixation: 1039 ms	1	0.91	CrossArea	475	0	0	204	1	1	1039	.	SPAN_NONE	1014.4	.	61.65	524.3	.	63.15	179.17	NONE	LEFT	9.75	1231	2538	.	[]
huangtianqi	normal	posttest	exercise	14	2	leftdot.PNG	26	left	experiment	214	1255	1	[]	[ 1]	214	1	.	1	1	CrossArea	25600	1	Fixation: 1041 ms	1	1.02	CrossArea	379	0	0	214	1	1	1041	.	SPAN_NONE	1021.2	.	61.65	522	.	63.1	3.96	NONE	RIGHT	10.1	1228	2539	.	[]
huangtianqi	normal	posttest	exercise	9	2	rightdot.PNG	49	right	experiment	206	1238	1	[]	[ 1]	206	1	.	1	1	CrossArea	25600	1	Fixation: 1032 ms	1	0.92	CrossArea	443	0	0	206	1	1	1032	.	SPAN_NONE	1012.3	.	61.65	516.4	.	63.15	179.1	NONE	LEFT	9.74	924	2223	.	[]
huangtianqi	normal	posttest	exercise	10	2	rightdot.PNG	42	right	experiment	182	1222	1	[]	[ 1]	182	1	.	1	1	CrossArea	25600	1	Fixation: 1040 ms	1	0.77	CrossArea	464	0	0	182	1	1	1040	.	SPAN_NONE	1007.7	.	61.7	533	.	63.2	177.96	NONE	LEFT	10.19	730	2002	.	[]
huangtianqi	normal	posttest	exercise	8	2	leftdot.PNG	13	left	experiment	213	1246	1	[]	[ 1]	213	1	.	1	1	CrossArea	25600	1	Fixation: 1033 ms	1	0.73	CrossArea	487	0	0	213	1	1	1033	.	SPAN_NONE	1005.4	.	61.75	537.1	.	63.35	3.17	NONE	RIGHT	9.78	1229	2531	.	[]
huangtianqi	normal	posttest	exercise	37	2	leftdot.PNG	32	left	experiment	207	1238	1	[]	[ 1]	207	1	.	1	1	CrossArea	25600	1	Fixation: 1031 ms	1	1.13	CrossArea	426	0	0	207	1	1	1031	.	SPAN_NONE	1028.8	.	61.65	524.1	.	63.15	3.85	NONE	RIGHT	10.35	148	1442	.	[]
huangtianqi	normal	posttest	exercise	11	2	leftdot.PNG	39	left	experiment	195	1228	1	[]	[ 1]	195	1	.	1	1	CrossArea	25600	1	Fixation: 1033 ms	1	0.88	CrossArea	444	0	0	195	1	1	1033	.	SPAN_NONE	1013.5	.	61.7	525.9	.	63.15	3.2	NONE	RIGHT	8.92	1252	2531	.	[]
huangtianqi	normal	posttest	exercise	39	2	rightdot.PNG	75	right	experiment	143	1182	1	[]	[ 1]	143	1	.	1	1	CrossArea	25600	1	Fixation: 1039 ms	1	0.8	CrossArea	547	0	0	143	1	1	1039	.	SPAN_NONE	1009.9	.	61.7	535.2	.	63.25	-179.81	NONE	LEFT	11.55	1206	2539	.	[]
huangtianqi	normal	posttest	exercise	12	2	leftdot.PNG	25	left	experiment	193	1221	1	[]	[ 1]	193	1	.	1	1	CrossArea	25600	1	Fixation: 1028 ms	1	0.78	CrossArea	464	0	0	193	1	1	1028	.	SPAN_NONE	1006.9	.	61.7	526.4	.	63.2	4.3	NONE	RIGHT	9.14	1250	2526	.	[]
huangtianqi	normal	posttest	exercise	57	2	leftdot.PNG	22	left	experiment	153	1194	1	[]	[ 1]	153	1	.	1	1	CrossArea	25600	1	Fixation: 1041 ms	1	1.12	CrossArea	371	0	0	153	1	1	1041	.	SPAN_NONE	1025.4	.	61.6	513.5	.	63.1	3.71	NONE	RIGHT	9.71	1292	2539	.	[]
huangtianqi	normal	posttest	exercise	38	2	leftdot.PNG	19	left	experiment	208	1239	1	[]	[ 1]	208	1	.	1	1	CrossArea	25600	1	Fixation: 1031 ms	1	0.82	CrossArea	492	0	0	208	1	1	1031	.	SPAN_NONE	1007.5	.	61.65	520.9	.	63.1	1.6	NONE	RIGHT	9.74	1231	2531	.	[]
huangtianqi	normal	posttest	exercise	16	2	leftdot.PNG	40	left	experiment	181	1206	1	[]	[ 1]	181	1	.	1	1	CrossArea	25600	1	Fixation: 1025 ms	1	0.72	CrossArea	502	0	0	181	1	1	1025	.	SPAN_NONE	1003.1	.	61.65	527.9	.	63.15	3.02	NONE	RIGHT	8.03	289	1550	.	[]
huangtianqi	normal	posttest	exercise	17	2	rightdot.PNG	74	right	experiment	159	1189	1	[]	[ 1]	159	1	.	1	1	CrossArea	25600	1	Fixation: 1030 ms	1	1.02	CrossArea	444	0	0	159	1	1	1030	.	SPAN_NONE	1022.7	.	61.7	529.2	.	63.1	180	NONE	LEFT	9.37	399	1641	.	[]
huangtianqi	normal	posttest	exercise	18	2	leftdot.PNG	18	left	experiment	167	1203	1	[]	[ 1]	167	1	.	1	1	CrossArea	25600	1	Fixation: 1036 ms	1	0.79	CrossArea	500	0	0	167	1	1	1036	.	SPAN_NONE	1006.9	.	61.65	523.2	.	63.15	2.56	NONE	RIGHT	9.22	1278	2535	.	[]
huangtianqi	normal	posttest	exercise	15	2	rightdot.PNG	48	right	experiment	216	1255	1	[]	[ 1]	216	1	.	1	1	CrossArea	25600	1	Fixation: 1039 ms	1	0.78	CrossArea	526	0	0	216	1	1	1039	.	SPAN_NONE	1008	.	61.65	530.6	.	63.15	-178.33	NONE	LEFT	9.96	304	1610	.	[]
huangtianqi	normal	posttest	exercise	6	2	rightdot.PNG	73	right	experiment	189	1224	1	[]	[ 1]	189	1	.	1	1	CrossArea	25600	1	Fixation: 1035 ms	1	0.76	CrossArea	474	0	0	189	1	1	1035	.	SPAN_NONE	1007.2	.	61.75	535.4	.	63.3	179.84	NONE	LEFT	8.6	865	2145	.	[]
huangtianqi	normal	posttest	exercise	7	2	rightdot.PNG	57	right	experiment	241	1267	1	[]	[ 1]	241	1	.	1	1	CrossArea	25600	1	Fixation: 1026 ms	1	0.77	CrossArea	468	0	0	241	1	1	1026	.	SPAN_NONE	1008.3	.	61.7	541.3	.	63.25	178.25	NONE	LEFT	9.77	1198	2525	.	[]
huangtianqi	normal	posttest	exercise	50	2	rightdot.PNG	62	right	experiment	182	1220	1	[]	[ 1]	182	1	.	1	1	CrossArea	25600	1	Fixation: 1038 ms	1	0.81	CrossArea	493	0	0	182	1	1	1038	.	SPAN_NONE	1010.4	.	61.7	535.9	.	63.25	-179.65	NONE	LEFT	9.75	417	1700	.	[]
huangtianqi	normal	posttest	exercise	51	2	leftdot.PNG	31	left	experiment	186	1213	1	[]	[ 1]	186	1	.	1	1	CrossArea	25600	1	Fixation: 1027 ms	1	0.83	CrossArea	483	0	0	186	1	1	1027	.	SPAN_NONE	1011.4	.	61.7	531.3	.	63.3	3.14	NONE	RIGHT	10.77	1253	2526	.	[]
huangtianqi	normal	posttest	exercise	52	2	rightdot.PNG	63	right	experiment	169	1198	1	[]	[ 1]	169	1	.	1	1	CrossArea	25600	1	Fixation: 1029 ms	1	1.22	CrossArea	360	0	0	169	1	1	1029	.	SPAN_NONE	1034.7	.	61.65	525.6	.	63.1	-179.89	NONE	LEFT	10.69	1252	2528	.	[]
huangtianqi	normal	posttest	exercise	53	2	leftdot.PNG	37	left	experiment	166	1199	1	[]	[ 1]	166	1	.	1	1	CrossArea	25600	1	Fixation: 1033 ms	1	0.95	CrossArea	419	0	0	166	1	1	1033	.	SPAN_NONE	1017.1	.	61.6	521.8	.	63.05	5.08	NONE	RIGHT	10.71	1275	2531	.	[]
huangtianqi	normal	posttest	exercise	40	2	rightdot.PNG	58	right	experiment	184	1221	1	[]	[ 1]	184	1	.	1	1	CrossArea	25600	1	Fixation: 1037 ms	1	0.83	CrossArea	451	0	0	184	1	1	1037	.	SPAN_NONE	1011.8	.	61.65	533.5	.	63.15	179.75	NONE	LEFT	9.73	179	1458	.	[]
huangtianqi	normal	posttest	exercise	41	2	leftdot.PNG	12	left	experiment	157	1185	1	[]	[ 1]	157	1	.	1	1	CrossArea	25600	1	Fixation: 1028 ms	1	0.92	CrossArea	513	0	0	157	1	1	1028	.	SPAN_NONE	1016.6	.	61.7	528.1	.	63.25	3.59	NONE	RIGHT	10.49	157	1400	.	[]
huangtianqi	normal	posttest	exercise	42	2	leftdot.PNG	17	left	experiment	178	1208	1	[]	[ 1]	178	1	.	1	1	CrossArea	25600	1	Fixation: 1030 ms	1	1.04	CrossArea	567	0	0	178	1	1	1030	.	SPAN_NONE	1025.5	.	61.7	538.8	.	63.25	2.43	NONE	RIGHT	10.94	133	1394	.	[]
huangtianqi	normal	posttest	exercise	43	2	rightdot.PNG	51	right	experiment	202	1229	1	[]	[ 1]	202	1	.	1	1	CrossArea	25600	1	Fixation: 1027 ms	1	0.85	CrossArea	574	0	0	202	1	1	1027	.	SPAN_NONE	1013	.	61.75	543.7	.	63.35	176.66	NONE	LEFT	9.53	666	1969	.	[]
huangtianqi	normal	posttest	exercise	44	2	leftdot.PNG	33	left	experiment	196	1232	1	[]	[ 1]	196	1	.	1	1	CrossArea	25600	1	Fixation: 1036 ms	1	1.19	CrossArea	511	0	0	196	1	1	1036	.	SPAN_NONE	1034.7	.	61.7	535.4	.	63.2	2.87	NONE	RIGHT	9.2	1247	2535	.	[]
huangtianqi	normal	posttest	exercise	46	2	rightdot.PNG	67	right	experiment	205	1247	1	[]	[ 1]	205	1	.	1	1	CrossArea	25600	1	Fixation: 1042 ms	1	0.75	CrossArea	510	0	0	205	1	1	1042	.	SPAN_NONE	1006.5	.	61.7	545.4	.	63.3	178.39	NONE	LEFT	10.48	1216	2540	.	[]
huangtianqi	normal	posttest	exercise	47	2	rightdot.PNG	61	right	experiment	166	1197	1	[]	[ 1]	166	1	.	1	1	CrossArea	25600	1	Fixation: 1031 ms	1	0.99	CrossArea	407	0	0	166	1	1	1031	.	SPAN_NONE	1020.9	.	61.65	528	.	63.15	-178.68	NONE	LEFT	10.4	842	2096	.	[]
huangtianqi	normal	posttest	exercise	48	2	leftdot.PNG	28	left	experiment	160	1188	1	[]	[ 1]	160	1	.	1	1	CrossArea	25600	1	Fixation: 1028 ms	1	0.75	CrossArea	515	0	0	160	1	1	1028	.	SPAN_NONE	1006.5	.	61.7	533.2	.	63.25	2.46	NONE	RIGHT	8.77	675	1916	.	[]
huangtianqi	normal	posttest	exercise	49	2	rightdot.PNG	41	right	experiment	136	1176	1	[]	[ 1]	136	1	.	1	1	CrossArea	25600	1	Fixation: 1040 ms	1	1.04	CrossArea	508	0	0	136	1	1	1040	.	SPAN_NONE	1014.9	.	61.55	503.9	.	63	-177.95	NONE	LEFT	9.34	240	1478	.	[]
huangtianqi	normal	posttest	exercise	21	2	rightdot.PNG	45	right	experiment	166	1200	1	[]	[ 1]	166	1	.	1	1	CrossArea	25600	1	Fixation: 1034 ms	1	0.5	CrossArea	548	0	0	166	1	1	1034	.	SPAN_NONE	991.2	.	61.7	537.6	.	63.25	179.59	NONE	LEFT	8.55	253	1506	.	[]
huangtianqi	normal	posttest	exercise	22	2	leftdot.PNG	27	left	experiment	188	1222	1	[]	[ 1]	188	1	.	1	1	CrossArea	25600	1	Fixation: 1034 ms	1	0.62	CrossArea	494	0	0	188	1	1	1034	.	SPAN_NONE	997.6	.	61.7	530	.	63.2	-1.4	NONE	RIGHT	7.85	226	1492	.	[]
huangtianqi	normal	posttest	exercise	23	2	leftdot.PNG	38	left	experiment	206	1238	1	[]	[ 1]	206	1	.	1	1	CrossArea	25600	1	Fixation: 1032 ms	1	0.77	CrossArea	532	0	0	206	1	1	1032	.	SPAN_NONE	1007.7	.	61.75	548.4	.	63.35	4.81	NONE	RIGHT	9	1238	2531	.	[]
huangtianqi	normal	posttest	exercise	24	2	rightdot.PNG	46	right	experiment	181	1216	1	[]	[ 1]	181	1	.	1	1	CrossArea	25600	1	Fixation: 1035 ms	1	0.96	CrossArea	453	0	0	181	1	1	1035	.	SPAN_NONE	1018.6	.	61.7	525.6	.	63.15	179.77	NONE	LEFT	10.15	230	1511	.	[]
huangtianqi	normal	posttest	exercise	54	2	rightdot.PNG	60	right	experiment	143	1174	1	[]	[ 1]	143	1	.	1	1	CrossArea	25600	1	Fixation: 1031 ms	1	0.85	CrossArea	450	0	0	143	1	1	1031	.	SPAN_NONE	1011.1	.	61.65	525.5	.	63.15	-179.24	NONE	LEFT	10.09	413	1652	.	[]
huangtianqi	normal	posttest	exercise	55	2	rightdot.PNG	47	right	experiment	142	1176	1	[]	[ 1]	142	1	.	1	1	CrossArea	25600	1	Fixation: 1034 ms	1	1.04	CrossArea	377	0	0	142	1	1	1034	.	SPAN_NONE	1022.6	.	61.65	522.6	.	63.1	-179.22	NONE	LEFT	10.41	1297	2533	.	[]
huangtianqi	normal	posttest	exercise	26	2	rightdot.PNG	64	right	experiment	174	1203	1	[]	[ 1]	174	1	.	1	1	CrossArea	25600	1	Fixation: 1029 ms	1	0.88	CrossArea	540	0	0	174	1	1	1029	.	SPAN_NONE	1007	.	61.6	511.4	.	63.05	177.43	NONE	LEFT	8.55	408	1676	.	[]
huangtianqi	normal	posttest	exercise	58	2	rightdot.PNG	44	right	experiment	146	1179	1	[]	[ 1]	146	1	.	1	1	CrossArea	25600	1	Fixation: 1033 ms	1	1.12	CrossArea	377	0	0	146	1	1	1033	.	SPAN_NONE	1027.8	.	61.7	521.7	.	63.15	-178.97	NONE	LEFT	10.89	682	1925	.	[]
huangtianqi	normal	posttest	exercise	60	2	leftdot.PNG	30	left	experiment	184	1213	1	[]	[ 1]	184	1	.	1	1	CrossArea	25600	1	Fixation: 1029 ms	1	0.99	CrossArea	371	0	0	184	1	1	1029	.	SPAN_NONE	1021.5	.	61.65	531.7	.	63.15	3.69	NONE	RIGHT	11.63	132	1404	.	[]
huangtianqi	normal	posttest	exercise	63	2	leftdot.PNG	21	left	experiment	156	1188	1	[]	[ 1]	156	1	.	1	1	CrossArea	25600	1	Fixation: 1032 ms	1	0.83	CrossArea	441	0	0	156	1	1	1032	.	SPAN_NONE	1011.2	.	61.6	529.4	.	63.1	5.57	NONE	RIGHT	9.07	239	1476	.	[]
huangtianqi	normal	posttest	exercise	64	2	rightdot.PNG	54	right	experiment	151	1185	1	[]	[ 1]	151	1	.	1	1	CrossArea	25600	1	Fixation: 1034 ms	1	0.88	CrossArea	517	0	0	151	1	1	1034	.	SPAN_NONE	1011.5	.	61.65	519.2	.	63.15	-179.16	NONE	LEFT	12.75	320	1661	.	[]
huangtianqi	normal	posttest	exercise	19	2	leftdot.PNG	15	left	experiment	183	1216	1	[]	[ 1]	183	1	.	1	1	CrossArea	25600	1	Fixation: 1033 ms	1	0.93	CrossArea	500	0	0	183	1	1	1033	.	SPAN_NONE	1015.7	.	61.7	523.3	.	63.2	0.67	NONE	RIGHT	8.98	1268	2531	.	[]
huangtianqi	normal	posttest	exercise	20	2	rightdot.PNG	52	right	experiment	130	1162	1	[]	[ 1]	130	1	.	1	1	CrossArea	25600	1	Fixation: 1032 ms	1	0.6	CrossArea	527	0	0	130	1	1	1032	.	SPAN_NONE	997.7	.	61.7	539	.	63.3	179.96	NONE	LEFT	8.83	486	1703	.	[]
huangtianqi	normal	posttest	exercise	35	2	rightdot.PNG	55	right	experiment	194	1229	1	[]	[ 1]	194	1	.	1	1	CrossArea	25600	1	Fixation: 1035 ms	1	0.74	CrossArea	516	0	0	194	1	1	1035	.	SPAN_NONE	1005.6	.	61.7	531.7	.	63.2	179.99	NONE	LEFT	10.61	1229	2535	.	[]
huangtianqi	normal	posttest	exercise	36	2	rightdot.PNG	72	right	experiment	198	1238	1	[]	[ 1]	198	1	.	1	1	CrossArea	25600	1	Fixation: 1040 ms	1	0.73	CrossArea	483	0	0	198	1	1	1040	.	SPAN_NONE	1004.5	.	61.65	527.8	.	63.15	-178.13	NONE	LEFT	11.31	1237	2539	.	[]
huangtianqi	normal	posttest	exercise	69	2	leftdot.PNG	14	left	experiment	198	1229	1	[]	[ 1]	198	1	.	1	1	CrossArea	25600	1	Fixation: 1031 ms	1	1.17	CrossArea	365	0	0	198	1	1	1031	.	SPAN_NONE	1032.5	.	61.65	526.4	.	63.15	5.34	NONE	RIGHT	10.3	1247	2529	.	[]
huangtianqi	normal	posttest	exercise	70	2	rightdot.PNG	56	right	experiment	156	1197	1	[]	[ 1]	156	1	.	1	1	CrossArea	25600	1	Fixation: 1041 ms	1	0.99	CrossArea	425	0	0	156	1	1	1041	.	SPAN_NONE	1020.9	.	61.65	528.8	.	63.15	179.76	NONE	LEFT	9.47	582	1851	.	[]
huangtianqi	normal	posttest	exercise	72	2	rightdot.PNG	65	right	experiment	156	1186	1	[]	[ 1]	156	1	.	1	1	CrossArea	25600	1	Fixation: 1030 ms	1	0.84	CrossArea	424	0	0	156	1	1	1030	.	SPAN_NONE	1011.7	.	61.7	529.4	.	63.2	-179.61	NONE	LEFT	10.05	351	1591	.	[]
huangtianqi	normal	posttest	exercise	25	2	leftdot.PNG	10	left	experiment	187	1219	1	[]	[ 1]	187	1	.	1	1	CrossArea	25600	1	Fixation: 1032 ms	1	0.91	CrossArea	536	0	0	187	1	1	1032	.	SPAN_NONE	1012.6	.	61.65	517.3	.	63.1	0.85	NONE	RIGHT	8.93	1258	2531	.	[]
huangtianqi	normal	posttest	exercise	31	2	leftdot.PNG	8	left	experiment	239	1273	1	[]	[ 1]	239	1	.	1	1	CrossArea	25600	1	Fixation: 1034 ms	1	0.68	CrossArea	525	0	0	239	1	1	1034	.	SPAN_NONE	1002.5	.	61.75	544.4	.	63.3	2.25	NONE	RIGHT	9.59	1204	2534	.	[]
huangtianqi	normal	posttest	exercise	27	2	rightdot.PNG	50	right	experiment	177	1207	1	[]	[ 1]	177	1	.	1	1	CrossArea	25600	1	Fixation: 1030 ms	1	1.03	CrossArea	515	0	0	177	1	1	1030	.	SPAN_NONE	1023.4	.	61.65	529.4	.	63.1	-178.7	NONE	LEFT	9.67	248	1516	.	[]
huangtianqi	normal	posttest	exercise	28	2	leftdot.PNG	23	left	experiment	185	1215	1	[]	[ 1]	185	1	.	1	1	CrossArea	25600	1	Fixation: 1030 ms	1	0.72	CrossArea	575	0	0	185	1	1	1030	.	SPAN_NONE	1004.8	.	61.7	545	.	63.3	2.91	NONE	RIGHT	10.37	447	1718	.	[]
huangtianqi	normal	posttest	exercise	29	2	rightdot.PNG	69	right	experiment	177	1211	1	[]	[ 1]	177	1	.	1	1	CrossArea	25600	1	Fixation: 1034 ms	1	0.46	CrossArea	561	0	0	177	1	1	1034	.	SPAN_NONE	983.7	.	61.65	523.9	.	63.15	-179.45	NONE	LEFT	9.9	1244	2533	.	[]
huangtianqi	normal	posttest	exercise	67	2	rightdot.PNG	59	right	experiment	171	1203	1	[]	[ 1]	171	1	.	1	1	CrossArea	25600	1	Fixation: 1032 ms	1	0.96	CrossArea	418	0	0	171	1	1	1032	.	SPAN_NONE	1020	.	61.7	534.1	.	63.25	179.26	NONE	LEFT	10.74	1263	2530	.	[]
huangtianqi	normal	posttest	exercise	32	2	rightdot.PNG	43	right	experiment	197	1227	1	[]	[ 1]	197	1	.	1	1	CrossArea	25600	1	Fixation: 1030 ms	1	0.84	CrossArea	450	0	0	197	1	1	1030	.	SPAN_NONE	1010.6	.	61.7	525.5	.	63.2	-179.69	NONE	LEFT	10.99	1223	2529	.	[]
huangtianqi	normal	posttest	exercise	33	2	leftdot.PNG	16	left	experiment	174	1204	1	[]	[ 1]	174	1	.	1	1	CrossArea	25600	1	Fixation: 1030 ms	1	1.12	CrossArea	409	0	0	174	1	1	1030	.	SPAN_NONE	1027.5	.	61.65	519.9	.	63.15	3.07	NONE	RIGHT	8.82	1272	2529	.	[]
huangtianqi	normal	posttest	exercise	65	2	leftdot.PNG	36	left	experiment	141	1183	1	[]	[ 1]	141	1	.	1	1	CrossArea	25600	1	Fixation: 1042 ms	1	0.97	CrossArea	457	0	0	141	1	1	1042	.	SPAN_NONE	1020.3	.	61.7	533.9	.	63.2	3.13	NONE	RIGHT	8.56	289	1520	.	[]
huangtianqi	normal	posttest	exercise	75	2	leftdot.PNG	20	left	experiment	205	1247	1	[]	[ 1]	205	1	.	1	1	CrossArea	25600	1	Fixation: 1042 ms	1	0.7	CrossArea	557	0	0	205	1	1	1042	.	SPAN_NONE	1003.3	.	61.75	546.3	.	63.35	2.93	NONE	RIGHT	9.17	748	2044	.	[]
huangtianqi	normal	posttest	exercise	74	2	leftdot.PNG	9	left	experiment	229	1264	1	[]	[ 1]	229	1	.	1	1	CrossArea	25600	1	Fixation: 1035 ms	1	0.83	CrossArea	548	0	0	229	1	1	1035	.	SPAN_NONE	1009.4	.	61.8	556.6	.	63.4	3.07	NONE	RIGHT	9.07	1218	2533	.	[]
huangtianqi	normal	posttest	exercise	34	2	leftdot.PNG	7	left	experiment	215	1248	1	[]	[ 1]	215	1	.	1	1	CrossArea	25600	1	Fixation: 1033 ms	1	0.93	CrossArea	496	0	0	215	1	1	1033	.	SPAN_NONE	1017.9	.	61.65	531.2	.	63.15	2.56	NONE	RIGHT	10.22	220	1523	.	[]
zhangliyuan	normal	posttest	exercise	60	2	leftdot.PNG	13	left	experiment	159	1187	1	[]	[ 1]	159	1	.	1	1	CrossArea	25600	1	Fixation: 1028 ms	1	0.05	CrossArea	630	0	0	159	1	1	1028	.	SPAN_NONE	963.2	.	61.7	541	.	63.25	-0.98	NONE	RIGHT	10.85	1291	2526	.	[]
zhangliyuan	normal	posttest	exercise	61	2	rightdot.PNG	72	right	experiment	119	1147	1	[]	[ 1]	119	1	.	1	1	CrossArea	25600	1	Fixation: 1028 ms	1	0.19	CrossArea	590	0	0	119	1	1	1028	.	SPAN_NONE	948.6	.	61.7	544.2	.	63.3	-176.19	NONE	LEFT	12.68	479	1697	.	[]
zhangliyuan	normal	posttest	exercise	62	2	leftdot.PNG	15	left	experiment	179	1212	1	[]	[ 1]	179	1	.	1	1	CrossArea	25600	1	Fixation: 1033 ms	1	0.78	CrossArea	592	0	0	179	1	1	1033	.	SPAN_NONE	936.8	.	61.9	584.7	.	63.7	-4.89	NONE	RIGHT	12.13	1264	2531	.	[]
zhangliyuan	normal	posttest	exercise	63	2	rightdot.PNG	42	right	experiment	116	1142	1	[]	[ 1]	116	1	.	1	1	CrossArea	25600	1	Fixation: 1026 ms	1	0.69	CrossArea	613	0	0	116	1	1	1026	.	SPAN_NONE	939	.	61.85	579.2	.	63.65	-177.15	NONE	LEFT	13.26	1241	2466	.	[]
zhangliyuan	normal	posttest	exercise	64	2	leftdot.PNG	28	left	experiment	250	1280	1	[]	[ 1]	250	1	.	1	1	CrossArea	25600	1	Fixation: 1030 ms	1	1.11	CrossArea	693	0	0	250	1	1	1030	.	SPAN_NONE	917.2	.	61.95	595.9	.	63.8	-2.11	NONE	RIGHT	9.87	1199	2528	.	[]
zhangliyuan	normal	posttest	exercise	65	2	rightdot.PNG	64	right	experiment	164	1195	1	[]	[ 1]	164	1	.	1	1	CrossArea	25600	1	Fixation: 1031 ms	1	0.59	CrossArea	598	0	0	164	1	1	1031	.	SPAN_NONE	955.4	.	61.9	577.4	.	63.7	179.91	NONE	LEFT	12.38	559	1820	.	[]
zhangliyuan	normal	posttest	exercise	66	2	leftdot.PNG	19	left	experiment	157	1198	1	[]	[ 1]	157	1	.	1	1	CrossArea	25600	1	Fixation: 1041 ms	1	0.7	CrossArea	586	0	0	157	1	1	1041	.	SPAN_NONE	944	.	61.95	581.8	.	63.7	0.5	NONE	RIGHT	11.32	1288	2540	.	[]
zhangliyuan	normal	posttest	exercise	67	2	rightdot.PNG	59	right	experiment	142	1181	1	[]	[ 1]	142	1	.	1	1	CrossArea	25600	1	Fixation: 1039 ms	1	0.85	CrossArea	608	0	0	142	1	1	1039	.	SPAN_NONE	923.8	.	61.9	580.7	.	63.65	-177.21	NONE	LEFT	11.79	1287	2538	.	[]
zhangliyuan	normal	posttest	exercise	69	2	leftdot.PNG	36	left	experiment	157	1194	1	[]	[ 1]	157	1	.	1	1	CrossArea	25600	1	Fixation: 1037 ms	1	0.49	CrossArea	643	0	0	157	1	1	1037	.	SPAN_NONE	962.4	.	61.85	571.5	.	63.55	-0.32	NONE	RIGHT	10.45	1295	2536	.	[]
zhangliyuan	normal	posttest	exercise	70	2	rightdot.PNG	52	right	experiment	163	1199	1	[]	[ 1]	163	1	.	1	1	CrossArea	25600	1	Fixation: 1036 ms	1	0.32	CrossArea	643	0	0	163	1	1	1036	.	SPAN_NONE	952.8	.	61.8	558.9	.	63.45	-178.94	NONE	LEFT	13.05	626	1884	.	[]
zhangliyuan	normal	posttest	exercise	71	2	leftdot.PNG	6	left	experiment	170	1197	1	[]	[ 1]	170	1	.	1	1	CrossArea	25600	1	Fixation: 1027 ms	1	0.98	CrossArea	535	0	0	170	1	1	1027	.	SPAN_NONE	920.7	.	61.95	589.1	.	63.75	0.54	NONE	RIGHT	12.09	1264	2526	.	[]
zhangliyuan	normal	posttest	exercise	72	2	rightdot.PNG	53	right	experiment	157	1195	1	[]	[ 1]	157	1	.	1	1	CrossArea	25600	1	Fixation: 1038 ms	1	0.72	CrossArea	542	0	0	157	1	1	1038	.	SPAN_NONE	926.8	.	61.8	571.9	.	63.45	-176.91	NONE	LEFT	11.95	1012	2263	.	[]
zhangliyuan	normal	posttest	exercise	73	2	rightdot.PNG	67	right	experiment	120	1154	1	[]	[ 1]	120	1	.	1	1	CrossArea	25600	1	Fixation: 1034 ms	1	0.89	CrossArea	624	0	0	120	1	1	1034	.	SPAN_NONE	907.8	.	61.85	562.8	.	63.55	-178.03	NONE	LEFT	14.67	561	1816	.	[]
zhangliyuan	normal	posttest	exercise	74	2	leftdot.PNG	32	left	experiment	171	1201	1	[]	[ 1]	171	1	.	1	1	CrossArea	25600	1	Fixation: 1030 ms	1	0.63	CrossArea	516	0	0	171	1	1	1030	.	SPAN_NONE	929.3	.	61.8	565.2	.	63.5	-0.15	NONE	RIGHT	11.08	1279	2528	.	[]
zhangliyuan	normal	posttest	exercise	75	2	leftdot.PNG	24	left	experiment	166	1192	1	[]	[ 1]	166	1	.	1	1	CrossArea	25600	1	Fixation: 1026 ms	1	0.97	CrossArea	541	0	0	166	1	1	1026	.	SPAN_NONE	915.1	.	61.9	582.4	.	63.7	1.58	NONE	RIGHT	11.25	1282	2525	.	[]
zhangliyuan	normal	posttest	exercise	31	2	rightdot.PNG	69	right	experiment	135	1166	1	[]	[ 1]	135	1	.	1	1	CrossArea	25600	1	Fixation: 1031 ms	1	0.46	CrossArea	718	0	0	135	1	1	1031	.	SPAN_NONE	961.3	.	61.9	569.3	.	63.6	-177.81	NONE	LEFT	11.8	1314	2529	.	[]
zhangliyuan	normal	posttest	exercise	32	2	leftdot.PNG	27	left	experiment	160	1189	1	[]	[ 1]	160	1	.	1	1	CrossArea	25600	1	Fixation: 1029 ms	1	0.58	CrossArea	673	0	0	160	1	1	1029	.	SPAN_NONE	962.8	.	61.85	577.2	.	63.55	-3.2	NONE	RIGHT	12.28	1288	2528	.	[]
zhangliyuan	normal	posttest	exercise	34	2	rightdot.PNG	65	right	experiment	152	1192	1	[]	[ 1]	152	1	.	1	1	CrossArea	25600	1	Fixation: 1040 ms	1	0.54	CrossArea	717	0	0	152	1	1	1040	.	SPAN_NONE	954	.	61.9	574.3	.	63.65	-176.2	NONE	LEFT	10.24	1295	2539	.	[]
zhangliyuan	normal	posttest	exercise	35	2	leftdot.PNG	30	left	experiment	155	1188	1	[]	[ 1]	155	1	.	1	1	CrossArea	25600	1	Fixation: 1033 ms	1	0.68	CrossArea	743	0	0	155	1	1	1033	.	SPAN_NONE	955.3	.	61.9	583.2	.	63.7	0.25	NONE	RIGHT	10.33	1296	2531	.	[]
zhangliyuan	normal	posttest	exercise	36	2	leftdot.PNG	20	left	experiment	183	1216	1	[]	[ 1]	183	1	.	1	1	CrossArea	25600	1	Fixation: 1033 ms	1	0.43	CrossArea	649	0	0	183	1	1	1033	.	SPAN_NONE	954.9	.	61.85	567.3	.	63.55	-2.51	NONE	RIGHT	10.06	1264	2531	.	[]
zhangliyuan	normal	posttest	exercise	37	2	rightdot.PNG	43	right	experiment	170	1210	1	[]	[ 1]	170	1	.	1	1	CrossArea	25600	1	Fixation: 1040 ms	1	0.39	CrossArea	603	0	0	170	1	1	1040	.	SPAN_NONE	947.2	.	61.85	561.3	.	63.55	-177.8	NONE	LEFT	13.19	669	1948	.	[]
zhangliyuan	normal	posttest	exercise	39	2	leftdot.PNG	11	left	experiment	199	1231	1	[]	[ 1]	199	1	.	1	1	CrossArea	25600	1	Fixation: 1032 ms	1	0.28	CrossArea	770	0	0	199	1	1	1032	.	SPAN_NONE	960.2	.	61.75	558.1	.	63.4	2.37	NONE	RIGHT	8.92	1253	2530	.	[]
zhangliyuan	normal	posttest	exercise	40	2	rightdot.PNG	56	right	experiment	168	1203	1	[]	[ 1]	168	1	.	1	1	CrossArea	25600	1	Fixation: 1035 ms	1	0.27	CrossArea	665	0	0	168	1	1	1035	.	SPAN_NONE	943.9	.	61.75	544.9	.	63.3	-176.1	NONE	LEFT	11.88	776	2041	.	[]
zhangliyuan	normal	posttest	exercise	41	2	leftdot.PNG	21	left	experiment	141	1173	1	[]	[ 1]	141	1	.	1	1	CrossArea	25600	1	Fixation: 1032 ms	1	0.52	CrossArea	715	0	0	141	1	1	1032	.	SPAN_NONE	958.8	.	61.85	573.3	.	63.55	0.45	NONE	RIGHT	10.42	1304	2530	.	[]
zhangliyuan	normal	posttest	exercise	42	2	rightdot.PNG	50	right	experiment	115	1145	1	[]	[ 1]	115	1	.	1	1	CrossArea	25600	1	Fixation: 1030 ms	1	0.31	CrossArea	644	0	0	115	1	1	1030	.	SPAN_NONE	940.4	.	61.7	541.1	.	63.3	-175.45	NONE	LEFT	12.12	1324	2529	.	[]
zhangliyuan	normal	posttest	exercise	43	2	rightdot.PNG	68	right	experiment	164	1204	1	[]	[ 1]	164	1	.	1	1	CrossArea	25600	1	Fixation: 1040 ms	1	0.5	CrossArea	622	0	0	164	1	1	1040	.	SPAN_NONE	937.8	.	61.85	563.4	.	63.55	-179.99	NONE	LEFT	13.26	1240	2517	.	[]
zhangliyuan	normal	posttest	exercise	44	2	leftdot.PNG	37	left	experiment	183	1220	1	[]	[ 1]	183	1	.	1	1	CrossArea	25600	1	Fixation: 1037 ms	1	0.54	CrossArea	678	0	0	183	1	1	1037	.	SPAN_NONE	958.4	.	61.85	574.9	.	63.6	-0.5	NONE	RIGHT	11.44	1257	2536	.	[]
zhangliyuan	normal	posttest	exercise	45	2	rightdot.PNG	46	right	experiment	166	1205	1	[]	[ 1]	166	1	.	1	1	CrossArea	25600	1	Fixation: 1039 ms	1	0.36	CrossArea	597	0	0	166	1	1	1039	.	SPAN_NONE	947.3	.	61.8	559.1	.	63.4	-176.7	NONE	LEFT	11.35	1263	2539	.	[]
zhangliyuan	normal	posttest	exercise	46	2	rightdot.PNG	41	right	experiment	157	1198	1	[]	[ 1]	157	1	.	1	1	CrossArea	25600	1	Fixation: 1041 ms	1	0.62	CrossArea	644	0	0	157	1	1	1041	.	SPAN_NONE	952.5	.	61.85	579.2	.	63.65	-179.55	NONE	LEFT	13.85	1286	2541	.	[]
zhangliyuan	normal	posttest	exercise	47	2	leftdot.PNG	16	left	experiment	178	1216	1	[]	[ 1]	178	1	.	1	1	CrossArea	25600	1	Fixation: 1038 ms	1	0.66	CrossArea	613	0	0	178	1	1	1038	.	SPAN_NONE	945.8	.	61.9	579.7	.	63.65	-2.32	NONE	RIGHT	12.82	761	2044	.	[]
zhangliyuan	normal	posttest	exercise	48	2	leftdot.PNG	31	left	experiment	190	1219	1	[]	[ 1]	190	1	.	1	1	CrossArea	25600	1	Fixation: 1029 ms	1	0.46	CrossArea	617	0	0	190	1	1	1029	.	SPAN_NONE	956.9	.	61.85	569.1	.	63.55	-2.95	NONE	RIGHT	11.09	1253	2528	.	[]
zhangliyuan	normal	posttest	exercise	49	2	rightdot.PNG	71	right	experiment	115	1151	1	[]	[ 1]	115	1	.	1	1	CrossArea	25600	1	Fixation: 1036 ms	1	0.59	CrossArea	614	0	0	115	1	1	1036	.	SPAN_NONE	940.8	.	61.85	572.4	.	63.55	-177.91	NONE	LEFT	14.4	340	1582	.	[]
zhangliyuan	normal	posttest	exercise	6	2	leftdot.PNG	9	left	experiment	171	1198	1	[]	[ 1]	171	1	.	1	1	CrossArea	25600	1	Fixation: 1027 ms	1	0.68	CrossArea	912	0	0	171	1	1	1027	.	SPAN_NONE	983.5	.	61.9	576.1	.	63.6	1.85	NONE	RIGHT	11.97	554	1821	.	[]
zhangliyuan	normal	posttest	exercise	7	2	rightdot.PNG	61	right	experiment	166	1198	1	[]	[ 1]	166	1	.	1	1	CrossArea	25600	1	Fixation: 1032 ms	1	0.72	CrossArea	909	0	0	166	1	1	1032	.	SPAN_NONE	993	.	61.8	571.5	.	63.5	177.37	NONE	LEFT	10.87	1282	2531	.	[]
[truncated: 1,918 more rows]
[truncated: 51 more columns]
