# Supplementary material for: Brief moderate-intensity aerobic exercise improves the executive function of Chinese undergraduates regardless of mobile phone addiction: Evidence from the antisaccade task
Source: Front Psychol. 2023 Mar 9;14:849442. doi: 10.3389/fpsyg.2023.849442 (PMC10034195; doi:10.3389/fpsyg.2023.849442)
Supplement: Supplementary file 5 [file Data_Sheet_4.csv]

group	exercise	sub	age
addicted	exercise	2	21
addicted	exercise	4	26
addicted	exercise	5	19
addicted	exercise	6	21
addicted	exercise	7	20
addicted	exercise	9	20
addicted	exercise	10	18
addicted	exercise	12	21
addicted	exercise	14	22
addicted	exercise	15	17
addicted	exercise	16	19
addicted	exercise	17	21
addicted	exercise	18	24
addicted	exercise	19	19
addicted	exercise	20	20
addicted	exercise	41	20
addicted	control	21	19
addicted	control	22	20
addicted	control	23	20
addicted	control	24	20
addicted	control	25	19
addicted	control	26	22
addicted	control	28	19
addicted	control	29	20
addicted	control	30	19
addicted	control	33	18
addicted	control	34	20
addicted	control	35	19
addicted	control	37	20
addicted	control	38	18
addicted	control	39	20
addicted	control	40	18
normal	exercise	1	19
normal	exercise	2	20
normal	exercise	3	20
normal	exercise	4	20
normal	exercise	5	20
normal	exercise	6	19
normal	exercise	7	19
normal	exercise	8	18
normal	exercise	9	19
normal	exercise	10	19
normal	exercise	11	18
normal	exercise	12	19
normal	exercise	13	19
normal	exercise	14	20
normal	exercise	15	21
normal	exercise	16	20
normal	control	17	18
normal	control	18	19
normal	control	19	19
normal	control	20	21
normal	control	21	20
normal	control	22	19
normal	control	23	21
normal	control	24	19
normal	control	25	20
normal	control	26	21
normal	control	27	19
normal	control	28	22
normal	control	29	20
normal	control	30	19
normal	control	31	18
normal	control	32	19
